# Supplementary material for: Abnormal Gene Expression Regulation Mechanism of Myeloid Cell Nuclear Differentiation Antigen in Lung Adenocarcinoma
Source: Biology (Basel). 2022 Jul 13;11(7):1047. doi: 10.3390/biology11071047 (PMC9312870; doi:10.3390/biology11071047)
Supplement: Supplementary file 1 [file biology-11-01047-s001.zip]

Archive with 1 entries (1 files):
- biology-1794228-supplementary.xlsx
