# Supplementary material for: Abnormal Gene Expression Regulation Mechanism of Myeloid Cell Nuclear Differentiation Antigen in Lung Adenocarcinoma
Source: Biology (Basel). 2022 Jul 13;11(7):1047. doi: 10.3390/biology11071047 (PMC9312870; doi:10.3390/biology11071047)
Supplement: Supplementary file 1 [file biology-11-01047-s001.zip › biology-1794228-supplementary.xlsx]

## Sheet: KEGG&GO analysis genes list
gene_name	gene_id	gene_biotype	baseMean	log2FoldChange	lfcSE	stat	pvalue	padj
CLEC4A	ENSG00000111729	protein_coding	284.098	1.67555	0.0682439	24.5524	4.08058e-133	8.84506e-129
CD33	ENSG00000105383	protein_coding	282.116	1.57708	0.0655894	24.0447	9.48481e-128	1.02796e-123
ITGAM	ENSG00000169896	protein_coding	1618.85	1.7003	0.0735381	23.1213	2.82843e-118	2.45236e-114
PTPRO	ENSG00000151490	protein_coding	334.826	1.66576	0.072423	23.0005	4.61171e-117	3.33211e-113
IGSF6	ENSG00000140749	protein_coding	1277.85	1.60186	0.0699152	22.9114	3.57461e-116	2.21381e-112
CYBB	ENSG00000165168	protein_coding	5631.15	1.75312	0.0772099	22.706	3.91144e-114	2.11961e-110
P2RY13	ENSG00000181631	protein_coding	339.803	1.67895	0.0755106	22.2347	1.58701e-109	7.64443e-106
NCKAP1L	ENSG00000123338	protein_coding	2412.32	1.41478	0.0639641	22.1183	2.1069e-108	9.13383e-105
PLEK	ENSG00000115956	protein_coding	1965.33	1.52304	0.0696962	21.8525	7.36221e-106	2.78601e-102
BTK	ENSG00000010671	protein_coding	671.102	1.38509	0.0633898	21.8504	7.71179e-106	2.78601e-102
NLRC4	ENSG00000091106	protein_coding	210.864	1.30629	0.0602163	21.6933	2.37464e-104	7.91887e-101
SPN	ENSG00000197471	protein_coding	1147.43	1.51316	0.0698663	21.658	5.11253e-104	1.58313e-100
CD4	ENSG00000010610	protein_coding	5355.37	1.29164	0.0597372	21.622	1.11639e-103	3.22652e-100
CD300LF	ENSG00000186074	protein_coding	441.369	1.66313	0.0771501	21.5571	4.53894e-103	1.22983e-99
MS4A6A	ENSG00000110077	protein_coding	2703.65	1.51069	0.0708673	21.3172	7.86857e-101	2.00658e-97
HAVCR2	ENSG00000135077	protein_coding	1246.54	1.41906	0.0665911	21.3101	9.15069e-101	2.20389e-97
CD86	ENSG00000114013	protein_coding	958.845	1.33768	0.0630405	21.2194	6.32063e-100	1.44217e-96
C3AR1	ENSG00000171860	protein_coding	1145.11	1.50091	0.0710974	21.1106	6.35564e-99	1.37765e-95
SLCO2B1	ENSG00000137491	protein_coding	4545.68	1.48811	0.0709549	20.9727	1.16585e-97	2.40675e-94
TMEM273	ENSG00000204161	protein_coding	552.148	1.29775	0.0620107	20.9278	2.99152e-97	5.89493e-94
CD300C	ENSG00000167850	protein_coding	164.601	1.56491	0.0750394	20.8545	1.38605e-96	2.61252e-93
ALOX5AP	ENSG00000132965	protein_coding	2016.8	1.65396	0.0796247	20.772	7.76191e-96	1.40206e-92
SIGLEC9	ENSG00000129450	protein_coding	250.908	1.42465	0.0687144	20.733	1.74651e-95	3.02859e-92
LY86	ENSG00000112799	protein_coding	474.235	1.5374	0.0745109	20.6332	1.38249e-94	2.30515e-91
LAIR1	ENSG00000167613	protein_coding	1930.66	1.38404	0.0673349	20.5546	7.00116e-94	1.12413e-90
AIF1	ENSG00000204472	protein_coding	1521.9	1.37796	0.0672546	20.4887	2.71299e-93	4.20048e-90
SNX20	ENSG00000167208	protein_coding	582.809	1.31028	0.0641702	20.4189	1.13612e-92	1.69839e-89
FPR3	ENSG00000187474	protein_coding	1702.74	1.44259	0.0706692	20.4133	1.27269e-92	1.83913e-89
TLR8	ENSG00000101916	protein_coding	372.047	1.79101	0.0877641	20.4071	1.44752e-92	2.02429e-89
TLR7	ENSG00000196664	protein_coding	341.194	1.59558	0.0783204	20.3724	2.93726e-92	3.97925e-89
MRC1	ENSG00000260314	protein_coding	4528.92	2.00424	0.0988671	20.2721	2.26892e-91	2.98068e-88
MSR1	ENSG00000038945	protein_coding	3026.11	1.69036	0.083896	20.1483	2.78732e-90	3.554e-87
DOK2	ENSG00000147443	protein_coding	787.973	1.43758	0.0718865	19.9979	5.74301e-89	7.11346e-86
P2RY12	ENSG00000169313	protein_coding	74.7511	2.03039	0.101942	19.917	2.89742e-88	3.48914e-85
CSF1R	ENSG00000182578	protein_coding	4062.21	1.39542	0.0700701	19.9146	3.04174e-88	3.56394e-85
JAML	ENSG00000160593	protein_coding	1188.93	1.44456	0.0725751	19.9043	3.73616e-88	4.26236e-85
SCIMP	ENSG00000161929	protein_coding	395.212	1.44184	0.0732048	19.696	2.33486e-86	2.59541e-83
CD53	ENSG00000143119	protein_coding	3368.98	1.26389	0.0642053	19.6851	2.89103e-86	3.1333e-83
CXorf21	ENSG00000120280	protein_coding	196.496	1.29658	0.0663432	19.5436	4.67932e-85	4.94776e-82
LCP2	ENSG00000043462	protein_coding	1999.38	1.18221	0.0609839	19.3856	1.02158e-83	1.05447e-80
GPR65	ENSG00000140030	protein_coding	325.413	1.35635	0.0700964	19.3498	2.04728e-83	2.06404e-80
NCF2	ENSG00000116701	protein_coding	2070.35	1.30385	0.0677046	19.2579	1.21162e-82	1.19377e-79
LST1	ENSG00000204482	protein_coding	865.861	1.52891	0.079578	19.2127	2.899e-82	2.79284e-79
LAPTM5	ENSG00000162511	protein_coding	14835.4	1.22434	0.0637373	19.2091	3.10572e-82	2.92694e-79
CD84	ENSG00000066294	protein_coding	1419.92	1.47689	0.0776473	19.0205	1.15352e-80	1.06399e-77
FCN1	ENSG00000085265	protein_coding	633.683	1.8533	0.0975013	19.008	1.46457e-80	1.32275e-77
SIRPB2	ENSG00000196209	protein_coding	292.836	1.33911	0.0704596	19.0054	1.54008e-80	1.36256e-77
RASGRP4	ENSG00000171777	protein_coding	143.673	1.28904	0.0680761	18.9353	5.8399e-80	5.06343e-77
MS4A4A	ENSG00000110079	protein_coding	1129.41	1.4468	0.0768792	18.8191	5.26311e-79	4.47385e-76
TNFAIP8L2	ENSG00000163154	protein_coding	320.598	1.29054	0.0687846	18.762	1.54378e-78	1.28704e-75
CCR2	ENSG00000121807	protein_coding	387.01	1.51036	0.080551	18.7503	1.92461e-78	1.57426e-75
RGS18	ENSG00000150681	protein_coding	145.651	1.51294	0.0806958	18.7487	1.98552e-78	1.594e-75
SIGLEC7	ENSG00000168995	protein_coding	146.891	1.43421	0.0765742	18.7296	2.83832e-78	2.23721e-75
C1orf162	ENSG00000143110	protein_coding	969.248	1.2066	0.0649721	18.571	5.5144e-77	4.19404e-74
SAMHD1	ENSG00000101347	protein_coding	6160.58	1.00952	0.0543676	18.5683	5.79854e-77	4.33411e-74
ITGB2	ENSG00000160255	protein_coding	9756.13	1.40092	0.0756448	18.5197	1.43124e-76	1.05164e-73
SASH3	ENSG00000122122	protein_coding	1330.28	1.22363	0.0662267	18.4765	3.19424e-76	2.30794e-73
P2RX7	ENSG00000089041	protein_coding	498.285	1.35019	0.0731643	18.4542	4.82681e-76	3.43036e-73
HLA-DMB	ENSG00000242574	protein_coding	4750.47	1.37803	0.0747586	18.433	7.13879e-76	4.99162e-73
ARHGAP30	ENSG00000186517	protein_coding	1890.25	1.08099	0.0589279	18.3443	3.66494e-75	2.48254e-72
VSIG4	ENSG00000155659	protein_coding	2449.19	1.70994	0.093307	18.3259	5.14012e-75	3.42822e-72
CSF2RB	ENSG00000100368	protein_coding	1238.99	1.26586	0.0691422	18.3081	7.13532e-75	4.68683e-72
MPEG1	ENSG00000197629	protein_coding	2291.57	1.27931	0.0701634	18.2333	2.80849e-74	1.81722e-71
RNASE6	ENSG00000169413	protein_coding	806.272	1.18194	0.0648406	18.2284	3.07423e-74	1.95991e-71
LCP1	ENSG00000136167	protein_coding	10193.5	1.24198	0.0682983	18.1847	6.82804e-74	4.2287e-71
PILRA	ENSG00000085514	protein_coding	537.354	1.26227	0.0695929	18.138	1.59792e-73	9.75679e-71
HK3	ENSG00000160883	protein_coding	746.359	1.61647	0.0892423	18.1132	2.50581e-73	1.50877e-70
DOCK2	ENSG00000134516	protein_coding	1766.5	1.26635	0.0699283	18.1092	2.69577e-73	1.60092e-70
SPI1	ENSG00000066336	protein_coding	1950.23	1.30531	0.0722637	18.0631	6.21882e-73	3.64322e-70
LIPA	ENSG00000107798	protein_coding	7507.84	1.1153	0.0618453	18.0337	1.05953e-72	6.12436e-70
MYO1F	ENSG00000142347	protein_coding	1674.75	1.08806	0.0604739	17.9923	2.24056e-72	1.27806e-69
HLA-DRA	ENSG00000204287	protein_coding	73875.7	1.43512	0.079914	17.9582	4.13701e-72	2.32919e-69
CD80	ENSG00000121594	protein_coding	114.834	1.42774	0.0795927	17.9381	5.95062e-72	3.30733e-69
CLEC10A	ENSG00000132514	protein_coding	423.875	1.64557	0.0917504	17.9353	6.2494e-72	3.42942e-69
FGD2	ENSG00000146192	protein_coding	754.459	1.22706	0.0684769	17.9193	8.33444e-72	4.46067e-69
MS4A7	ENSG00000166927	protein_coding	1650.61	1.3549	0.0757164	17.8944	1.30391e-71	6.89356e-69
TFEC	ENSG00000105967	protein_coding	568.686	1.53549	0.0859452	17.8659	2.17305e-71	1.13501e-68
PTPRC	ENSG00000081237	protein_coding	4183.52	1.4006	0.0785253	17.8363	3.6929e-71	1.90589e-68
TLR4	ENSG00000136869	protein_coding	964.325	1.35146	0.0760659	17.7669	1.27499e-70	6.42713e-68
HLA-DQA1	ENSG00000196735	protein_coding	13544.7	1.5753	0.0887162	17.7566	1.53282e-70	7.63804e-68
NTS	ENSG00000133636	protein_coding	503.496	-4.58935	0.260535	-17.6151	1.88639e-69	9.29303e-67
TRPV2	ENSG00000187688	protein_coding	1212.8	1.09222	0.0620241	17.6096	2.07806e-69	1.01223e-66
FGR	ENSG00000000938	protein_coding	1045.03	1.26792	0.0720076	17.6082	2.13205e-69	1.02698e-66
SLC31A2	ENSG00000136867	protein_coding	112.656	1.14966	0.0653983	17.5794	3.541e-69	1.68692e-66
PIK3AP1	ENSG00000155629	protein_coding	1644.56	1.26561	0.0721136	17.5502	5.92873e-69	2.79372e-66
IRF8	ENSG00000140968	protein_coding	1289.67	1.26785	0.0723986	17.5121	1.1592e-68	5.40362e-66
GIMAP4	ENSG00000133574	protein_coding	1475.18	1.07139	0.0613382	17.467	2.55582e-68	1.17872e-65
CYTH4	ENSG00000100055	protein_coding	1149.56	1.10544	0.0632982	17.464	2.69269e-68	1.22878e-65
LRRC25	ENSG00000175489	protein_coding	494.679	1.24662	0.0713923	17.4616	2.80889e-68	1.26845e-65
F13A1	ENSG00000124491	protein_coding	2953.38	1.87574	0.107443	17.458	2.99495e-68	1.33853e-65
DCSTAMP	ENSG00000164935	protein_coding	90.3528	1.92188	0.110774	17.3497	1.98436e-67	8.77817e-65
FCGR3A	ENSG00000203747	protein_coding	5115.56	1.41946	0.0821255	17.284	6.20379e-67	2.71663e-64
LAT2	ENSG00000086730	protein_coding	957.334	1.09973	0.0639432	17.1985	2.7239e-66	1.18087e-63
FCER1G	ENSG00000158869	protein_coding	2569.04	1.24654	0.0725477	17.1824	3.59663e-66	1.53335e-63
HLA-DPA1	ENSG00000231389	protein_coding	26156.3	1.41533	0.0823719	17.1822	3.60773e-66	1.53335e-63
OSCAR	ENSG00000170909	protein_coding	560.818	1.44405	0.0841221	17.1662	4.75869e-66	2.0029e-63
CMKLR1	ENSG00000174600	protein_coding	1026.59	1.29907	0.0759106	17.1132	1.18414e-65	4.93603e-63
NLRP3	ENSG00000162711	protein_coding	279.173	1.39948	0.0817946	17.1097	1.25685e-65	5.18923e-63
HLA-DOA	ENSG00000204252	protein_coding	3370.98	1.50628	0.0882517	17.0681	2.56599e-65	1.04944e-62
EVI2B	ENSG00000185862	protein_coding	1250.39	1.15446	0.0680035	16.9765	1.22676e-64	4.97032e-62
SELPLG	ENSG00000110876	protein_coding	1824.26	1.13923	0.0671199	16.973	1.30142e-64	5.22399e-62
ARHGEF6	ENSG00000129675	protein_coding	1227.04	1.0241	0.0606768	16.878	6.53547e-64	2.59932e-61
ALOX5	ENSG00000012779	protein_coding	2457.74	1.26789	0.0753351	16.83	1.4707e-63	5.79615e-61
GPR34	ENSG00000171659	protein_coding	432.385	1.48634	0.0883815	16.8173	1.82357e-63	7.12212e-61
MYCN	ENSG00000134323	protein_coding	293.864	-3.17849	0.189046	-16.8133	1.95008e-63	7.5482e-61
NFAM1	ENSG00000235568	protein_coding	785.945	1.2407	0.0741037	16.7427	6.40084e-63	2.43411e-60
CD200R1	ENSG00000163606	protein_coding	132.013	1.29724	0.0780037	16.6305	4.18873e-62	1.55205e-59
CCR5	ENSG00000160791	protein_coding	665.045	1.26205	0.0760196	16.6017	6.77993e-62	2.49088e-59
IL10RA	ENSG00000110324	protein_coding	2024.23	1.10248	0.0664912	16.5809	9.58596e-62	3.49219e-59
HPGDS	ENSG00000163106	protein_coding	217.037	1.71526	0.103658	16.5473	1.67497e-61	6.05113e-59
FERMT3	ENSG00000149781	protein_coding	1882.25	1.12527	0.0680361	16.5393	1.91099e-61	6.84672e-59
HLA-DPB1	ENSG00000223865	protein_coding	20781.9	1.32539	0.0801463	16.5372	1.98092e-61	7.0391e-59
FCGR2A	ENSG00000143226	protein_coding	3297.67	1.15493	0.0700399	16.4896	4.3549e-61	1.53491e-58
OLR1	ENSG00000173391	protein_coding	1668.9	1.60449	0.0974745	16.4606	7.03807e-61	2.4606e-58
GIMAP6	ENSG00000133561	protein_coding	1080.98	1.06798	0.0651566	16.3909	2.22063e-60	7.7015e-58
MARCHF1	ENSG00000145416	protein_coding	916.008	1.12982	0.0690513	16.3621	3.56703e-60	1.22728e-57
PLXNC1	ENSG00000136040	protein_coding	1843.14	1.05219	0.0643767	16.3443	4.77858e-60	1.61844e-57
FOLR2	ENSG00000165457	protein_coding	1050.48	1.54676	0.0950781	16.2683	1.65738e-59	5.52698e-57
SLC37A2	ENSG00000134955	protein_coding	828.593	1.26201	0.0776601	16.2504	2.21996e-59	7.34655e-57
AOAH	ENSG00000136250	protein_coding	605.792	1.29407	0.079758	16.225	3.35919e-59	1.10324e-56
TNFSF13B	ENSG00000102524	protein_coding	967.377	1.224	0.0754809	16.216	3.88528e-59	1.26643e-56
CD52	ENSG00000169442	protein_coding	1956.53	1.41092	0.0870474	16.2087	4.37935e-59	1.41682e-56
PRAM1	ENSG00000133246	protein_coding	266.138	1.34036	0.0827456	16.1986	5.15844e-59	1.65651e-56
TYROBP	ENSG00000011600	protein_coding	3764.2	1.32704	0.0820394	16.1756	7.49554e-59	2.38931e-56
DOCK8	ENSG00000107099	protein_coding	2422.98	1.08752	0.0672642	16.1679	8.49628e-59	2.68854e-56
SLC7A7	ENSG00000155465	protein_coding	1738.42	1.06706	0.0660204	16.1626	9.2564e-59	2.90785e-56
DPEP2	ENSG00000167261	protein_coding	257.549	1.25106	0.077611	16.1196	1.85952e-58	5.79957e-56
SLAMF8	ENSG00000158714	protein_coding	1421.46	1.25001	0.078012	16.0233	8.78309e-58	2.71975e-55
SIGLEC1	ENSG00000088827	protein_coding	1576.49	1.43065	0.0894756	15.9893	1.5179e-57	4.66695e-55
EVI2A	ENSG00000126860	protein_coding	701.511	1.25806	0.0788474	15.9556	2.60322e-57	7.94753e-55
GAPT	ENSG00000175857	protein_coding	138.737	1.38938	0.0873414	15.9074	5.6299e-57	1.70677e-54
TREM2	ENSG00000095970	protein_coding	1191.74	1.47892	0.0930019	15.902	6.13811e-57	1.84791e-54
CD1B	ENSG00000158485	protein_coding	57.7222	2.13399	0.134265	15.8938	6.99248e-57	2.09061e-54
MCEMP1	ENSG00000183019	protein_coding	476.424	2.19708	0.138315	15.8846	8.10194e-57	2.40572e-54
CLEC5A	ENSG00000258227	protein_coding	590.834	1.58383	0.099842	15.8633	1.13718e-56	3.35367e-54
PIK3R5	ENSG00000141506	protein_coding	716.311	1.08434	0.0683577	15.8627	1.14845e-56	3.3568e-54
PDCD1LG2	ENSG00000197646	protein_coding	300.435	1.39728	0.0880876	15.8624	1.15372e-56	3.3568e-54
PCK1	ENSG00000124253	protein_coding	78.0326	-4.46518	0.28181	-15.8446	1.5312e-56	4.42538e-54
RTN1	ENSG00000139970	protein_coding	333.73	1.37069	0.0865237	15.8418	1.60264e-56	4.57091e-54
TAGAP	ENSG00000164691	protein_coding	678.417	1.12138	0.0708688	15.8233	2.14775e-56	6.08557e-54
C1QC	ENSG00000159189	protein_coding	9719.42	1.35971	0.0859743	15.8153	2.43994e-56	6.86858e-54
GMFG	ENSG00000130755	protein_coding	1067.19	1.05414	0.0668161	15.7767	4.49826e-56	1.25812e-53
CD163	ENSG00000177575	protein_coding	4927.89	1.47727	0.0938827	15.7353	8.66456e-56	2.40786e-53
KBTBD8	ENSG00000163376	protein_coding	169.097	1.11365	0.0710482	15.6746	2.25647e-55	6.23073e-53
SIGLEC11	ENSG00000161640	protein_coding	47.7573	1.52827	0.0975567	15.6654	2.60736e-55	7.15407e-53
CD101	ENSG00000134256	protein_coding	189.191	1.11261	0.0710395	15.6619	2.7573e-55	7.5179e-53
FCGR1A	ENSG00000150337	protein_coding	353.927	1.30808	0.0840151	15.5696	1.17222e-54	3.17612e-52
STX11	ENSG00000135604	protein_coding	330.623	1.11268	0.0714974	15.5626	1.3076e-54	3.52092e-52
GAB3	ENSG00000160219	protein_coding	370.42	1.0329	0.06641	15.5534	1.5091e-54	4.03842e-52
C1QB	ENSG00000173369	protein_coding	11599.1	1.38134	0.0890557	15.5109	2.92665e-54	7.68945e-52
LILRA1	ENSG00000104974	protein_coding	60.0147	1.14479	0.0738756	15.4962	3.67971e-54	9.6098e-52
CCR8	ENSG00000179934	protein_coding	40.2452	1.3662	0.088176	15.494	3.80737e-54	9.88366e-52
CCR1	ENSG00000163823	protein_coding	979.55	1.18219	0.0763853	15.4767	4.98157e-54	1.28548e-51
CCL17	ENSG00000102970	protein_coding	170.188	2.19769	0.142201	15.4549	6.9925e-54	1.79372e-51
PARVG	ENSG00000138964	protein_coding	995.737	1.06965	0.0692985	15.4355	9.45303e-54	2.39654e-51
DNAJC5B	ENSG00000147570	protein_coding	127.276	1.43352	0.0930422	15.4072	1.46391e-53	3.68973e-51
LILRA4	ENSG00000239961	protein_coding	51.5954	1.60263	0.104352	15.3579	3.13745e-53	7.86211e-51
PTAFR	ENSG00000169403	protein_coding	1791.4	1.2328	0.0803723	15.3386	4.22217e-53	1.05195e-50
ITGAL	ENSG00000005844	protein_coding	1887.21	1.16552	0.0759964	15.3365	4.361e-53	1.08033e-50
CASP1	ENSG00000137752	protein_coding	1247.04	1.0185	0.0664688	15.323	5.36691e-53	1.3145e-50
IL21R	ENSG00000103522	protein_coding	376.751	1.24395	0.0812038	15.3189	5.7183e-53	1.3927e-50
ITGAX	ENSG00000140678	protein_coding	2222.47	1.15046	0.0751684	15.3052	7.06331e-53	1.71066e-50
CALCA	ENSG00000110680	protein_coding	5745.43	-5.0737	0.332762	-15.2472	1.71766e-52	4.13688e-50
NAIP	ENSG00000249437	protein_coding	66.5574	1.31892	0.0866212	15.2263	2.36502e-52	5.63343e-50
SIRPA	ENSG00000198053	protein_coding	2785.73	1.00418	0.0663546	15.1335	9.73018e-52	2.29251e-49
HCK	ENSG00000101336	protein_coding	1708.79	1.22915	0.0812765	15.1231	1.1399e-51	2.6712e-49
CLEC7A	ENSG00000172243	protein_coding	1242.37	1.23141	0.0817297	15.0669	2.67358e-51	6.16516e-49
TMIGD3	ENSG00000121933	protein_coding	419.47	1.24166	0.082449	15.0597	2.98177e-51	6.83946e-49
TMEM236	ENSG00000148483	protein_coding	90.6684	1.58248	0.105156	15.0489	3.51009e-51	7.96699e-49
LILRA6	ENSG00000244482	protein_coding	191.912	1.28717	0.0856466	15.0288	4.75338e-51	1.07327e-48
INHA	ENSG00000123999	protein_coding	574.046	-3.39187	0.226888	-14.9495	1.56858e-50	3.48724e-48
MARCO	ENSG00000019169	protein_coding	2822.78	1.94461	0.130082	14.9491	1.57864e-50	3.4917e-48
HSD11B1	ENSG00000117594	protein_coding	348.761	1.36694	0.0914674	14.9445	1.69035e-50	3.71981e-48
CD300A	ENSG00000167851	protein_coding	781.926	1.07381	0.0718965	14.9355	1.93589e-50	4.23862e-48
SLA	ENSG00000155926	protein_coding	1652.3	1.07654	0.0720954	14.9322	2.03574e-50	4.43483e-48
SIRPB1	ENSG00000101307	protein_coding	244.13	1.47873	0.0990514	14.929	2.13585e-50	4.62967e-48
LILRB3	ENSG00000204577	protein_coding	220.453	1.0223	0.0686671	14.8878	3.95711e-50	8.53475e-48
IL2RA	ENSG00000134460	protein_coding	520.123	1.41187	0.0948426	14.8865	4.03288e-50	8.6525e-48
FCGR1B	ENSG00000198019	protein_coding	59.1354	1.2662	0.0850587	14.8862	4.05162e-50	8.6525e-48
LILRB1	ENSG00000104972	protein_coding	565.347	1.09817	0.0738403	14.8722	4.99227e-50	1.05573e-47
PTCRA	ENSG00000171611	protein_coding	22.5754	1.52527	0.102866	14.8277	9.69371e-50	2.03015e-47
ICOS	ENSG00000163600	protein_coding	143.053	1.30516	0.0883857	14.7666	2.40459e-49	4.98775e-47
SLC15A3	ENSG00000110446	protein_coding	2245.56	1.0222	0.0693287	14.7443	3.34782e-49	6.91118e-47
CD37	ENSG00000104894	protein_coding	1710.96	1.11963	0.0766855	14.6003	2.79726e-48	5.69328e-46
TIFAB	ENSG00000255833	protein_coding	57.3146	1.55463	0.106517	14.5951	3.01563e-48	6.10905e-46
CCL13	ENSG00000181374	protein_coding	690.77	1.81925	0.124771	14.5806	3.72972e-48	7.48569e-46
CASS4	ENSG00000087589	protein_coding	379.26	1.09992	0.0758177	14.5074	1.08728e-47	2.1622e-45
TESPA1	ENSG00000135426	protein_coding	204.97	1.14936	0.0793263	14.4891	1.42051e-47	2.79919e-45
C2CD4D	ENSG00000225556	protein_coding	97.1451	-1.38807	0.0958922	-14.4753	1.73481e-47	3.40305e-45
FCGR2B	ENSG00000072694	protein_coding	789.741	1.2103	0.083661	14.4667	1.96612e-47	3.83942e-45
CR1	ENSG00000203710	protein_coding	323.701	1.38732	0.095939	14.4605	2.15276e-47	4.16637e-45
IL16	ENSG00000172349	protein_coding	1122.52	1.0309	0.0713286	14.4529	2.4045e-47	4.63288e-45
NCF4	ENSG00000100365	protein_coding	890.219	1.01203	0.0701145	14.434	3.16319e-47	6.06772e-45
PTGER4	ENSG00000171522	protein_coding	691.867	1.09141	0.0756522	14.4267	3.51339e-47	6.70981e-45
LILRB2	ENSG00000131042	protein_coding	623.148	1.15554	0.0802353	14.4019	5.03399e-47	9.57164e-45
COL2A1	ENSG00000139219	protein_coding	137.844	-3.4591	0.240767	-14.367	8.33964e-47	1.55836e-44
CX3CR1	ENSG00000168329	protein_coding	241.24	1.60339	0.112009	14.3147	1.77008e-46	3.27934e-44
CD1C	ENSG00000158481	protein_coding	275.781	1.70484	0.119371	14.2819	2.83952e-46	5.23826e-44
C1QA	ENSG00000173372	protein_coding	9550.65	1.2475	0.0873773	14.2772	3.03758e-46	5.57987e-44
CD1E	ENSG00000158488	protein_coding	198.86	1.88791	0.132609	14.2366	5.42957e-46	9.89002e-44
CALCB	ENSG00000175868	protein_coding	49.7622	-3.05487	0.214767	-14.2241	6.49627e-46	1.17344e-43
FPR1	ENSG00000171051	protein_coding	676.092	1.29759	0.0913675	14.2019	8.91618e-46	1.60388e-43
GIMAP7	ENSG00000179144	protein_coding	622.809	1.00354	0.0707233	14.1897	1.06084e-45	1.89257e-43
TM6SF1	ENSG00000136404	protein_coding	189.848	1.04217	0.0734656	14.1858	1.12212e-45	1.9937e-43
PIK3CG	ENSG00000105851	protein_coding	448.132	1.2414	0.0876041	14.1706	1.39379e-45	2.45624e-43
CD28	ENSG00000178562	protein_coding	275.951	1.15406	0.081667	14.1313	2.43743e-45	4.27804e-43
CD180	ENSG00000134061	protein_coding	480.016	1.09088	0.0772147	14.1279	2.55585e-45	4.4678e-43
LILRB4	ENSG00000186818	protein_coding	1587.64	1.28878	0.0912285	14.1269	2.59334e-45	4.51512e-43
MTMR7	ENSG00000003987	protein_coding	320.151	-2.08663	0.14811	-14.0884	4.47627e-45	7.73129e-43
ODC1	ENSG00000115758	protein_coding	15356.4	-1.83399	0.130575	-14.0455	8.20968e-45	1.4012e-42
FZD10	ENSG00000111432	protein_coding	341.355	-2.74819	0.196487	-13.9866	1.88093e-44	3.19772e-42
PTPN22	ENSG00000134242	protein_coding	598.348	1.21199	0.0867972	13.9635	2.60485e-44	4.41115e-42
IKZF1	ENSG00000185811	protein_coding	1229.6	1.08377	0.0778041	13.9295	4.19354e-44	7.07387e-42
GAL3ST4	ENSG00000197093	protein_coding	599.872	1.02339	0.0735089	13.9219	4.66026e-44	7.83068e-42
S100B	ENSG00000160307	protein_coding	514.566	1.72798	0.124139	13.9198	4.80421e-44	8.0414e-42
IL12RB1	ENSG00000096996	protein_coding	313.054	1.04977	0.0754798	13.908	5.6641e-44	9.44424e-42
HLA-DRB1	ENSG00000196126	protein_coding	41645.7	1.24091	0.0893727	13.8847	7.84316e-44	1.30275e-41
CCL23	ENSG00000274736	protein_coding	53.8052	1.5688	0.113231	13.8548	1.18914e-43	1.96014e-41
CD48	ENSG00000117091	protein_coding	1140.99	1.28087	0.0926025	13.8319	1.63665e-43	2.67744e-41
CLEC6A	ENSG00000205846	protein_coding	19.549	1.90409	0.137678	13.83	1.67919e-43	2.7367e-41
CD14	ENSG00000170458	protein_coding	4841	1.12371	0.0814105	13.803	2.4444e-43	3.9689e-41
GPNMB	ENSG00000136235	protein_coding	14405.3	1.24975	0.0906897	13.7805	3.33916e-43	5.38138e-41
FGL2	ENSG00000127951	protein_coding	2243.41	1.2307	0.0895962	13.736	6.17664e-43	9.88081e-41
CLEC12A	ENSG00000172322	protein_coding	230.637	1.46968	0.107073	13.726	7.09674e-43	1.13109e-40
TMEM52B	ENSG00000165685	protein_coding	67.7725	1.19482	0.0871491	13.7101	8.83174e-43	1.40247e-40
INSM1	ENSG00000173404	protein_coding	46.2498	-3.00448	0.219318	-13.6992	1.02716e-42	1.61339e-40
PIK3R6	ENSG00000276231	protein_coding	196.23	1.0299	0.0755479	13.6324	2.56912e-42	4.02082e-40
APOBR	ENSG00000184730	protein_coding	852.422	1.10085	0.0810207	13.5873	4.76616e-42	7.40582e-40
ENO3	ENSG00000108515	protein_coding	705.031	-1.96296	0.144602	-13.575	5.63696e-42	8.69656e-40
CRTAM	ENSG00000109943	protein_coding	110.05	1.26332	0.0931568	13.5613	6.79478e-42	1.04456e-39
KCNK13	ENSG00000152315	protein_coding	81.2402	1.15945	0.0860333	13.4768	2.14293e-41	3.25966e-39
CD74	ENSG00000019582	protein_coding	183215	1.13004	0.08386	13.4753	2.18582e-41	3.31328e-39
CLECL1	ENSG00000184293	protein_coding	51.412	1.20391	0.0895435	13.445	3.29507e-41	4.97728e-39
BCL2A1	ENSG00000140379	protein_coding	504.263	1.18955	0.0891011	13.3506	1.1747e-40	1.76213e-38
IL10	ENSG00000136634	protein_coding	51.1923	1.19299	0.0897065	13.2988	2.35252e-40	3.50469e-38
CRYBB1	ENSG00000100122	protein_coding	30.5727	1.03113	0.0775894	13.2895	2.66181e-40	3.95188e-38
CGA	ENSG00000135346	protein_coding	139.693	-4.45866	0.336597	-13.2463	4.74149e-40	7.01546e-38
SCG2	ENSG00000171951	protein_coding	259.99	-2.03289	0.153622	-13.2331	5.65381e-40	8.28054e-38
CYSLTR2	ENSG00000152207	protein_coding	109.787	1.07702	0.081562	13.205	8.2142e-40	1.19497e-37
CHRNA6	ENSG00000147434	protein_coding	12.7686	1.31516	0.0996478	13.1981	9.00216e-40	1.30522e-37
IL7R	ENSG00000168685	protein_coding	2755.96	1.19892	0.0914063	13.1164	2.65128e-39	3.80591e-37
NPAS3	ENSG00000151322	protein_coding	245.13	-2.47643	0.188823	-13.1151	2.69683e-39	3.84582e-37
PLD4	ENSG00000166428	protein_coding	285.29	1.28662	0.0981079	13.1143	2.72607e-39	3.87478e-37
C5AR1	ENSG00000197405	protein_coding	1248.52	1.02678	0.078327	13.1089	2.92634e-39	4.13234e-37
CD300LB	ENSG00000178789	protein_coding	61.7367	1.03792	0.0792264	13.1006	3.26493e-39	4.5955e-37
SLC1A3	ENSG00000079215	protein_coding	754.775	1.15704	0.0884186	13.0859	3.96477e-39	5.54454e-37
CIITA	ENSG00000179583	protein_coding	2697.64	1.0904	0.083502	13.0584	5.69291e-39	7.93566e-37
APOC4-APOC2	ENSG00000224916	protein_coding	9.95936	1.66672	0.128057	13.0154	1.0001e-38	1.38519e-36
BLOC1S5-TXNDC5	ENSG00000259040	protein_coding	60.5868	-2.09357	0.160984	-13.0048	1.14864e-38	1.58586e-36
NCF1	ENSG00000158517	protein_coding	242.49	1.09994	0.0850326	12.9356	2.83536e-38	3.85325e-36
SLC8A1	ENSG00000183023	protein_coding	771.265	1.00509	0.0777123	12.9335	2.91323e-38	3.94669e-36
HLA-DRB5	ENSG00000198502	protein_coding	15727.5	1.44595	0.111989	12.9115	3.87783e-38	5.2047e-36
TREML1	ENSG00000161911	protein_coding	31.8972	1.17302	0.0909114	12.9028	4.33807e-38	5.78659e-36
CBR1	ENSG00000159228	protein_coding	8992.06	-1.74721	0.135465	-12.8979	4.62539e-38	6.13211e-36
CSF2RA	ENSG00000198223	protein_coding	872.175	1.05849	0.0820946	12.8936	4.89381e-38	6.46818e-36
TMEM150B	ENSG00000180061	protein_coding	156.289	1.19006	0.0923606	12.885	5.46984e-38	7.20755e-36
ATP8B4	ENSG00000104043	protein_coding	267.676	1.12234	0.0872998	12.8561	7.94664e-38	1.04079e-35
AGRP	ENSG00000159723	protein_coding	23.7105	1.57603	0.122771	12.8372	1.01466e-37	1.32493e-35
ELANE	ENSG00000197561	protein_coding	25.139	2.39238	0.187131	12.7845	2.00207e-37	2.58314e-35
CLC	ENSG00000105205	protein_coding	18.0597	2.78913	0.218902	12.7415	3.47778e-37	4.43438e-35
BPIFA2	ENSG00000131050	protein_coding	264.982	-2.84272	0.223277	-12.7318	3.93521e-37	5.00291e-35
FURIN	ENSG00000140564	protein_coding	19284.1	-1.36258	0.107085	-12.7243	4.33224e-37	5.49155e-35
HLA-DQA2	ENSG00000237541	protein_coding	3010.38	1.70518	0.134145	12.7114	5.11008e-37	6.43989e-35
RXFP2	ENSG00000133105	protein_coding	5.20437	2.93	0.231194	12.6734	8.30832e-37	1.03799e-34
CPLX2	ENSG00000145920	protein_coding	700.409	-3.94851	0.31209	-12.6518	1.09281e-36	1.35746e-34
SAMD3	ENSG00000164483	protein_coding	73.6198	1.12202	0.0887972	12.6357	1.34179e-36	1.66199e-34
MUC2	ENSG00000198788	protein_coding	79.0241	-3.11985	0.247586	-12.6011	2.08208e-36	2.56427e-34
ATP6V0D2	ENSG00000147614	protein_coding	168.559	1.50209	0.119392	12.5812	2.68014e-36	3.29148e-34
TNFSF8	ENSG00000106952	protein_coding	172.356	1.05503	0.0838626	12.5805	2.70333e-36	3.31059e-34
GPT2	ENSG00000166123	protein_coding	3602.53	-1.2919	0.10298	-12.5451	4.22759e-36	5.14816e-34
LTA	ENSG00000226979	protein_coding	56.9275	1.15655	0.0922235	12.5407	4.47171e-36	5.43018e-34
NOTUM	ENSG00000185269	protein_coding	469.711	-2.27999	0.181858	-12.5372	4.67359e-36	5.65949e-34
MILR1	ENSG00000271605	protein_coding	363.984	1.02648	0.082058	12.5092	6.65106e-36	8.03166e-34
FGA	ENSG00000171560	protein_coding	17064.8	-3.22446	0.257818	-12.5067	6.8581e-36	8.25868e-34
CSF2	ENSG00000164400	protein_coding	102.872	1.82634	0.146145	12.4968	7.77395e-36	9.30984e-34
CHRNA5	ENSG00000169684	protein_coding	257.666	-1.62027	0.129722	-12.4903	8.43004e-36	1.00677e-33
CALB1	ENSG00000104327	protein_coding	60.8418	-2.51849	0.201752	-12.4831	9.23746e-36	1.10017e-33
CD2	ENSG00000116824	protein_coding	1016.42	1.06632	0.0854283	12.4821	9.35377e-36	1.11097e-33
CCR6	ENSG00000112486	protein_coding	18.2481	1.39273	0.111982	12.437	1.64587e-35	1.9389e-33
GPR183	ENSG00000169508	protein_coding	1032.14	1.08848	0.0877384	12.406	2.42561e-35	2.81163e-33
SIRPD	ENSG00000125900	protein_coding	5.35886	1.34622	0.108648	12.3907	2.93489e-35	3.38387e-33
LCN15	ENSG00000177984	protein_coding	15.8048	-3.83146	0.30932	-12.3867	3.08434e-35	3.54675e-33
HEPACAM2	ENSG00000188175	protein_coding	93.4143	-2.83314	0.228729	-12.3864	3.09459e-35	3.54912e-33
CASP5	ENSG00000137757	protein_coding	24.8941	1.2805	0.103469	12.3757	3.53881e-35	4.04788e-33
NPW	ENSG00000183971	protein_coding	192.601	-2.42678	0.196268	-12.3646	4.06009e-35	4.63192e-33
LILRA5	ENSG00000187116	protein_coding	186.019	1.19001	0.0963473	12.3512	4.798e-35	5.4451e-33
TRAF3IP3	ENSG00000009790	protein_coding	502.156	1.00534	0.0814875	12.3374	5.69778e-35	6.43255e-33
FXYD4	ENSG00000150201	protein_coding	165.448	-2.85574	0.23161	-12.3299	6.24982e-35	7.03746e-33
SH2D1A	ENSG00000183918	protein_coding	217.561	1.20452	0.097813	12.3145	7.56532e-35	8.49668e-33
STAC	ENSG00000144681	protein_coding	355.202	1.43513	0.116583	12.3099	8.01135e-35	8.95123e-33
CPVL	ENSG00000106066	protein_coding	1799.77	1.11064	0.0905178	12.2699	1.31431e-34	1.45352e-32
APOC1	ENSG00000130208	protein_coding	4874.05	1.26671	0.103293	12.2633	1.42548e-34	1.56846e-32
GPR84	ENSG00000139572	protein_coding	156.512	1.24446	0.101512	12.2593	1.49816e-34	1.64426e-32
PRKCB	ENSG00000166501	protein_coding	850.352	1.00526	0.0823935	12.2007	3.08144e-34	3.34803e-32
CD209	ENSG00000090659	protein_coding	480.207	1.22862	0.100865	12.1809	3.9299e-34	4.24861e-32
CD244	ENSG00000122223	protein_coding	99.5281	1.0635	0.0873867	12.17	4.48979e-34	4.84182e-32
DSE	ENSG00000111817	protein_coding	1766.4	1.01487	0.0833961	12.1692	4.53316e-34	4.87646e-32
HTRA4	ENSG00000169495	protein_coding	99.9823	1.33629	0.10982	12.168	4.60191e-34	4.93817e-32
FYB1	ENSG00000082074	protein_coding	1755.98	1.04791	0.0861399	12.1652	4.76491e-34	5.08789e-32
TNFRSF9	ENSG00000049249	protein_coding	370.962	1.25545	0.103356	12.1469	5.95914e-34	6.33188e-32
ARTN	ENSG00000117407	protein_coding	130.565	-1.59337	0.131184	-12.146	6.02102e-34	6.38198e-32
CYP27A1	ENSG00000135929	protein_coding	3188.19	1.05779	0.0871908	12.1319	7.16066e-34	7.53469e-32
C8G	ENSG00000176919	protein_coding	44.7995	-1.45931	0.12046	-12.1144	8.85826e-34	9.29838e-32
SAMSN1	ENSG00000155307	protein_coding	820.544	1.01244	0.0838606	12.0729	1.46783e-33	1.51869e-31
MS4A14	ENSG00000166928	protein_coding	116.998	1.13635	0.0946375	12.0074	3.25095e-33	3.32394e-31
RETN	ENSG00000104918	protein_coding	97.4776	1.91579	0.159738	11.9933	3.85147e-33	3.91946e-31
CCL3	ENSG00000277632	protein_coding	401.798	1.1522	0.0970109	11.877	1.5588e-32	1.54286e-30
COLEC12	ENSG00000158270	protein_coding	2135.69	1.16864	0.0984293	11.8729	1.63631e-32	1.61589e-30
SLC16A14	ENSG00000163053	protein_coding	1840.12	-1.7811	0.150177	-11.86	1.90899e-32	1.87236e-30
CD3G	ENSG00000160654	protein_coding	330.72	1.04312	0.0880344	11.849	2.17818e-32	2.12199e-30
FUT7	ENSG00000180549	protein_coding	50.6536	1.15455	0.0975572	11.8346	2.58655e-32	2.50855e-30
GLTPD2	ENSG00000182327	protein_coding	107.924	-1.75367	0.148563	-11.8042	3.71322e-32	3.56141e-30
LILRB5	ENSG00000105609	protein_coding	362.078	1.19342	0.101242	11.7878	4.51215e-32	4.30861e-30
CEACAM8	ENSG00000124469	protein_coding	25.2325	2.43122	0.20665	11.7649	5.91741e-32	5.60113e-30
NTNG2	ENSG00000196358	protein_coding	206.701	-1.6254	0.138771	-11.7128	1.09549e-31	1.02796e-29
FPR2	ENSG00000171049	protein_coding	155.759	1.47656	0.126329	11.6882	1.46412e-31	1.36207e-29
PCSK2	ENSG00000125851	protein_coding	1147.04	-3.22855	0.276457	-11.6783	1.64503e-31	1.5271e-29
DNASE2B	ENSG00000137976	protein_coding	29.9241	1.65376	0.14186	11.6576	2.09805e-31	1.927e-29
HES6	ENSG00000144485	protein_coding	1121.08	-1.52766	0.131088	-11.6537	2.19608e-31	2.01278e-29
BHLHE41	ENSG00000123095	protein_coding	1060.38	1.01961	0.0875012	11.6526	2.22646e-31	2.03203e-29
TRAT1	ENSG00000163519	protein_coding	109.482	1.23089	0.105642	11.6515	2.25447e-31	2.05328e-29
AZU1	ENSG00000172232	protein_coding	42.5329	2.03208	0.17528	11.5934	4.453e-31	3.98856e-29
SIGLEC14	ENSG00000254415	protein_coding	228.372	1.22511	0.106013	11.5563	6.86322e-31	6.08455e-29
CCR4	ENSG00000183813	protein_coding	249.183	1.19682	0.103665	11.545	7.82383e-31	6.87989e-29
IL1B	ENSG00000125538	protein_coding	432.852	1.26687	0.109796	11.5384	8.45023e-31	7.41568e-29
TRPM5	ENSG00000070985	protein_coding	29.2798	-2.08897	0.181202	-11.5284	9.49343e-31	8.31433e-29
COL25A1	ENSG00000188517	protein_coding	425.119	-2.78741	0.242248	-11.5065	1.22407e-30	1.06772e-28
GFRA2	ENSG00000168546	protein_coding	60.4215	1.16162	0.101047	11.4958	1.38431e-30	1.20266e-28
CXCL10	ENSG00000169245	protein_coding	1887	1.45581	0.126654	11.4944	1.40785e-30	1.22067e-28
CALML3	ENSG00000178363	protein_coding	43.8536	-2.77645	0.242245	-11.4614	2.06232e-30	1.76691e-28
CHGA	ENSG00000100604	protein_coding	61.8489	-2.67652	0.234021	-11.4371	2.72922e-30	2.32908e-28
ADRB3	ENSG00000188778	protein_coding	10.8887	1.6901	0.147794	11.4355	2.77916e-30	2.36704e-28
MAFK	ENSG00000198517	protein_coding	3065.27	-1.07905	0.0944017	-11.4304	2.94798e-30	2.501e-28
SPINK4	ENSG00000122711	protein_coding	75.418	-2.99866	0.262484	-11.4242	3.16655e-30	2.68118e-28
CCDC183	ENSG00000213213	protein_coding	75.1543	-1.00784	0.0882425	-11.4213	3.27259e-30	2.76556e-28
SLC7A2	ENSG00000003989	protein_coding	5984.17	-1.80816	0.158564	-11.4033	4.02539e-30	3.39511e-28
BMP6	ENSG00000153162	protein_coding	696.525	-1.7795	0.156103	-11.3995	4.20399e-30	3.53886e-28
F7	ENSG00000057593	protein_coding	60.1416	-2.21001	0.194573	-11.3582	6.74995e-30	5.59511e-28
TEX45	ENSG00000198723	protein_coding	38.9122	-1.51867	0.13371	-11.3579	6.77408e-30	5.60439e-28
GNRH2	ENSG00000125787	protein_coding	9.98345	-1.90019	0.167412	-11.3504	7.38153e-30	6.09532e-28
IL22RA2	ENSG00000164485	protein_coding	76.0946	1.65282	0.14567	11.3464	7.7287e-30	6.35777e-28
MATK	ENSG00000007264	protein_coding	234.811	1.00707	0.088966	11.3198	1.0475e-29	8.58439e-28
ABI3BP	ENSG00000154175	protein_coding	1362.67	1.15125	0.102046	11.2817	1.61573e-29	1.31417e-27
CD40LG	ENSG00000102245	protein_coding	90.9046	1.13302	0.100445	11.28	1.64761e-29	1.33759e-27
CCL18	ENSG00000275385	protein_coding	5309.83	1.42981	0.126831	11.2734	1.77628e-29	1.43399e-27
FCER1A	ENSG00000179639	protein_coding	301.126	1.72112	0.152966	11.2517	2.27221e-29	1.82417e-27
SLC38A8	ENSG00000166558	protein_coding	26.96	-2.83839	0.252357	-11.2475	2.38236e-29	1.90554e-27
OTOA	ENSG00000155719	protein_coding	19.853	1.02359	0.0912156	11.2216	3.19338e-29	2.54484e-27
DUSP4	ENSG00000120875	protein_coding	5359.7	-1.51426	0.135107	-11.2078	3.73382e-29	2.96463e-27
CLEC4C	ENSG00000198178	protein_coding	9.26316	1.60832	0.143767	11.187	4.72241e-29	3.70881e-27
HLA-DQB1	ENSG00000179344	protein_coding	16246.9	1.14051	0.102311	11.1475	7.36514e-29	5.73238e-27
IRS2	ENSG00000185950	protein_coding	3172.5	-1.16106	0.104179	-11.1448	7.59268e-29	5.89889e-27
SIGLEC8	ENSG00000105366	protein_coding	116.107	1.21404	0.109104	11.1274	9.23023e-29	7.13278e-27
LYZ	ENSG00000090382	protein_coding	24367.6	1.3186	0.118559	11.1219	9.81969e-29	7.56134e-27
GZMK	ENSG00000113088	protein_coding	274.772	1.24514	0.112168	11.1006	1.24571e-28	9.5245e-27
CALHM6	ENSG00000188820	protein_coding	438.343	1.21595	0.109681	11.0863	1.46192e-28	1.1158e-26
CPED1	ENSG00000106034	protein_coding	530.528	1.00296	0.0905108	11.0811	1.55032e-28	1.17911e-26
RAB26	ENSG00000167964	protein_coding	192.462	-1.25245	0.113411	-11.0435	2.35772e-28	1.7838e-26
F2	ENSG00000180210	protein_coding	33.1884	-3.06465	0.277536	-11.0424	2.38674e-28	1.80261e-26
SIGLEC10	ENSG00000142512	protein_coding	615.236	1.02819	0.0932497	11.0262	2.85731e-28	2.15052e-26
CEACAM4	ENSG00000105352	protein_coding	82.0749	1.29866	0.117933	11.0118	3.35364e-28	2.51535e-26
NKX2-3	ENSG00000119919	protein_coding	11.4536	-2.36508	0.215112	-10.9946	4.0549e-28	3.03083e-26
UGT2B4	ENSG00000156096	protein_coding	71.4826	-2.4374	0.221736	-10.9924	4.15885e-28	3.10318e-26
CD1A	ENSG00000158477	protein_coding	479.794	1.86792	0.170014	10.9868	4.42106e-28	3.29316e-26
GBP4	ENSG00000162654	protein_coding	2998.85	1.00834	0.0918293	10.9805	4.74047e-28	3.52502e-26
EYS	ENSG00000188107	protein_coding	204.515	-1.46498	0.133774	-10.9512	6.55797e-28	4.83505e-26
BPIFB4	ENSG00000186191	protein_coding	33.7656	-2.69211	0.245865	-10.9495	6.67793e-28	4.91514e-26
SIT1	ENSG00000137078	protein_coding	204.254	1.04869	0.0964046	10.8781	1.4665e-27	1.06492e-25
RHOV	ENSG00000104140	protein_coding	1564.81	-1.65691	0.152702	-10.8506	1.9816e-27	1.43127e-25
TNF	ENSG00000232810	protein_coding	106.577	1.28786	0.11872	10.8479	2.04096e-27	1.46733e-25
RIMKLB	ENSG00000166532	protein_coding	2168.63	-1.23339	0.113843	-10.8341	2.3721e-27	1.69137e-25
KRT79	ENSG00000185640	protein_coding	10.4256	1.83438	0.169447	10.8257	2.6015e-27	1.85189e-25
AQP9	ENSG00000103569	protein_coding	665.699	1.22463	0.113273	10.8113	3.04299e-27	2.15555e-25
IL9R	ENSG00000124334	protein_coding	29.4848	1.0341	0.0957022	10.8054	3.24564e-27	2.29535e-25
KLK14	ENSG00000129437	protein_coding	121.605	-2.31259	0.214204	-10.7962	3.58748e-27	2.52066e-25
MS4A4E	ENSG00000214787	protein_coding	27.4978	1.23963	0.114856	10.7929	3.71904e-27	2.60045e-25
OVCH1	ENSG00000187950	protein_coding	14.8409	1.68325	0.15629	10.77	4.77059e-27	3.30375e-25
TLR10	ENSG00000174123	protein_coding	204.211	1.24838	0.115984	10.7634	5.12234e-27	3.54168e-25
CD207	ENSG00000116031	protein_coding	622.224	1.95778	0.182074	10.7526	5.75878e-27	3.96907e-25
LRRC26	ENSG00000184709	protein_coding	34.4655	-2.10803	0.19608	-10.7509	5.8712e-27	4.03744e-25
CD69	ENSG00000110848	protein_coding	570.691	1.07438	0.100256	10.7164	8.52835e-27	5.83156e-25
TRIM72	ENSG00000177238	protein_coding	58.8688	-2.11488	0.197377	-10.7149	8.66189e-27	5.91355e-25
GIMAP5	ENSG00000196329	protein_coding	126.625	1.03451	0.0966887	10.6993	1.02505e-26	6.95429e-25
STUM	ENSG00000203685	protein_coding	447.77	-2.14418	0.200642	-10.6866	1.17604e-26	7.95378e-25
P2RY10	ENSG00000078589	protein_coding	164.317	1.03851	0.097265	10.6772	1.30205e-26	8.73784e-25
AL645941.2	ENSG00000248993	protein_coding	3.95688	1.32041	0.123726	10.6721	1.37556e-26	9.21691e-25
THEMIS	ENSG00000172673	protein_coding	169.613	1.12292	0.10545	10.6488	1.76546e-26	1.17387e-24
ACSM5	ENSG00000183549	protein_coding	49.0662	1.26376	0.118804	10.6374	1.99641e-26	1.32291e-24
UPK1B	ENSG00000114638	protein_coding	217.542	-3.00662	0.282672	-10.6364	2.01749e-26	1.33327e-24
SCN2B	ENSG00000149575	protein_coding	64.5345	1.30088	0.122343	10.6331	2.08986e-26	1.37272e-24
RNF186	ENSG00000178828	protein_coding	51.5261	-2.17047	0.204441	-10.6166	2.49415e-26	1.62108e-24
ADGRE1	ENSG00000174837	protein_coding	112.318	1.27557	0.120155	10.616	2.51043e-26	1.62922e-24
ATP6V1B1	ENSG00000116039	protein_coding	263.407	-1.62273	0.152985	-10.6072	2.76014e-26	1.78594e-24
HLA-DQB2	ENSG00000232629	protein_coding	3498.41	1.37254	0.129601	10.5905	3.29868e-26	2.12488e-24
IL4I1	ENSG00000104951	protein_coding	870.913	1.08553	0.102687	10.5713	4.04942e-26	2.58924e-24
PYHIN1	ENSG00000163564	protein_coding	142.475	1.00899	0.0955202	10.5631	4.41876e-26	2.81709e-24
KLK12	ENSG00000186474	protein_coding	1281.64	-3.18321	0.302203	-10.5334	6.06263e-26	3.8425e-24
SLC24A4	ENSG00000140090	protein_coding	59.0555	1.12796	0.107139	10.5281	6.41471e-26	4.05971e-24
SCG3	ENSG00000104112	protein_coding	55.4053	-1.97097	0.187331	-10.5213	6.88891e-26	4.34081e-24
RNASE2	ENSG00000169385	protein_coding	75.0999	1.11331	0.105828	10.5199	6.99374e-26	4.40047e-24
PGC	ENSG00000096088	protein_coding	64902.7	-2.85467	0.272033	-10.4938	9.22174e-26	5.78554e-24
CCR7	ENSG00000126353	protein_coding	397.739	1.044	0.0997504	10.4662	1.23536e-25	7.69474e-24
APOC2	ENSG00000234906	protein_coding	14.5159	1.27983	0.122461	10.4509	1.45093e-25	8.99869e-24
KRT13	ENSG00000171401	protein_coding	122.643	-2.08721	0.20108	-10.38	3.05847e-25	1.86485e-23
VSTM1	ENSG00000189068	protein_coding	13.9723	1.60149	0.154679	10.3537	4.02773e-25	2.43869e-23
CYSLTR1	ENSG00000173198	protein_coding	385.781	1.02115	0.098688	10.3473	4.30485e-25	2.5956e-23
HAL	ENSG00000084110	protein_coding	548.737	-1.6318	0.15778	-10.3422	4.5399e-25	2.72973e-23
MYT1	ENSG00000196132	protein_coding	59.281	-1.96261	0.190115	-10.3232	5.53184e-25	3.29939e-23
KLK13	ENSG00000167759	protein_coding	263.485	-2.25719	0.218652	-10.3232	5.53297e-25	3.29939e-23
OTX1	ENSG00000115507	protein_coding	303.003	-1.0197	0.0989746	-10.3027	6.85197e-25	4.08031e-23
DLL3	ENSG00000090932	protein_coding	199.995	-2.32954	0.226202	-10.2985	7.1578e-25	4.25658e-23
FGF12	ENSG00000114279	protein_coding	187.184	-1.66343	0.16237	-10.2446	1.25087e-24	7.30834e-23
AMBP	ENSG00000106927	protein_coding	321.927	-2.04289	0.199799	-10.2247	1.53672e-24	8.93026e-23
LHX2	ENSG00000106689	protein_coding	34.3956	-1.91668	0.18756	-10.219	1.62964e-24	9.44493e-23
TBX21	ENSG00000073861	protein_coding	113.836	1.08271	0.106052	10.2092	1.80383e-24	1.03851e-22
CRLF1	ENSG00000006016	protein_coding	6712.58	-2.06068	0.201889	-10.207	1.84548e-24	1.06108e-22
CTCFL	ENSG00000124092	protein_coding	6.09785	-2.51318	0.246236	-10.2064	1.85683e-24	1.06619e-22
NCR3	ENSG00000204475	protein_coding	50.2582	1.077	0.105832	10.1765	2.52356e-24	1.43571e-22
PCSK1	ENSG00000175426	protein_coding	881.811	-2.4796	0.243774	-10.1717	2.65158e-24	1.50657e-22
CXCL9	ENSG00000138755	protein_coding	4927.44	1.41314	0.138946	10.1704	2.68717e-24	1.52479e-22
SELL	ENSG00000188404	protein_coding	1062.05	1.02207	0.100821	10.1374	3.76968e-24	2.11688e-22
NECAB2	ENSG00000103154	protein_coding	45.3544	-1.76088	0.174511	-10.0904	6.09401e-24	3.38268e-22
HRH4	ENSG00000134489	protein_coding	9.25282	1.28252	0.127558	10.0544	8.78757e-24	4.84064e-22
ABCD2	ENSG00000173208	protein_coding	82.8708	1.00295	0.0999949	10.03	1.12522e-23	6.14366e-22
CPA3	ENSG00000163751	protein_coding	1230.53	1.22601	0.12227	10.0271	1.15856e-23	6.30977e-22
TENM1	ENSG00000009694	protein_coding	524.878	-1.99312	0.198857	-10.0229	1.20948e-23	6.56238e-22
COLEC11	ENSG00000118004	protein_coding	118.762	-1.34959	0.134687	-10.0202	1.24219e-23	6.73142e-22
NEURL1	ENSG00000107954	protein_coding	172.14	-1.74449	0.174177	-10.0156	1.30162e-23	7.03589e-22
TF	ENSG00000091513	protein_coding	936.567	-2.15686	0.215404	-10.0131	1.33488e-23	7.19771e-22
MSLNL	ENSG00000162006	protein_coding	176.797	-2.10833	0.210657	-10.0084	1.40032e-23	7.5225e-22
NLRP11	ENSG00000179873	protein_coding	17.6459	-2.14411	0.214247	-10.0077	1.41029e-23	7.56668e-22
LTB	ENSG00000227507	protein_coding	887.907	1.02294	0.102239	10.0055	1.44233e-23	7.72904e-22
CLEC12B	ENSG00000256660	protein_coding	10.9022	1.36035	0.136123	9.99356	1.62638e-23	8.69384e-22
ANKRD55	ENSG00000164512	protein_coding	22.3781	1.10856	0.111033	9.98403	1.7904e-23	9.51194e-22
GPR31	ENSG00000120436	protein_coding	4.00193	1.44348	0.144757	9.97173	2.02659e-23	1.07273e-21
TESC	ENSG00000088992	protein_coding	4106.12	-1.68993	0.169506	-9.96974	2.06764e-23	1.09313e-21
DDC	ENSG00000132437	protein_coding	501.091	-2.19123	0.219884	-9.96537	2.16078e-23	1.14097e-21
FMO2	ENSG00000094963	protein_coding	1526.81	1.01687	0.10224	9.94596	2.62633e-23	1.37841e-21
ITGB3	ENSG00000259207	protein_coding	310.886	1.28512	0.129543	9.92043	3.39301e-23	1.7595e-21
RET	ENSG00000165731	protein_coding	630.257	-1.91251	0.192868	-9.91619	3.54025e-23	1.82493e-21
SIGLEC6	ENSG00000105492	protein_coding	49.1863	1.17815	0.119307	9.87493	5.34709e-23	2.69857e-21
CXCL11	ENSG00000169248	protein_coding	430.988	1.40355	0.142339	9.86061	6.16744e-23	3.10175e-21
S100Z	ENSG00000171643	protein_coding	12.9955	1.07453	0.109021	9.85619	6.44466e-23	3.22723e-21
PVALB	ENSG00000100362	protein_coding	18.7878	1.29705	0.131635	9.85343	6.62457e-23	3.31244e-21
CHIT1	ENSG00000133063	protein_coding	3861.67	1.61375	0.163843	9.84936	6.8983e-23	3.44137e-21
CD177	ENSG00000204936	protein_coding	255.562	-1.91924	0.194921	-9.84627	7.11381e-23	3.5448e-21
SLC7A5	ENSG00000103257	protein_coding	6733.77	-1.07206	0.108897	-9.84473	7.22304e-23	3.5951e-21
TMEM229A	ENSG00000234224	protein_coding	83.2798	-2.95447	0.300192	-9.84191	7.42855e-23	3.69315e-21
EOMES	ENSG00000163508	protein_coding	131.542	1.0499	0.106751	9.83508	7.95059e-23	3.94816e-21
RPL3L	ENSG00000140986	protein_coding	13.9454	-1.11574	0.113717	-9.81151	1.00459e-22	4.98293e-21
SRARP	ENSG00000183888	protein_coding	10.9001	-2.55649	0.260929	-9.79768	1.15205e-22	5.69485e-21
ID1	ENSG00000125968	protein_coding	2829.34	-1.07744	0.109987	-9.79607	1.1705e-22	5.77945e-21
RNFT2	ENSG00000135119	protein_coding	330.464	-1.06204	0.108544	-9.78447	1.31277e-22	6.46716e-21
CD300E	ENSG00000186407	protein_coding	211.791	1.09395	0.112118	9.75714	1.71941e-22	8.39412e-21
ATP6V1C2	ENSG00000143882	protein_coding	534.968	-1.30466	0.134031	-9.73399	2.15951e-22	1.05072e-20
GBP5	ENSG00000154451	protein_coding	1801.44	1.08595	0.111628	9.72831	2.28354e-22	1.10858e-20
ADRA2C	ENSG00000184160	protein_coding	98.346	-1.43424	0.147688	-9.71132	2.6981e-22	1.30399e-20
MFAP4	ENSG00000166482	protein_coding	4199.33	1.06166	0.10936	9.70794	2.78922e-22	1.34353e-20
KLB	ENSG00000134962	protein_coding	142.623	-1.58009	0.163396	-9.67032	4.03104e-22	1.92037e-20
GPR33	ENSG00000214943	protein_coding	2.05305	1.84451	0.190869	9.66376	4.2981e-22	2.04087e-20
MSMB	ENSG00000263639	protein_coding	1815.61	-2.40752	0.249375	-9.65423	4.71698e-22	2.22999e-20
BASP1	ENSG00000176788	protein_coding	4531.55	-1.11582	0.115629	-9.65001	4.91495e-22	2.31099e-20
PLA2G10	ENSG00000069764	protein_coding	282.772	-1.54294	0.159929	-9.64767	5.02846e-22	2.35924e-20
SIK1B	ENSG00000275993	protein_coding	1034.55	-1.17271	0.12196	-9.61553	6.87575e-22	3.20513e-20
TMEM59L	ENSG00000105696	protein_coding	1210.96	-1.90667	0.198579	-9.60156	7.87466e-22	3.65505e-20
G0S2	ENSG00000123689	protein_coding	1592.96	1.2799	0.133337	9.59899	8.0732e-22	3.7392e-20
WFDC5	ENSG00000175121	protein_coding	14.2206	-2.96454	0.309261	-9.5859	9.16536e-22	4.21354e-20
PLA2G4A	ENSG00000116711	protein_coding	2873.45	-1.2972	0.135357	-9.58355	9.37652e-22	4.30596e-20
MTARC1	ENSG00000186205	protein_coding	1150.12	-1.06759	0.1114	-9.58344	9.38625e-22	4.30596e-20
CLEC4D	ENSG00000166527	protein_coding	25.1437	1.15404	0.120714	9.56013	1.17606e-21	5.3499e-20
CLEC4F	ENSG00000152672	protein_coding	35.1657	1.39135	0.145666	9.55161	1.27693e-21	5.79659e-20
ADGRE3	ENSG00000131355	protein_coding	42.6373	1.11533	0.116886	9.542	1.401e-21	6.33329e-20
SLC12A3	ENSG00000070915	protein_coding	20.0644	1.0262	0.107579	9.53905	1.44141e-21	6.50918e-20
MUCL1	ENSG00000172551	protein_coding	28.4335	-2.0425	0.214336	-9.52942	1.5817e-21	7.12044e-20
PTX3	ENSG00000163661	protein_coding	119	1.15263	0.121005	9.52542	1.64379e-21	7.39227e-20
TREML2	ENSG00000112195	protein_coding	43.7476	1.02707	0.107861	9.52224	1.69492e-21	7.61434e-20
CRHR2	ENSG00000106113	protein_coding	43.8627	-1.56426	0.164277	-9.5221	1.69711e-21	7.61626e-20
CD5L	ENSG00000073754	protein_coding	8.39512	1.52729	0.160861	9.49446	2.2135e-21	9.842e-20
BHLHA15	ENSG00000180535	protein_coding	158.179	-1.23636	0.130374	-9.48321	2.46575e-21	1.09188e-19
PROC	ENSG00000115718	protein_coding	239.056	-1.53279	0.16173	-9.47747	2.60529e-21	1.15015e-19
SPIB	ENSG00000269404	protein_coding	266.242	1.30025	0.137927	9.42707	4.21696e-21	1.8318e-19
SGCG	ENSG00000102683	protein_coding	18.0127	1.18506	0.126235	9.38769	6.1331e-21	2.6273e-19
RBPMS2	ENSG00000166831	protein_coding	253.847	-1.01902	0.108793	-9.36666	7.48613e-21	3.19428e-19
ABCC8	ENSG00000006071	protein_coding	54.2864	-1.84237	0.196746	-9.36421	7.66206e-21	3.26292e-19
ANGPT4	ENSG00000101280	protein_coding	18.8636	1.19326	0.127533	9.35651	8.24114e-21	3.49579e-19
AC008763.3	ENSG00000269711	protein_coding	1.05721	2.15487	0.230513	9.34815	8.91952e-21	3.77985e-19
RANBP3L	ENSG00000164188	protein_coding	48.2752	1.09067	0.116677	9.34769	8.95801e-21	3.79246e-19
OSM	ENSG00000099985	protein_coding	306.027	1.06537	0.114086	9.33835	9.7845e-21	4.13428e-19
CA6	ENSG00000131686	protein_coding	11.9853	-2.07642	0.22252	-9.33139	1.04495e-20	4.4024e-19
SMKR1	ENSG00000240204	protein_coding	203.475	-1.38538	0.148844	-9.30756	1.30807e-20	5.46841e-19
TMED6	ENSG00000157315	protein_coding	169.056	-1.41725	0.152307	-9.30523	1.33703e-20	5.57335e-19
GAS2	ENSG00000148935	protein_coding	151.37	-1.37151	0.14793	-9.27133	1.83838e-20	7.5758e-19
GPR174	ENSG00000147138	protein_coding	61.1707	1.10353	0.11907	9.26789	1.89869e-20	7.80949e-19
S100P	ENSG00000163993	protein_coding	12048.9	-1.83233	0.197785	-9.26425	1.96452e-20	8.06494e-19
CYP4F22	ENSG00000171954	protein_coding	16.9321	1.02421	0.11075	9.24794	2.28869e-20	9.29892e-19
HPDL	ENSG00000186603	protein_coding	102.593	-1.27384	0.137783	-9.24523	2.34735e-20	9.50162e-19
SPDYC	ENSG00000204710	protein_coding	17.7761	-2.38704	0.259078	-9.21358	3.15425e-20	1.27084e-18
GRK1	ENSG00000185974	protein_coding	33.8184	-1.86785	0.203255	-9.18971	3.93895e-20	1.57529e-18
FGL1	ENSG00000104760	protein_coding	2848.54	-2.27229	0.247469	-9.18215	4.22568e-20	1.68066e-18
ITGAD	ENSG00000156886	protein_coding	35.8189	1.11055	0.121069	9.17287	4.60578e-20	1.8268e-18
NAT8L	ENSG00000185818	protein_coding	197.704	-1.5103	0.164798	-9.16452	4.97671e-20	1.96409e-18
HMGCS2	ENSG00000134240	protein_coding	173.136	-2.39159	0.261104	-9.15953	5.2122e-20	2.04859e-18
TAC1	ENSG00000006128	protein_coding	17.1368	-3.50619	0.38425	-9.12475	7.18998e-20	2.80558e-18
OR2I1P	ENSG00000237988	protein_coding	383.065	1.33108	0.145957	9.11969	7.53386e-20	2.93185e-18
ASPG	ENSG00000166183	protein_coding	166.156	-1.74322	0.19149	-9.10346	8.7499e-20	3.38684e-18
GRM4	ENSG00000124493	protein_coding	42.6727	-1.60448	0.176641	-9.08329	1.05344e-19	4.05944e-18
CHRNA9	ENSG00000174343	protein_coding	219.943	-2.3522	0.258998	-9.08193	1.06666e-19	4.10674e-18
DQX1	ENSG00000144045	protein_coding	67.4994	-1.52128	0.16767	-9.07306	1.15716e-19	4.44333e-18
PPARGC1A	ENSG00000109819	protein_coding	481.924	-1.44664	0.159446	-9.07289	1.15898e-19	4.44637e-18
VAX2	ENSG00000116035	protein_coding	53.8806	-1.1174	0.123186	-9.07088	1.18057e-19	4.52121e-18
SLC14A2	ENSG00000132874	protein_coding	369.539	-2.34679	0.258757	-9.06947	1.19598e-19	4.5681e-18
SSTR3	ENSG00000278195	protein_coding	13.509	1.01507	0.111995	9.0635	1.26329e-19	4.82097e-18
GLDN	ENSG00000186417	protein_coding	294.8	1.00098	0.110495	9.05904	1.31599e-19	5.00886e-18
GALNTL6	ENSG00000174473	protein_coding	112.121	-1.67038	0.184989	-9.02959	1.72315e-19	6.46772e-18
TM4SF20	ENSG00000168955	protein_coding	18.3008	-2.68006	0.296948	-9.02536	1.79109e-19	6.71109e-18
RHCG	ENSG00000140519	protein_coding	64.303	-1.88589	0.208991	-9.02378	1.81702e-19	6.79648e-18
SLC39A5	ENSG00000139540	protein_coding	38.9797	-1.57211	0.174649	-9.00155	2.22558e-19	8.26057e-18
NEFL	ENSG00000277586	protein_coding	61.0157	-1.99467	0.221621	-9.00039	2.24914e-19	8.34088e-18
B4GALNT4	ENSG00000182272	protein_coding	580.384	-1.43614	0.159623	-8.99707	2.31813e-19	8.58938e-18
EDARADD	ENSG00000186197	protein_coding	192.316	-1.2913	0.143545	-8.99576	2.34608e-19	8.68549e-18
CLEC9A	ENSG00000197992	protein_coding	23.9976	1.02223	0.113968	8.96942	2.98079e-19	1.09511e-17
PDE3A	ENSG00000172572	protein_coding	1096.95	-1.28784	0.143617	-8.96717	3.04229e-19	1.11581e-17
SYCP2L	ENSG00000153157	protein_coding	64.4499	-1.35123	0.150968	-8.95043	3.54097e-19	1.28674e-17
PHOX2B	ENSG00000109132	protein_coding	7.42001	-3.50811	0.39237	-8.94081	3.86344e-19	1.39923e-17
SMOC1	ENSG00000198732	protein_coding	1176.04	-1.81668	0.203632	-8.92138	4.60498e-19	1.65398e-17
IGSF21	ENSG00000117154	protein_coding	97.6824	1.05096	0.117932	8.91155	5.03219e-19	1.80294e-17
SEPTIN12	ENSG00000140623	protein_coding	4.31711	-1.63584	0.183728	-8.90362	5.4053e-19	1.93024e-17
GREM2	ENSG00000180875	protein_coding	258.536	-1.60385	0.180213	-8.89975	5.59717e-19	1.99547e-17
CASKIN1	ENSG00000167971	protein_coding	55.3515	-1.2112	0.136191	-8.89335	5.92912e-19	2.10515e-17
RCOR2	ENSG00000167771	protein_coding	258.013	-1.16487	0.131042	-8.88932	6.14842e-19	2.18123e-17
HSF5	ENSG00000176160	protein_coding	5.58485	1.0063	0.113259	8.88497	6.39356e-19	2.26634e-17
COL6A5	ENSG00000172752	protein_coding	248.484	1.16686	0.131353	8.8834	6.48491e-19	2.29684e-17
CARD14	ENSG00000141527	protein_coding	515.321	-1.16045	0.130818	-8.87072	7.26725e-19	2.56138e-17
ZMAT4	ENSG00000165061	protein_coding	76.1617	-2.4716	0.27875	-8.86674	7.53201e-19	2.64824e-17
SYT7	ENSG00000011347	protein_coding	3356.97	-1.09274	0.123371	-8.85733	8.19543e-19	2.87683e-17
BARX1	ENSG00000131668	protein_coding	792.711	-2.25283	0.254609	-8.8482	8.89388e-19	3.10691e-17
FCRL3	ENSG00000160856	protein_coding	197.662	1.10992	0.125469	8.8461	9.06287e-19	3.16085e-17
CBR3	ENSG00000159231	protein_coding	515.939	-1.15677	0.130844	-8.84081	9.50274e-19	3.30098e-17
ENTPD8	ENSG00000188833	protein_coding	261.894	-1.31879	0.149219	-8.83793	9.7509e-19	3.38448e-17
LIN28A	ENSG00000131914	protein_coding	9.10769	-2.62838	0.297833	-8.82501	1.0945e-18	3.78683e-17
KCNJ11	ENSG00000187486	protein_coding	300.904	-1.04853	0.118833	-8.8235	1.10937e-18	3.82937e-17
GPD1	ENSG00000167588	protein_coding	239.744	1.21268	0.137483	8.82062	1.13824e-18	3.92438e-17
CBX2	ENSG00000173894	protein_coding	914.071	-1.05357	0.119454	-8.81989	1.14569e-18	3.94502e-17
TCL1A	ENSG00000100721	protein_coding	72.1025	1.38666	0.158023	8.77506	1.7082e-18	5.78545e-17
CCL1	ENSG00000108702	protein_coding	4.86118	1.58289	0.18041	8.77385	1.72652e-18	5.84294e-17
TPSAB1	ENSG00000172236	protein_coding	713.702	1.02375	0.11673	8.77024	1.78287e-18	6.01017e-17
KIF5C	ENSG00000168280	protein_coding	188.259	-1.26456	0.144292	-8.76385	1.88689e-18	6.34111e-17
GLDC	ENSG00000178445	protein_coding	305.261	-1.47121	0.168109	-8.75153	2.10475e-18	7.01347e-17
MS4A2	ENSG00000149534	protein_coding	230.384	1.09283	0.124986	8.74366	2.25683e-18	7.49143e-17
TLL2	ENSG00000095587	protein_coding	67.2038	-1.23085	0.140791	-8.74236	2.28291e-18	7.56642e-17
LCN12	ENSG00000184925	protein_coding	113.639	-1.11052	0.127149	-8.73406	2.45685e-18	8.13671e-17
CD274	ENSG00000120217	protein_coding	817.993	1.01203	0.115902	8.7318	2.50659e-18	8.28244e-17
NEUROD1	ENSG00000162992	protein_coding	41.7469	-3.61778	0.415351	-8.71017	3.03418e-18	9.96499e-17
AKR7A3	ENSG00000162482	protein_coding	520.332	-1.58111	0.181723	-8.70062	3.30081e-18	1.08161e-16
B4GALNT2	ENSG00000167080	protein_coding	435.066	-2.09537	0.240859	-8.69955	3.33212e-18	1.09104e-16
RFX6	ENSG00000185002	protein_coding	17.3528	-2.91589	0.335288	-8.69668	3.4172e-18	1.11721e-16
MAPK4	ENSG00000141639	protein_coding	209.019	-1.75119	0.201367	-8.69647	3.4237e-18	1.11802e-16
AMN	ENSG00000166126	protein_coding	552.856	-1.22583	0.141206	-8.68114	3.91823e-18	1.27429e-16
PDIA2	ENSG00000185615	protein_coding	134.549	-1.78549	0.205723	-8.67912	3.9886e-18	1.29523e-16
CCL19	ENSG00000172724	protein_coding	1142.83	1.17707	0.135898	8.66138	4.66067e-18	1.50896e-16
CHRNA3	ENSG00000080644	protein_coding	36.0579	-1.15912	0.133934	-8.65436	4.95674e-18	1.60123e-16
TCF21	ENSG00000118526	protein_coding	306.155	1.04257	0.120504	8.65174	5.07193e-18	1.636e-16
UGT3A1	ENSG00000145626	protein_coding	38.6887	-3.66188	0.423383	-8.64912	5.19002e-18	1.67036e-16
FGG	ENSG00000171557	protein_coding	22082.8	-2.04527	0.236663	-8.6421	5.51887e-18	1.76963e-16
ALDH3A1	ENSG00000108602	protein_coding	3613.87	-1.9656	0.227586	-8.63672	5.78479e-18	1.85216e-16
ACTL8	ENSG00000117148	protein_coding	21.2469	-2.77942	0.321827	-8.63637	5.80282e-18	1.85656e-16
ADGRB1	ENSG00000181790	protein_coding	357.087	-1.40907	0.163226	-8.63261	5.99672e-18	1.91295e-16
CTNND2	ENSG00000169862	protein_coding	419.713	-1.98185	0.229829	-8.62315	6.51359e-18	2.07478e-16
KRT1	ENSG00000167768	protein_coding	17.3968	1.49207	0.173137	8.61785	6.8225e-18	2.16681e-16
SYT5	ENSG00000129990	protein_coding	67.9558	-1.73825	0.201872	-8.61066	7.26418e-18	2.30202e-16
LYPD6B	ENSG00000150556	protein_coding	358.231	-1.46209	0.170022	-8.59939	8.01412e-18	2.52491e-16
PPP1R1A	ENSG00000135447	protein_coding	45.2423	-1.29799	0.150975	-8.59743	8.15207e-18	2.56279e-16
HPX	ENSG00000110169	protein_coding	86.5517	-1.21457	0.141362	-8.59191	8.55362e-18	2.67931e-16
TERT	ENSG00000164362	protein_coding	46.6837	-1.33552	0.155843	-8.56969	1.03766e-17	3.22009e-16
AL049634.2	ENSG00000260861	protein_coding	1.00686	1.57869	0.18428	8.5668	1.06404e-17	3.29725e-16
HGD	ENSG00000113924	protein_coding	1218.69	-1.55157	0.18121	-8.56231	1.1063e-17	3.4233e-16
TIMD4	ENSG00000145850	protein_coding	38.7418	1.00743	0.117732	8.557	1.15845e-17	3.577e-16
PLA2G2D	ENSG00000117215	protein_coding	500.84	1.27166	0.14862	8.55643	1.1642e-17	3.5922e-16
CA8	ENSG00000178538	protein_coding	349.94	-1.37448	0.160676	-8.55436	1.18521e-17	3.65441e-16
STXBP5L	ENSG00000145087	protein_coding	20.7184	-2.06656	0.24234	-8.5275	1.49547e-17	4.57204e-16
FST	ENSG00000134363	protein_coding	527.312	-1.42142	0.166921	-8.5155	1.65878e-17	5.02878e-16
THPO	ENSG00000090534	protein_coding	120.853	-1.44289	0.16946	-8.51463	1.67121e-17	5.06018e-16
PI3	ENSG00000124102	protein_coding	252.707	-1.6214	0.190577	-8.50786	1.77177e-17	5.35634e-16
MAGEA8	ENSG00000156009	protein_coding	14.2548	-2.08526	0.245414	-8.4969	1.94713e-17	5.85862e-16
C1QTNF7	ENSG00000163145	protein_coding	180.62	1.07052	0.126181	8.48397	2.17635e-17	6.52483e-16
FAM83C	ENSG00000125998	protein_coding	2.2723	-2.31136	0.272456	-8.48345	2.18619e-17	6.54979e-16
ENTHD1	ENSG00000176177	protein_coding	18.1859	1.21201	0.142891	8.48204	2.21282e-17	6.62502e-16
TFCP2L1	ENSG00000115112	protein_coding	3688.68	-1.00556	0.118718	-8.47015	2.45069e-17	7.29185e-16
MSI1	ENSG00000135097	protein_coding	214.057	-1.50243	0.177504	-8.46418	2.5796e-17	7.65965e-16
PAK3	ENSG00000077264	protein_coding	291.575	-1.4664	0.173308	-8.46123	2.64573e-17	7.84525e-16
ADRA1A	ENSG00000120907	protein_coding	13.2117	1.55082	0.183637	8.44503	3.03979e-17	8.92503e-16
COL6A6	ENSG00000206384	protein_coding	386.189	1.14109	0.135282	8.43486	3.31594e-17	9.68683e-16
BPIFB2	ENSG00000078898	protein_coding	681.519	-2.33046	0.276995	-8.41335	3.98452e-17	1.15698e-15
KCNJ5	ENSG00000120457	protein_coding	393.711	1.0203	0.121432	8.40225	4.38007e-17	1.2659e-15
CA5A	ENSG00000174990	protein_coding	14.0083	-1.22095	0.145511	-8.39073	4.83147e-17	1.39096e-15
SYNDIG1L	ENSG00000183379	protein_coding	43.6232	1.30869	0.156099	8.38367	5.13034e-17	1.47194e-15
DACT2	ENSG00000164488	protein_coding	508.158	-1.64452	0.196259	-8.37936	5.32178e-17	1.52183e-15
UBD	ENSG00000213886	protein_coding	668.585	1.16603	0.139274	8.3722	5.65527e-17	1.61188e-15
GKN2	ENSG00000183607	protein_coding	537.521	-1.96187	0.234359	-8.3712	5.70338e-17	1.6224e-15
THBS4	ENSG00000113296	protein_coding	565.04	1.38377	0.165595	8.35635	6.46878e-17	1.82722e-15
CLEC1B	ENSG00000165682	protein_coding	12.0446	1.1423	0.136717	8.35519	6.5328e-17	1.84381e-15
MAGEA1	ENSG00000198681	protein_coding	127.814	-3.64498	0.436348	-8.35338	6.63358e-17	1.86861e-15
WNK2	ENSG00000165238	protein_coding	722.425	-1.0671	0.127897	-8.34344	7.2158e-17	2.02866e-15
NRG4	ENSG00000169752	protein_coding	75.7769	-1.22769	0.147567	-8.31956	8.82882e-17	2.45981e-15
BEX1	ENSG00000133169	protein_coding	42.0905	-1.749	0.210502	-8.30871	9.67512e-17	2.6801e-15
VGF	ENSG00000128564	protein_coding	82.3124	-1.46979	0.177137	-8.29748	1.06345e-16	2.93018e-15
FCGBP	ENSG00000275395	protein_coding	4116.94	1.22436	0.147609	8.29463	1.08922e-16	2.99429e-15
VGLL2	ENSG00000170162	protein_coding	5.91224	-3.39899	0.410277	-8.28463	1.18479e-16	3.25081e-15
ADH1B	ENSG00000196616	protein_coding	2231.95	1.37467	0.165977	8.28226	1.20862e-16	3.31201e-15
CHI3L1	ENSG00000133048	protein_coding	8515.05	1.16189	0.140334	8.27949	1.23704e-16	3.38774e-15
MSLN	ENSG00000102854	protein_coding	24569.1	-1.66465	0.201235	-8.27217	1.31544e-16	3.59112e-15
TMEM210	ENSG00000185863	protein_coding	3.43379	-1.86993	0.226093	-8.27062	1.33259e-16	3.63565e-15
FA2H	ENSG00000103089	protein_coding	1373.33	-1.03715	0.125512	-8.26336	1.41629e-16	3.84948e-15
CTSV	ENSG00000136943	protein_coding	456.512	-1.15645	0.140023	-8.25904	1.46848e-16	3.98134e-15
CA1	ENSG00000133742	protein_coding	10.9853	1.56334	0.189301	8.25849	1.47521e-16	3.99708e-15
TXNDC2	ENSG00000168454	protein_coding	8.79975	-1.3111	0.15904	-8.24384	1.66765e-16	4.50443e-15
AKR1C4	ENSG00000198610	protein_coding	46.9406	-2.04351	0.248348	-8.22841	1.8972e-16	5.09272e-15
ADAMTS8	ENSG00000134917	protein_coding	237.801	1.15464	0.140801	8.20051	2.39374e-16	6.34701e-15
INHBE	ENSG00000139269	protein_coding	30.4003	-1.16055	0.141557	-8.19846	2.43495e-16	6.45231e-15
LRRTM3	ENSG00000198739	protein_coding	5.58513	-2.84906	0.347611	-8.19611	2.48296e-16	6.56349e-15
IL21	ENSG00000138684	protein_coding	3.05549	1.4474	0.176632	8.19445	2.5174e-16	6.65048e-15
CELF3	ENSG00000159409	protein_coding	98.6713	-1.99227	0.243693	-8.17533	2.95063e-16	7.7384e-15
CCL8	ENSG00000108700	protein_coding	229.989	1.08532	0.132866	8.16848	3.12296e-16	8.14599e-15
CABYR	ENSG00000154040	protein_coding	658.283	-1.30946	0.160322	-8.16767	3.14405e-16	8.19609e-15
RSPO3	ENSG00000146374	protein_coding	326.432	-1.31208	0.160948	-8.15216	3.57492e-16	9.25807e-15
CYP4F3	ENSG00000186529	protein_coding	578.401	-1.91047	0.234406	-8.15028	3.63095e-16	9.38936e-15
SPX	ENSG00000134548	protein_coding	116.649	-1.75861	0.215774	-8.15024	3.63212e-16	9.38936e-15
CLEC4G	ENSG00000182566	protein_coding	23.0713	1.16042	0.143511	8.08587	6.17208e-16	1.56292e-14
TNFSF11	ENSG00000120659	protein_coding	128.963	-1.29354	0.160006	-8.08429	6.25294e-16	1.58022e-14
CPS1	ENSG00000021826	protein_coding	11908.7	-2.18296	0.270235	-8.07799	6.58412e-16	1.65854e-14
RUNDC3A	ENSG00000108309	protein_coding	103.288	-1.22067	0.151164	-8.07512	6.74078e-16	1.69603e-14
INSL4	ENSG00000120211	protein_coding	234.143	-3.12201	0.387158	-8.0639	7.38986e-16	1.84968e-14
EDAR	ENSG00000135960	protein_coding	70.7048	-1.52803	0.189516	-8.06282	7.45539e-16	1.86393e-14
OSGIN1	ENSG00000140961	protein_coding	1243.75	-1.08017	0.133991	-8.06151	7.53554e-16	1.88289e-14
PLEKHH1	ENSG00000054690	protein_coding	435.213	-1.01095	0.125445	-8.05893	7.69644e-16	1.92198e-14
RASD1	ENSG00000108551	protein_coding	4727.02	-1.17454	0.145745	-8.05884	7.70191e-16	1.92224e-14
CALY	ENSG00000130643	protein_coding	32.7379	-1.69224	0.210043	-8.05666	7.84067e-16	1.95575e-14
SLC25A21	ENSG00000183032	protein_coding	101.072	-1.12117	0.139315	-8.04771	8.43571e-16	2.09934e-14
KERA	ENSG00000139330	protein_coding	9.46383	1.11317	0.138716	8.02485	1.01648e-15	2.51377e-14
FABP3	ENSG00000121769	protein_coding	982.465	1.13116	0.141033	8.02055	1.05272e-15	2.59746e-14
C7	ENSG00000112936	protein_coding	4357.31	1.12819	0.140818	8.01165	1.1318e-15	2.78625e-14
SCN10A	ENSG00000185313	protein_coding	1.3058	1.69431	0.211549	8.00909	1.15558e-15	2.84318e-14
MS4A3	ENSG00000149516	protein_coding	1.88032	1.64266	0.205588	7.99009	1.34835e-15	3.29688e-14
SLC29A4	ENSG00000164638	protein_coding	1415.94	-1.08633	0.136071	-7.98359	1.42139e-15	3.45985e-14
XG	ENSG00000124343	protein_coding	67.9115	-1.43783	0.180286	-7.97531	1.51995e-15	3.69148e-14
KRT83	ENSG00000170523	protein_coding	33.1781	-1.80961	0.227058	-7.96982	1.58901e-15	3.84627e-14
FAM83F	ENSG00000133477	protein_coding	545.764	-1.39592	0.17517	-7.96895	1.60025e-15	3.867e-14
FCER2	ENSG00000104921	protein_coding	58.9723	1.2488	0.156712	7.96871	1.60337e-15	3.87239e-14
GP2	ENSG00000169347	protein_coding	56.1731	-2.74526	0.344545	-7.96777	1.61557e-15	3.89967e-14
VAX1	ENSG00000148704	protein_coding	8.16018	-3.18194	0.399425	-7.9663	1.63493e-15	3.94421e-14
ASCL1	ENSG00000139352	protein_coding	1627.14	-2.52371	0.316957	-7.96231	1.68862e-15	4.06695e-14
GFI1B	ENSG00000165702	protein_coding	5.94215	1.0576	0.13285	7.96081	1.70922e-15	4.11426e-14
OBP2A	ENSG00000122136	protein_coding	24.2166	-2.01181	0.252734	-7.96018	1.71788e-15	4.13282e-14
RASGRF1	ENSG00000058335	protein_coding	866.172	1.24035	0.156181	7.94173	1.99385e-15	4.75454e-14
SLC28A3	ENSG00000197506	protein_coding	311.835	1.06923	0.134754	7.93467	2.11059e-15	5.00811e-14
RAET1G	ENSG00000203722	protein_coding	45.8234	-1.0786	0.135989	-7.93153	2.16459e-15	5.12224e-14
TRPV5	ENSG00000127412	protein_coding	2.19157	1.09957	0.138882	7.91733	2.42663e-15	5.70804e-14
BRSK2	ENSG00000174672	protein_coding	106.487	-1.16778	0.147969	-7.89212	2.97107e-15	6.91739e-14
FSTL4	ENSG00000053108	protein_coding	971.416	-1.4229	0.18053	-7.88179	3.22733e-15	7.4899e-14
RSPO1	ENSG00000169218	protein_coding	29.542	1.02143	0.129921	7.86194	3.78225e-15	8.73101e-14
SOX15	ENSG00000129194	protein_coding	125.409	-1.03948	0.132245	-7.86028	3.83272e-15	8.84279e-14
SPP1	ENSG00000118785	protein_coding	31320.7	1.15257	0.147056	7.83763	4.59138e-15	1.04816e-13
SCN3A	ENSG00000153253	protein_coding	121.871	-1.45285	0.185955	-7.81291	5.58845e-15	1.26446e-13
SLC7A9	ENSG00000021488	protein_coding	57.1691	-1.3978	0.179927	-7.76871	7.92885e-15	1.76454e-13
FOXI3	ENSG00000214336	protein_coding	149.039	-1.9452	0.250506	-7.7651	8.15831e-15	1.81003e-13
PRG4	ENSG00000116690	protein_coding	379.7	1.22217	0.15755	7.75733	8.67338e-15	1.91548e-13
TPSB2	ENSG00000197253	protein_coding	868.069	1.01042	0.130623	7.7354	1.03082e-14	2.25812e-13
CPE	ENSG00000109472	protein_coding	7836.08	-1.02759	0.133196	-7.71487	1.21104e-14	2.6356e-13
CHRNB2	ENSG00000160716	protein_coding	22.4707	-1.17782	0.15267	-7.71481	1.21167e-14	2.63564e-13
PTPRN	ENSG00000054356	protein_coding	152.096	-1.53928	0.199752	-7.70595	1.29878e-14	2.81806e-13
ATOH7	ENSG00000179774	protein_coding	7.49606	-1.1861	0.153952	-7.70434	1.31519e-14	2.8508e-13
GPR50	ENSG00000102195	protein_coding	3.00699	-2.63726	0.343093	-7.68672	1.50957e-14	3.2494e-13
LINC00634	ENSG00000205704	protein_coding	11.13	-1.07037	0.139293	-7.68432	1.53812e-14	3.30758e-13
BPIFB6	ENSG00000167104	protein_coding	2.52449	-3.12032	0.406435	-7.67729	1.62485e-14	3.48716e-13
KCNQ2	ENSG00000075043	protein_coding	39.1582	-1.89743	0.247155	-7.67707	1.62773e-14	3.4916e-13
ANXA13	ENSG00000104537	protein_coding	52.5323	-1.63446	0.212921	-7.67639	1.6363e-14	3.50653e-13
CA12	ENSG00000074410	protein_coding	2804.83	-1.29081	0.168388	-7.66566	1.77918e-14	3.80144e-13
UNC5D	ENSG00000156687	protein_coding	21.6165	-1.94726	0.254719	-7.64476	2.09342e-14	4.43319e-13
BPIFA1	ENSG00000198183	protein_coding	15698.7	-2.06884	0.270625	-7.6447	2.09429e-14	4.43319e-13
CRYBA2	ENSG00000163499	protein_coding	9.51661	-1.77844	0.23274	-7.6413	2.15046e-14	4.54542e-13
CAMK2B	ENSG00000058404	protein_coding	135.603	-1.46623	0.191959	-7.63825	2.20193e-14	4.64743e-13
ETNPPL	ENSG00000164089	protein_coding	77.2093	-2.66343	0.349342	-7.62413	2.45686e-14	5.15287e-13
GYS2	ENSG00000111713	protein_coding	8.52554	-1.21296	0.159111	-7.62333	2.47211e-14	5.18234e-13
FTCD	ENSG00000160282	protein_coding	32.114	-1.27698	0.167779	-7.61113	2.71713e-14	5.6795e-13
PHOX2A	ENSG00000165462	protein_coding	2.77401	-2.51219	0.330889	-7.59226	3.14382e-14	6.50553e-13
IDO1	ENSG00000131203	protein_coding	2249.78	1.05312	0.138787	7.58806	3.24724e-14	6.70353e-13
SLC5A5	ENSG00000105641	protein_coding	221.38	-1.65491	0.218729	-7.56601	3.84869e-14	7.90003e-13
CAMP	ENSG00000164047	protein_coding	22.0853	1.10402	0.145995	7.56199	3.96947e-14	8.12101e-13
KRT17	ENSG00000128422	protein_coding	6294.17	-1.45282	0.19213	-7.56164	3.98015e-14	8.13903e-13
CATSPERB	ENSG00000133962	protein_coding	246.084	-1.05944	0.140244	-7.55423	4.21329e-14	8.59551e-13
SNAP25	ENSG00000132639	protein_coding	155.482	-1.16181	0.153982	-7.5451	4.51934e-14	9.18529e-13
HHLA2	ENSG00000114455	protein_coding	1571.21	1.76705	0.234445	7.53716	4.80334e-14	9.7079e-13
HES5	ENSG00000197921	protein_coding	7.73392	-1.16624	0.154747	-7.53643	4.83017e-14	9.75757e-13
GPT	ENSG00000167701	protein_coding	165.713	-1.00296	0.133242	-7.52736	5.17754e-14	1.04205e-12
CTSG	ENSG00000100448	protein_coding	66.0495	1.11766	0.148493	7.52668	5.20464e-14	1.04604e-12
LGALS7B	ENSG00000178934	protein_coding	37.5321	-1.57116	0.2088	-7.52472	5.28345e-14	1.0609e-12
MAP1LC3C	ENSG00000197769	protein_coding	112.02	1.02869	0.137119	7.50215	6.27798e-14	1.25132e-12
PPBP	ENSG00000163736	protein_coding	75.4405	1.51336	0.202101	7.48814	6.98587e-14	1.38288e-12
SLC38A3	ENSG00000188338	protein_coding	63.2026	-1.38272	0.184708	-7.48599	7.10095e-14	1.40502e-12
TNC	ENSG00000041982	protein_coding	16576.2	1.00028	0.133633	7.4853	7.13845e-14	1.4118e-12
GAST	ENSG00000184502	protein_coding	1.62181	-2.6468	0.35432	-7.47007	8.01505e-14	1.57511e-12
PCSK9	ENSG00000169174	protein_coding	702.101	-1.30536	0.174778	-7.46867	8.10123e-14	1.58988e-12
MUC5AC	ENSG00000215182	protein_coding	7837.29	-2.10758	0.28244	-7.46205	8.51875e-14	1.66804e-12
CRP	ENSG00000132693	protein_coding	4.85497	-1.85679	0.249014	-7.45654	8.88215e-14	1.73606e-12
KIT	ENSG00000157404	protein_coding	3563.95	-1.0305	0.138398	-7.44589	9.62897e-14	1.87527e-12
OGDHL	ENSG00000197444	protein_coding	174.178	-1.42487	0.191711	-7.4324	1.06646e-13	2.05938e-12
PAX9	ENSG00000198807	protein_coding	729.324	-1.10027	0.148067	-7.43086	1.07897e-13	2.07985e-12
CYP2E1	ENSG00000130649	protein_coding	120.706	-1.01405	0.136611	-7.42289	1.14593e-13	2.19525e-12
CD300LG	ENSG00000161649	protein_coding	31.7011	1.44317	0.194814	7.40794	1.28274e-13	2.43581e-12
SOHLH1	ENSG00000165643	protein_coding	5.33087	-2.12352	0.287001	-7.399	1.37209e-13	2.59977e-12
NKAIN1	ENSG00000084628	protein_coding	45.2247	-1.34859	0.182413	-7.39306	1.43486e-13	2.70688e-12
TBX10	ENSG00000167800	protein_coding	10.2165	-1.58687	0.214855	-7.38578	1.51564e-13	2.85306e-12
AKR1C1	ENSG00000187134	protein_coding	14847.9	-1.67219	0.226429	-7.38506	1.52382e-13	2.86721e-12
CKMT1B	ENSG00000237289	protein_coding	159.095	-1.15992	0.157123	-7.38224	1.55649e-13	2.92488e-12
IGFBP1	ENSG00000146678	protein_coding	52.1002	-1.77228	0.240418	-7.37167	1.68506e-13	3.14874e-12
SOHLH2	ENSG00000120669	protein_coding	61.208	-1.57918	0.214549	-7.36046	1.83281e-13	3.40574e-12
ECEL1	ENSG00000171551	protein_coding	206.528	-1.41562	0.192425	-7.35676	1.88435e-13	3.49104e-12
HRH3	ENSG00000101180	protein_coding	2.70431	-2.51362	0.341865	-7.35268	1.94268e-13	3.59144e-12
SERPINA9	ENSG00000170054	protein_coding	9.58315	1.43589	0.195388	7.3489	1.99839e-13	3.68342e-12
IL17C	ENSG00000124391	protein_coding	33.3308	-1.35603	0.184657	-7.34354	2.08021e-13	3.81478e-12
ACOD1	ENSG00000102794	protein_coding	7.0903	1.31027	0.178442	7.34285	2.09091e-13	3.82993e-12
OR2B6	ENSG00000124657	protein_coding	10.3914	-1.18067	0.160838	-7.34075	2.12405e-13	3.8853e-12
SLC17A8	ENSG00000179520	protein_coding	6.02227	1.33625	0.182043	7.34029	2.1313e-13	3.89529e-12
APOF	ENSG00000175336	protein_coding	4.48677	-1.63746	0.223162	-7.33756	2.17525e-13	3.97225e-12
GRAMD1B	ENSG00000023171	protein_coding	746.696	-1.09006	0.148689	-7.33114	2.28196e-13	4.14964e-12
TAF1L	ENSG00000122728	protein_coding	7.81854	-1.36925	0.186909	-7.32578	2.37505e-13	4.31169e-12
PITX2	ENSG00000164093	protein_coding	377.655	-1.5509	0.211775	-7.32333	2.41891e-13	4.38397e-12
INSYN2A	ENSG00000188916	protein_coding	105.412	-1.22085	0.166759	-7.32105	2.46043e-13	4.45735e-12
BAALC	ENSG00000164929	protein_coding	539.386	-1.2668	0.173475	-7.30249	2.82497e-13	5.05857e-12
OCSTAMP	ENSG00000149635	protein_coding	2.10622	1.34115	0.184151	7.2829	3.26731e-13	5.77905e-12
SLC5A11	ENSG00000158865	protein_coding	17.4917	-1.17217	0.161315	-7.26633	3.69391e-13	6.46241e-12
GALR3	ENSG00000128310	protein_coding	1.80414	-1.57594	0.216937	-7.26453	3.74347e-13	6.5412e-12
GNG4	ENSG00000168243	protein_coding	559.558	-1.46091	0.201262	-7.25875	3.90689e-13	6.80754e-12
SCN4A	ENSG00000007314	protein_coding	113.166	-1.39557	0.192534	-7.24843	4.21624e-13	7.32008e-12
GDF5	ENSG00000125965	protein_coding	70.3378	1.11715	0.154227	7.24352	4.37171e-13	7.57787e-12
HHATL	ENSG00000010282	protein_coding	32.911	1.70629	0.235604	7.24218	4.41527e-13	7.65032e-12
CRABP1	ENSG00000166426	protein_coding	106.583	-1.7178	0.237742	-7.22548	4.99318e-13	8.60009e-12
MYOC	ENSG00000034971	protein_coding	8.82825	1.25688	0.173977	7.22441	5.0327e-13	8.66128e-12
IGF2BP1	ENSG00000159217	protein_coding	439.796	-1.90221	0.263423	-7.22114	5.15534e-13	8.8653e-12
CILP	ENSG00000138615	protein_coding	1042.73	1.09419	0.151534	7.22077	5.16921e-13	8.88564e-12
CNGA3	ENSG00000144191	protein_coding	321.854	-1.60027	0.22169	-7.21847	5.25741e-13	9.03008e-12
DLX2	ENSG00000115844	protein_coding	3.67862	-1.59314	0.22076	-7.21661	5.32989e-13	9.14732e-12
SLC6A4	ENSG00000108576	protein_coding	118.46	1.35127	0.187494	7.20702	5.71907e-13	9.765e-12
DRD5	ENSG00000169676	protein_coding	8.68698	1.14771	0.159887	7.17823	7.0622e-13	1.19036e-11
FOXE3	ENSG00000186790	protein_coding	6.30956	-1.43211	0.200123	-7.15616	8.29665e-13	1.3839e-11
MYO16	ENSG00000041515	protein_coding	107.479	-1.06541	0.148916	-7.15444	8.40152e-13	1.39924e-11
ADAMDEC1	ENSG00000134028	protein_coding	608.026	1.01901	0.142451	7.15343	8.46352e-13	1.40849e-11
RIMBP2	ENSG00000060709	protein_coding	158.056	-1.60342	0.224291	-7.14883	8.7518e-13	1.45479e-11
TSPAN11	ENSG00000110900	protein_coding	1532.05	-1.08153	0.151378	-7.14458	9.0273e-13	1.49714e-11
PRSS56	ENSG00000237412	protein_coding	2.82484	-2.03196	0.285162	-7.12563	1.03605e-12	1.70585e-11
CIDEC	ENSG00000187288	protein_coding	17.4334	-1.62061	0.228254	-7.10001	1.24744e-12	2.02467e-11
ELAPOR1	ENSG00000116299	protein_coding	5638.32	-1.12059	0.158009	-7.09198	1.32209e-12	2.13894e-11
TBX15	ENSG00000092607	protein_coding	539.826	-1.04136	0.14698	-7.08505	1.38996e-12	2.24172e-11
NXPH4	ENSG00000182379	protein_coding	277.052	-1.28445	0.1814	-7.08074	1.43392e-12	2.30918e-11
CYP24A1	ENSG00000019186	protein_coding	4814.28	-1.39815	0.197486	-7.07977	1.44399e-12	2.32281e-11
NSG2	ENSG00000170091	protein_coding	11.7275	-1.41883	0.200592	-7.07318	1.51426e-12	2.42534e-11
LRRC36	ENSG00000159708	protein_coding	181.824	1.06282	0.15047	7.06335	1.6254e-12	2.58584e-11
TMEM89	ENSG00000183396	protein_coding	3.36055	-1.03639	0.1472	-7.04067	1.91313e-12	3.01922e-11
HOXA9	ENSG00000078399	protein_coding	24.6748	-1.04884	0.149392	-7.02077	2.20644e-12	3.44822e-11
CGREF1	ENSG00000138028	protein_coding	371.561	-1.05587	0.150431	-7.01899	2.23474e-12	3.48868e-11
VIPR2	ENSG00000106018	protein_coding	52.8218	-1.12474	0.160442	-7.01027	2.37865e-12	3.69471e-11
TPSD1	ENSG00000095917	protein_coding	120.042	1.2158	0.173494	7.00777	2.42153e-12	3.75728e-11
TEX19	ENSG00000182459	protein_coding	9.56744	-1.45026	0.207293	-6.99618	2.63027e-12	4.06659e-11
CYP4F11	ENSG00000171903	protein_coding	667.76	-1.54177	0.220673	-6.98669	2.81443e-12	4.33278e-11
ALB	ENSG00000163631	protein_coding	238.634	-1.78022	0.255954	-6.95525	3.51945e-12	5.3554e-11
KLRC4-KLRK1	ENSG00000255819	protein_coding	13.0401	1.00233	0.144116	6.95501	3.52536e-12	5.3625e-11
CKMT1A	ENSG00000223572	protein_coding	127.885	-1.07586	0.15476	-6.95183	3.60587e-12	5.4792e-11
CXCL13	ENSG00000156234	protein_coding	1686.42	1.01632	0.146433	6.94052	3.90656e-12	5.91125e-11
KCNK10	ENSG00000100433	protein_coding	22.1724	-1.49104	0.214917	-6.93778	3.98304e-12	6.02487e-11
CES1	ENSG00000198848	protein_coding	6489.72	-1.22664	0.176857	-6.9358	4.03923e-12	6.1056e-11
AKR1C3	ENSG00000196139	protein_coding	8716.53	-1.25692	0.181367	-6.93023	4.20168e-12	6.3379e-11
GPM6A	ENSG00000150625	protein_coding	117.981	1.08478	0.156787	6.9188	4.55476e-12	6.82773e-11
FBN3	ENSG00000142449	protein_coding	231.571	-1.31571	0.190361	-6.91165	4.79056e-12	7.14907e-11
KCNT1	ENSG00000107147	protein_coding	40.9596	-1.19582	0.173324	-6.89936	5.22375e-12	7.75282e-11
KCNU1	ENSG00000215262	protein_coding	28.8758	-2.65584	0.385536	-6.8887	5.63027e-12	8.32482e-11
KIAA0319	ENSG00000137261	protein_coding	385.699	-1.16121	0.168623	-6.88639	5.72247e-12	8.44673e-11
IL13RA2	ENSG00000123496	protein_coding	89.7235	1.17834	0.171418	6.87406	6.24001e-12	9.1794e-11
HRG	ENSG00000113905	protein_coding	4.49737	-1.34865	0.196597	-6.85997	6.88742e-12	1.00771e-10
ABCC12	ENSG00000140798	protein_coding	9.96103	1.4336	0.209044	6.85791	6.9873e-12	1.02025e-10
GABRA2	ENSG00000151834	protein_coding	15.6117	-1.61708	0.235951	-6.85347	7.20809e-12	1.05108e-10
WNT16	ENSG00000002745	protein_coding	38.4928	-1.21363	0.177174	-6.84991	7.38965e-12	1.07647e-10
VEGFD	ENSG00000165197	protein_coding	230.981	1.11375	0.163006	6.83257	8.3408e-12	1.20514e-10
C12orf56	ENSG00000185306	protein_coding	110.885	-1.48351	0.217126	-6.83249	8.34524e-12	1.20514e-10
MEIKIN	ENSG00000239642	protein_coding	2.01095	1.26008	0.184873	6.81596	9.36356e-12	1.34503e-10
A2ML1	ENSG00000166535	protein_coding	62.1153	-1.42782	0.209827	-6.80475	1.01223e-11	1.44778e-10
SST	ENSG00000157005	protein_coding	97.1069	-2.91404	0.428706	-6.79729	1.06607e-11	1.51927e-10
HOXD8	ENSG00000175879	protein_coding	118.489	-1.04061	0.153295	-6.78826	1.13492e-11	1.61051e-10
DEFB1	ENSG00000164825	protein_coding	336.29	-1.37602	0.20275	-6.78678	1.14663e-11	1.62553e-10
TFF3	ENSG00000160180	protein_coding	6456.44	-1.40178	0.206748	-6.78014	1.20062e-11	1.69832e-10
PKP1	ENSG00000081277	protein_coding	1907.63	-1.41137	0.208777	-6.76017	1.37834e-11	1.93566e-10
TFF1	ENSG00000160182	protein_coding	1552.38	-2.04514	0.30306	-6.7483	1.49584e-11	2.09051e-10
LIPN	ENSG00000204020	protein_coding	7.01615	1.06576	0.157947	6.74755	1.50366e-11	2.09764e-10
PAH	ENSG00000171759	protein_coding	182.785	-1.70288	0.252404	-6.74662	1.51326e-11	2.10806e-10
CDH20	ENSG00000101542	protein_coding	31.7951	1.24692	0.184956	6.74175	1.56494e-11	2.17516e-10
MAS1L	ENSG00000204687	protein_coding	2.15727	1.43108	0.212394	6.73785	1.60747e-11	2.22784e-10
SLC13A5	ENSG00000141485	protein_coding	44.8387	-1.26357	0.187654	-6.7335	1.65632e-11	2.29115e-10
DNAJC12	ENSG00000108176	protein_coding	1280.61	-1.06933	0.159163	-6.71844	1.83685e-11	2.52157e-10
INA	ENSG00000148798	protein_coding	151.623	-1.54719	0.23051	-6.71203	1.91939e-11	2.62905e-10
GNAT1	ENSG00000114349	protein_coding	1.9072	-1.85682	0.276654	-6.71171	1.92363e-11	2.6332e-10
KCNJ18	ENSG00000260458	protein_coding	4.27573	-2.71283	0.404852	-6.70079	2.0729e-11	2.82592e-10
KCNE4	ENSG00000152049	protein_coding	1160.51	-1.00803	0.150635	-6.69185	2.20368e-11	2.99668e-10
SYT4	ENSG00000132872	protein_coding	19.0346	-1.91707	0.286646	-6.68794	2.26339e-11	3.07305e-10
AKR1C2	ENSG00000151632	protein_coding	16938.5	-1.67494	0.251069	-6.67123	2.53668e-11	3.40738e-10
MYH2	ENSG00000125414	protein_coding	7.94422	1.0788	0.16183	6.66629	2.62355e-11	3.50972e-10
HAP1	ENSG00000173805	protein_coding	52.7124	-1.0146	0.152502	-6.65302	2.87142e-11	3.82314e-10
APOC3	ENSG00000110245	protein_coding	1.98322	-2.82739	0.425757	-6.64085	3.11872e-11	4.13717e-10
YBX2	ENSG00000006047	protein_coding	290.64	-1.13747	0.171368	-6.63761	3.18803e-11	4.22266e-10
DSCAM	ENSG00000171587	protein_coding	21.1966	-1.36474	0.206279	-6.61598	3.69108e-11	4.84016e-10
GAL	ENSG00000069482	protein_coding	117.695	-1.38675	0.209912	-6.60633	3.93975e-11	5.13518e-10
ANO3	ENSG00000134343	protein_coding	114.478	-1.07791	0.163308	-6.60047	4.0986e-11	5.33101e-10
LRP1B	ENSG00000168702	protein_coding	31.5341	-1.51487	0.230192	-6.58093	4.6752e-11	6.02137e-10
BCAS1	ENSG00000064787	protein_coding	1637.96	-1.14871	0.175033	-6.56282	5.27996e-11	6.7581e-10
ADAM2	ENSG00000104755	protein_coding	10.3597	-2.3024	0.351425	-6.55161	5.69192e-11	7.25114e-10
TMEM74	ENSG00000164841	protein_coding	27.1069	-1.1234	0.171524	-6.54953	5.77179e-11	7.33563e-10
CYP2B6	ENSG00000197408	protein_coding	16.1691	-1.51053	0.230686	-6.54796	5.83265e-11	7.4043e-10
MARCHF11	ENSG00000183654	protein_coding	5.47917	-3.30204	0.504461	-6.54568	5.92271e-11	7.51423e-10
WDR72	ENSG00000166415	protein_coding	712.96	-1.34311	0.205392	-6.53928	6.18166e-11	7.82673e-10
AC008878.3	ENSG00000268861	protein_coding	3.41281	1.08022	0.165322	6.534	6.40356e-11	8.08172e-10
GLP2R	ENSG00000065325	protein_coding	22.4445	1.25831	0.192912	6.52268	6.90609e-11	8.68308e-10
A1CF	ENSG00000148584	protein_coding	18.3453	-1.56976	0.240684	-6.52208	6.93398e-11	8.71562e-10
FABP4	ENSG00000170323	protein_coding	255.399	1.0726	0.16447	6.52157	6.95732e-11	8.74242e-10
GABRQ	ENSG00000268089	protein_coding	23.4588	-1.41038	0.216552	-6.51287	7.37265e-11	9.23221e-10
HOXC6	ENSG00000197757	protein_coding	144.819	-1.02489	0.157436	-6.50988	7.52122e-11	9.39113e-10
ADGRG4	ENSG00000156920	protein_coding	1.52184	1.72244	0.264609	6.50935	7.54761e-11	9.41865e-10
SH2D5	ENSG00000189410	protein_coding	27.2417	-1.18953	0.18275	-6.50906	7.5622e-11	9.43143e-10
PIK3C2G	ENSG00000139144	protein_coding	200.169	-1.64268	0.252612	-6.50277	7.88556e-11	9.80088e-10
ITLN2	ENSG00000158764	protein_coding	57.6727	1.45837	0.2243	6.50188	7.9324e-11	9.85345e-10
TMEM178B	ENSG00000261115	protein_coding	220.968	-1.11229	0.171297	-6.49335	8.39495e-11	1.03893e-09
SLCO1A2	ENSG00000084453	protein_coding	88.3973	-1.56133	0.240469	-6.49285	8.42268e-11	1.04207e-09
HEMGN	ENSG00000136929	protein_coding	2.55165	1.01936	0.157198	6.48457	8.89859e-11	1.0975e-09
ABCC2	ENSG00000023839	protein_coding	1072.39	-1.48175	0.228595	-6.48198	9.05252e-11	1.11427e-09
EREG	ENSG00000124882	protein_coding	1699.79	1.48885	0.229698	6.48177	9.06539e-11	1.11553e-09
ADAD2	ENSG00000140955	protein_coding	6.08483	-1.01904	0.157308	-6.47797	9.29677e-11	1.14239e-09
TUBB4A	ENSG00000104833	protein_coding	161.19	-1.14014	0.176351	-6.46516	1.01192e-10	1.23574e-09
FOXD1	ENSG00000251493	protein_coding	67.661	-1.36338	0.21129	-6.45267	1.09896e-10	1.33129e-09
NXF3	ENSG00000147206	protein_coding	48.4424	1.0552	0.1638	6.442	1.17912e-10	1.42189e-09
OR14L1P	ENSG00000198452	protein_coding	1.08737	1.22222	0.189763	6.44078	1.18862e-10	1.43256e-09
NLRP5	ENSG00000171487	protein_coding	4.79783	-2.69742	0.419205	-6.43461	1.23793e-10	1.48662e-09
AGER	ENSG00000204305	protein_coding	3538.1	1.09408	0.17016	6.4297	1.27858e-10	1.53203e-09
PPP2R2C	ENSG00000074211	protein_coding	589.484	-1.36264	0.212025	-6.42677	1.30345e-10	1.5571e-09
PDYN	ENSG00000101327	protein_coding	0.894902	1.46056	0.227266	6.42665	1.30451e-10	1.55794e-09
FAM166A	ENSG00000188163	protein_coding	10.7117	-1.05499	0.16418	-6.42582	1.31164e-10	1.56559e-09
LYPD3	ENSG00000124466	protein_coding	948.402	-1.02589	0.159773	-6.42089	1.35476e-10	1.61439e-09
KCNH6	ENSG00000173826	protein_coding	19.4745	-1.10495	0.172234	-6.41539	1.40458e-10	1.67055e-09
C11orf53	ENSG00000150750	protein_coding	46.2557	-1.75208	0.27341	-6.40826	1.47192e-10	1.74727e-09
HTR3B	ENSG00000149305	protein_coding	3.60248	-2.09117	0.326984	-6.39533	1.602e-10	1.88826e-09
IL37	ENSG00000125571	protein_coding	467.803	1.58048	0.24733	6.39017	1.65704e-10	1.94784e-09
CAPN9	ENSG00000135773	protein_coding	536.742	-1.06443	0.166632	-6.3879	1.68175e-10	1.97314e-09
NLRP13	ENSG00000173572	protein_coding	1.52085	-2.82575	0.442607	-6.38433	1.72148e-10	2.01593e-09
APOA5	ENSG00000110243	protein_coding	3.85607	-1.63611	0.256377	-6.38167	1.75172e-10	2.04857e-09
CDH18	ENSG00000145526	protein_coding	20.7984	-1.98571	0.311486	-6.37495	1.83024e-10	2.13177e-09
KLRC4	ENSG00000183542	protein_coding	7.6484	1.02993	0.161944	6.35977	2.0205e-10	2.3383e-09
GPX2	ENSG00000176153	protein_coding	5509.46	-1.47902	0.232851	-6.35177	2.12846e-10	2.45407e-09
GOLGA6L7	ENSG00000261649	protein_coding	7.29143	-1.32127	0.208119	-6.34861	2.17266e-10	2.50237e-09
HOXC9	ENSG00000180806	protein_coding	82.0097	-1.16123	0.183147	-6.34041	2.29157e-10	2.62884e-09
A4GNT	ENSG00000118017	protein_coding	6.83611	1.04362	0.164905	6.32865	2.47317e-10	2.82001e-09
CALN1	ENSG00000183166	protein_coding	4.2961	-1.45471	0.23017	-6.32016	2.61294e-10	2.97001e-09
RIPPLY2	ENSG00000203877	protein_coding	5.25159	-2.37185	0.375791	-6.31162	2.76131e-10	3.12963e-09
TAC3	ENSG00000166863	protein_coding	7.35041	-1.40943	0.223428	-6.30821	2.82277e-10	3.19645e-09
CNGB3	ENSG00000170289	protein_coding	22.8925	-1.16538	0.18481	-6.30583	2.86657e-10	3.24215e-09
VTN	ENSG00000109072	protein_coding	105.923	-1.03538	0.164222	-6.30478	2.88595e-10	3.26236e-09
OLIG3	ENSG00000177468	protein_coding	2.93922	-3.64802	0.57923	-6.29805	3.01416e-10	3.39931e-09
ANXA10	ENSG00000109511	protein_coding	141.942	-1.59636	0.254039	-6.28391	3.3016e-10	3.70422e-09
PI16	ENSG00000164530	protein_coding	53.465	1.0408	0.166004	6.2697	3.61748e-10	4.02942e-09
UCHL1	ENSG00000154277	protein_coding	3533.51	-1.15153	0.183789	-6.26552	3.71579e-10	4.12726e-09
C10orf82	ENSG00000165863	protein_coding	11.7241	-1.80288	0.287844	-6.26338	3.7671e-10	4.1821e-09
CHGB	ENSG00000089199	protein_coding	563.503	-1.49081	0.238817	-6.24247	4.30717e-10	4.74522e-09
DIO1	ENSG00000211452	protein_coding	91.7634	1.1271	0.181407	6.21306	5.19614e-10	5.66415e-09
PAPPA2	ENSG00000116183	protein_coding	56.056	-1.1786	0.189713	-6.21254	5.21358e-10	5.6803e-09
EYA2	ENSG00000064655	protein_coding	882.041	-1.04875	0.168889	-6.2097	5.30872e-10	5.77669e-09
KCNC2	ENSG00000166006	protein_coding	16.8676	-2.046	0.32949	-6.20961	5.31175e-10	5.77855e-09
RAB3B	ENSG00000169213	protein_coding	411.482	-1.14586	0.184839	-6.19923	5.67408e-10	6.14036e-09
ZNF556	ENSG00000172000	protein_coding	9.88106	-1.06339	0.171583	-6.1975	5.73677e-10	6.19891e-09
NOS1	ENSG00000089250	protein_coding	81.407	-1.15364	0.186446	-6.18753	6.11125e-10	6.5806e-09
MUC13	ENSG00000173702	protein_coding	3237.64	-1.50465	0.243278	-6.18489	6.21452e-10	6.68515e-09
NPPB	ENSG00000120937	protein_coding	1.59948	-1.96996	0.318765	-6.17996	6.41162e-10	6.87501e-09
RTBDN	ENSG00000132026	protein_coding	43.6684	-1.29757	0.209981	-6.17945	6.43265e-10	6.89585e-09
ZG16	ENSG00000174992	protein_coding	10.724	-1.32642	0.214704	-6.17789	6.49635e-10	6.95553e-09
NTSR1	ENSG00000101188	protein_coding	35.0227	-1.38835	0.224831	-6.17507	6.61357e-10	7.06882e-09
GFY	ENSG00000261949	protein_coding	17.6062	-1.76663	0.28623	-6.17207	6.74012e-10	7.19876e-09
AREG	ENSG00000109321	protein_coding	2994.15	1.01127	0.164201	6.15871	7.33421e-10	7.79295e-09
HOXD11	ENSG00000128713	protein_coding	14.8642	-2.29157	0.372279	-6.15551	7.48342e-10	7.94761e-09
LRRC24	ENSG00000254402	protein_coding	0.595611	-1.48683	0.241585	-6.15447	7.53312e-10	7.99647e-09
DAPL1	ENSG00000163331	protein_coding	20.794	-1.10536	0.179632	-6.15346	7.58119e-10	8.04356e-09
ITLN1	ENSG00000179914	protein_coding	53.5446	1.15028	0.187213	6.14424	8.03484e-10	8.49992e-09
SLC10A4	ENSG00000145248	protein_coding	56.8672	-1.02286	0.166539	-6.14187	8.15533e-10	8.61686e-09
GUCA2B	ENSG00000044012	protein_coding	5.43446	-2.23099	0.363483	-6.13782	8.36593e-10	8.82432e-09
KCNJ4	ENSG00000168135	protein_coding	1.95558	-1.41937	0.231547	-6.12996	8.78991e-10	9.24679e-09
KNG1	ENSG00000113889	protein_coding	15.7522	-1.48011	0.241597	-6.12636	8.99106e-10	9.44693e-09
FGF21	ENSG00000105550	protein_coding	1.47901	-1.95972	0.319915	-6.12575	9.02598e-10	9.47902e-09
CDX2	ENSG00000165556	protein_coding	48.8441	-1.74058	0.284198	-6.12451	9.09607e-10	9.54339e-09
OR4C6	ENSG00000181903	protein_coding	3.19167	1.62837	0.266112	6.11913	9.40859e-10	9.8522e-09
AL121758.1	ENSG00000270299	protein_coding	3.80741	-1.00708	0.164609	-6.11801	9.47482e-10	9.91676e-09
OCA2	ENSG00000104044	protein_coding	56.9063	-1.09547	0.179195	-6.11328	9.76055e-10	1.02084e-08
NOL4	ENSG00000101746	protein_coding	28.1593	-1.21231	0.198363	-6.11158	9.86501e-10	1.03152e-08
ORM1	ENSG00000229314	protein_coding	458.291	-1.12097	0.183478	-6.10957	9.9902e-10	1.0431e-08
ADAMTS19	ENSG00000145808	protein_coding	8.43988	-1.77648	0.290914	-6.10655	1.01808e-09	1.06248e-08
MYBPH	ENSG00000133055	protein_coding	159.079	1.23261	0.202065	6.10007	1.0602e-09	1.10378e-08
ZPLD1	ENSG00000170044	protein_coding	35.9482	1.04157	0.170869	6.09572	1.08947e-09	1.13155e-08
EPYC	ENSG00000083782	protein_coding	64.1734	1.33075	0.219113	6.07337	1.25253e-09	1.29039e-08
H1-5	ENSG00000184357	protein_coding	22.4063	1.4223	0.23439	6.06808	1.29445e-09	1.32915e-08
CIB4	ENSG00000157884	protein_coding	4.77059	-1.20663	0.199091	-6.06073	1.35505e-09	1.38712e-08
BSND	ENSG00000162399	protein_coding	6.10042	-1.11167	0.183616	-6.05431	1.41018e-09	1.43879e-08
SLC7A3	ENSG00000165349	protein_coding	5.04044	-1.28863	0.212913	-6.05236	1.42741e-09	1.45431e-08
UBE2U	ENSG00000177414	protein_coding	8.07957	1.7717	0.292816	6.05054	1.44357e-09	1.4694e-08
BTBD17	ENSG00000204347	protein_coding	2.30119	-1.66563	0.275299	-6.05029	1.44589e-09	1.47097e-08
SLC30A10	ENSG00000196660	protein_coding	8.15439	-1.88746	0.312637	-6.03721	1.56803e-09	1.58899e-08
SLC5A12	ENSG00000148942	protein_coding	57.6036	-1.27543	0.211405	-6.03312	1.60826e-09	1.62785e-08
C10orf90	ENSG00000154493	protein_coding	12.5718	-1.47202	0.244365	-6.02387	1.70293e-09	1.71369e-08
RPL10L	ENSG00000165496	protein_coding	2.73148	-1.28253	0.212925	-6.02339	1.70799e-09	1.71838e-08
RSPH6A	ENSG00000104941	protein_coding	2.04715	-1.54444	0.25822	-5.98109	2.21645e-09	2.19228e-08
ALPP	ENSG00000163283	protein_coding	124.297	-1.20871	0.203205	-5.9482	2.71102e-09	2.64882e-08
NEFM	ENSG00000104722	protein_coding	13.888	-1.34331	0.226051	-5.94251	2.80696e-09	2.73148e-08
FAM9B	ENSG00000177138	protein_coding	18.81	-1.6179	0.272682	-5.9333	2.96908e-09	2.87568e-08
FOXN4	ENSG00000139445	protein_coding	19.2163	-1.45632	0.245474	-5.93267	2.98039e-09	2.88535e-08
DKK4	ENSG00000104371	protein_coding	9.29181	-1.78849	0.301949	-5.92313	3.15863e-09	3.04295e-08
SLC39A12	ENSG00000148482	protein_coding	3.2239	1.00208	0.169228	5.92148	3.19059e-09	3.0717e-08
GAL3ST3	ENSG00000175229	protein_coding	2.55771	-1.45796	0.246727	-5.90918	3.43819e-09	3.28744e-08
SMIM32	ENSG00000271824	protein_coding	5.86329	-1.60102	0.271546	-5.89594	3.72547e-09	3.5457e-08
SFTPC	ENSG00000168484	protein_coding	48860.7	1.41618	0.240261	5.89433	3.76215e-09	3.57825e-08
PNMA5	ENSG00000198883	protein_coding	25.2262	-1.32451	0.224768	-5.89277	3.79781e-09	3.61059e-08
SIX2	ENSG00000170577	protein_coding	324.55	-1.08263	0.184006	-5.88368	4.01242e-09	3.79959e-08
FGB	ENSG00000171564	protein_coding	9934.51	-1.93433	0.329529	-5.87	4.35789e-09	4.11061e-08
REG4	ENSG00000134193	protein_coding	248.051	-1.91545	0.327546	-5.84789	4.97852e-09	4.64748e-08
OXGR1	ENSG00000165621	protein_coding	11.2975	-1.11376	0.19181	-5.80656	6.3768e-09	5.84578e-08
ZDHHC22	ENSG00000177108	protein_coding	3.55571	-1.39189	0.240377	-5.79043	7.0205e-09	6.36987e-08
CLPSL2	ENSG00000196748	protein_coding	28.1292	-1.11805	0.193259	-5.78525	7.24047e-09	6.55164e-08
HNF1A	ENSG00000135100	protein_coding	117.516	-1.24968	0.216249	-5.77889	7.51935e-09	6.77993e-08
AMER3	ENSG00000178171	protein_coding	3.16615	-1.72622	0.299266	-5.76819	8.01265e-09	7.1933e-08
VWA5B1	ENSG00000158816	protein_coding	10.7571	1.1035	0.191601	5.75939	8.44187e-09	7.5396e-08
KAAG1	ENSG00000146049	protein_coding	4.23094	-1.0709	0.185954	-5.75899	8.46203e-09	7.55605e-08
LGR5	ENSG00000139292	protein_coding	150.515	-1.01631	0.176646	-5.7534	8.74669e-09	7.78777e-08
TGM3	ENSG00000125780	protein_coding	34.8319	-1.08753	0.189607	-5.73573	9.70922e-09	8.5761e-08
HOXA11	ENSG00000005073	protein_coding	28.3639	-1.60154	0.279841	-5.72303	1.04639e-08	9.17314e-08
IBSP	ENSG00000029559	protein_coding	96.823	1.10701	0.193886	5.70957	1.13263e-08	9.88358e-08
TRIM55	ENSG00000147573	protein_coding	64.2692	1.00948	0.17739	5.69073	1.26501e-08	1.09419e-07
GGTLC2	ENSG00000100121	protein_coding	11.9729	1.00783	0.177521	5.67727	1.36858e-08	1.17766e-07
SP9	ENSG00000217236	protein_coding	9.46765	-2.19585	0.387642	-5.66463	1.47339e-08	1.26209e-07
SPAG11B	ENSG00000164871	protein_coding	2.24045	-4.26237	0.753788	-5.6546	1.56211e-08	1.3323e-07
ANGPTL3	ENSG00000132855	protein_coding	12.8708	-1.06999	0.189451	-5.64784	1.62479e-08	1.38006e-07
SPINK1	ENSG00000164266	protein_coding	10362.7	-1.28499	0.227826	-5.6402	1.69852e-08	1.4362e-07
PHF21B	ENSG00000056487	protein_coding	10.1453	-1.01863	0.180761	-5.63523	1.74827e-08	1.47568e-07
H2AC14	ENSG00000276368	protein_coding	7.11368	1.34417	0.239333	5.6163	1.95094e-08	1.63402e-07
CFHR5	ENSG00000134389	protein_coding	1.71645	-1.5949	0.284623	-5.60357	2.09976e-08	1.7517e-07
SDR9C7	ENSG00000170426	protein_coding	1.61764	-1.03044	0.184035	-5.59914	2.1542e-08	1.79112e-07
CNTNAP4	ENSG00000152910	protein_coding	10.6508	-1.43496	0.256305	-5.59867	2.16002e-08	1.79527e-07
SLC6A17	ENSG00000197106	protein_coding	56.9416	-1.00504	0.179859	-5.58794	2.29783e-08	1.90142e-07
DLX1	ENSG00000144355	protein_coding	6.49195	-1.04017	0.186336	-5.58222	2.37469e-08	1.96016e-07
EPHA7	ENSG00000135333	protein_coding	107.372	-1.12188	0.201245	-5.57471	2.47947e-08	2.04082e-07
NPY4R2	ENSG00000264717	protein_coding	6.40627	1.212	0.217424	5.57435	2.48459e-08	2.04426e-07
KLK15	ENSG00000174562	protein_coding	0.959071	-1.81371	0.325413	-5.57356	2.49584e-08	2.05274e-07
HOXC8	ENSG00000037965	protein_coding	50.4506	-1.00806	0.180955	-5.57077	2.5362e-08	2.08356e-07
RPRM	ENSG00000177519	protein_coding	59.9419	-1.02145	0.183442	-5.56823	2.57338e-08	2.1113e-07
UMODL1	ENSG00000177398	protein_coding	349.155	-1.09755	0.19758	-5.55495	2.77693e-08	2.26672e-07
ALX1	ENSG00000180318	protein_coding	18.1472	-1.58192	0.284855	-5.55341	2.80156e-08	2.28553e-07
CPB1	ENSG00000153002	protein_coding	24.2732	-1.19459	0.215601	-5.54073	3.01208e-08	2.44485e-07
SERPIND1	ENSG00000099937	protein_coding	762.926	1.17212	0.211797	5.53416	3.12715e-08	2.5302e-07
CCK	ENSG00000187094	protein_coding	14.9724	-1.39052	0.251806	-5.52218	3.34818e-08	2.69096e-07
ZIC1	ENSG00000152977	protein_coding	70.6641	-1.99329	0.361511	-5.51378	3.51203e-08	2.81429e-07
MYMK	ENSG00000187616	protein_coding	2.54422	1.21688	0.221071	5.50449	3.70247e-08	2.95543e-07
ANKRD18B	ENSG00000230453	protein_coding	67.2186	-1.01746	0.185145	-5.49551	3.89573e-08	3.09999e-07
LMX1A	ENSG00000162761	protein_coding	5.74491	-1.89403	0.344936	-5.49096	3.99763e-08	3.17642e-07
HOXD13	ENSG00000128714	protein_coding	15.8821	-2.28298	0.416338	-5.48347	4.17064e-08	3.30299e-07
BANF2	ENSG00000125888	protein_coding	1.34332	-1.72685	0.316554	-5.45513	4.89369e-08	3.82806e-07
ZFP42	ENSG00000179059	protein_coding	111.201	-1.8126	0.332726	-5.44772	5.10205e-08	3.98171e-07
TMEM151A	ENSG00000179292	protein_coding	31.5595	-1.08262	0.198869	-5.44389	5.21299e-08	4.05879e-07
CTAG2	ENSG00000126890	protein_coding	37.7333	-2.8971	0.534265	-5.42258	5.87439e-08	4.53143e-07
PAGE1	ENSG00000068985	protein_coding	9.90182	-2.47497	0.457661	-5.40786	6.37817e-08	4.88527e-07
LGI3	ENSG00000168481	protein_coding	223.458	1.13197	0.210258	5.38373	7.29585e-08	5.53438e-07
RETNLB	ENSG00000163515	protein_coding	5.00839	-1.40317	0.261215	-5.37169	7.80038e-08	5.88441e-07
SCGB3A1	ENSG00000161055	protein_coding	12131.9	1.19977	0.223351	5.37168	7.80073e-08	5.88441e-07
PAX2	ENSG00000075891	protein_coding	1.58328	-1.39991	0.26099	-5.36386	8.14624e-08	6.12692e-07
OTX2	ENSG00000165588	protein_coding	5.04765	-2.2334	0.41657	-5.36142	8.25714e-08	6.2071e-07
PTF1A	ENSG00000168267	protein_coding	0.979002	-2.43741	0.45478	-5.35954	8.34324e-08	6.26639e-07
SPRR2F	ENSG00000244094	protein_coding	13.2943	1.68256	0.314326	5.35291	8.6549e-08	6.4862e-07
ESX1	ENSG00000123576	protein_coding	1.10046	-2.83614	0.531204	-5.33908	9.34192e-08	6.961e-07
TEX101	ENSG00000131126	protein_coding	12.4507	-1.28117	0.240002	-5.33816	9.38938e-08	6.98916e-07
NLRP8	ENSG00000179709	protein_coding	2.47801	-1.90343	0.356694	-5.33633	9.48478e-08	7.05411e-07
C1QL4	ENSG00000186897	protein_coding	7.66674	-1.15708	0.217569	-5.31822	1.04789e-07	7.72328e-07
APOB	ENSG00000084674	protein_coding	43.7431	-1.05165	0.19795	-5.31271	1.08008e-07	7.9483e-07
SAGE1	ENSG00000181433	protein_coding	8.18407	-1.70124	0.320712	-5.30459	1.12927e-07	8.27241e-07
UGT2A1	ENSG00000173610	protein_coding	4.84575	-1.73987	0.328263	-5.30022	1.15661e-07	8.45267e-07
MYO18B	ENSG00000133454	protein_coding	24.1077	-1.1448	0.21614	-5.29656	1.18005e-07	8.61386e-07
SCGB1A1	ENSG00000149021	protein_coding	6806.36	1.31732	0.249154	5.28717	1.24224e-07	9.02521e-07
ZNF99	ENSG00000213973	protein_coding	9.156	-1.11729	0.212251	-5.26401	1.40945e-07	1.0128e-06
TRIM40	ENSG00000204614	protein_coding	5.48064	-1.48634	0.283146	-5.24938	1.52609e-07	1.08904e-06
CAV3	ENSG00000182533	protein_coding	4.6344	1.03103	0.196422	5.24906	1.52879e-07	1.09079e-06
TUBB2B	ENSG00000137285	protein_coding	670.515	-1.00287	0.191264	-5.24341	1.57639e-07	1.12216e-06
HOXB9	ENSG00000170689	protein_coding	494.241	-1.43111	0.272942	-5.24327	1.57756e-07	1.12281e-06
IZUMO2	ENSG00000161652	protein_coding	20.5776	-1.35489	0.258879	-5.23369	1.66163e-07	1.178e-06
PRAC2	ENSG00000229637	protein_coding	10.6816	-1.75975	0.336372	-5.23155	1.68097e-07	1.19035e-06
OLFM4	ENSG00000102837	protein_coding	154.095	1.46214	0.27962	5.22905	1.70383e-07	1.20575e-06
PADI3	ENSG00000142619	protein_coding	63.4619	1.48921	0.284892	5.22727	1.72027e-07	1.21648e-06
CBLN2	ENSG00000141668	protein_coding	7.70279	-1.19758	0.229211	-5.22479	1.74356e-07	1.23086e-06
TPH2	ENSG00000139287	protein_coding	2.47892	-1.31697	0.252162	-5.22271	1.76321e-07	1.24412e-06
HEPACAM	ENSG00000165478	protein_coding	1.14481	1.14	0.218393	5.21997	1.78956e-07	1.26066e-06
KRT20	ENSG00000171431	protein_coding	64.5997	-1.61047	0.308695	-5.21704	1.81802e-07	1.27925e-06
CLEC2L	ENSG00000236279	protein_coding	26.2713	-1.26546	0.243071	-5.20612	1.92832e-07	1.34877e-06
PVALEF	ENSG00000225180	protein_coding	1.52474	-1.17746	0.226216	-5.20502	1.93972e-07	1.35587e-06
LRFN2	ENSG00000156564	protein_coding	11.6035	-1.1695	0.224712	-5.20442	1.946e-07	1.35938e-06
KCNK9	ENSG00000169427	protein_coding	28.3967	-1.17779	0.226569	-5.19838	2.01034e-07	1.40003e-06
WFDC12	ENSG00000168703	protein_coding	14.5247	-1.16961	0.225141	-5.195	2.04719e-07	1.42219e-06
CDH17	ENSG00000079112	protein_coding	673.573	-1.17058	0.225535	-5.19022	2.10044e-07	1.45501e-06
DSG3	ENSG00000134757	protein_coding	46.7749	-1.31613	0.253918	-5.1833	2.17997e-07	1.50679e-06
SLC6A2	ENSG00000103546	protein_coding	6.64576	-1.32345	0.255344	-5.18301	2.18333e-07	1.50888e-06
RERGL	ENSG00000111404	protein_coding	37.4925	-1.00641	0.194438	-5.17602	2.26673e-07	1.56203e-06
PRAME	ENSG00000185686	protein_coding	1234.42	-1.25066	0.241894	-5.17027	2.33753e-07	1.60572e-06
CASR	ENSG00000036828	protein_coding	32.8156	1.25849	0.243746	5.16311	2.42883e-07	1.66474e-06
NEUROG3	ENSG00000122859	protein_coding	4.60892	-1.21551	0.235541	-5.16049	2.46305e-07	1.68686e-06
CDC20B	ENSG00000164287	protein_coding	90.5319	-1.1539	0.223654	-5.1593	2.47877e-07	1.69655e-06
LYZL2	ENSG00000151033	protein_coding	1.11521	-2.26472	0.439042	-5.15831	2.49188e-07	1.70499e-06
PIRT	ENSG00000233670	protein_coding	2.02825	-1.7038	0.330593	-5.15377	2.55305e-07	1.74327e-06
BNIP5	ENSG00000189325	protein_coding	107.015	1.04704	0.203328	5.14954	2.61125e-07	1.78104e-06
COL20A1	ENSG00000101203	protein_coding	3.47996	-1.03716	0.201503	-5.1471	2.64539e-07	1.80178e-06
C10orf71	ENSG00000177354	protein_coding	16.6517	-1.4706	0.285882	-5.14407	2.68848e-07	1.8294e-06
DGKK	ENSG00000274588	protein_coding	3.71396	-1.25605	0.244393	-5.13945	2.75541e-07	1.86995e-06
GABRG3	ENSG00000182256	protein_coding	38.1699	-1.4343	0.279979	-5.12287	3.00926e-07	2.02794e-06
OR6K3	ENSG00000203757	protein_coding	0.61829	1.41354	0.276405	5.11401	3.15392e-07	2.11917e-06
RPE65	ENSG00000116745	protein_coding	3.11732	-1.18804	0.232608	-5.1075	3.26453e-07	2.18874e-06
CHRNB3	ENSG00000147432	protein_coding	1.743	1.15973	0.227221	5.10397	3.32606e-07	2.22621e-06
PNMA6F	ENSG00000225110	protein_coding	1.39544	-2.34073	0.458651	-5.10351	3.33403e-07	2.23085e-06
POU4F1	ENSG00000152192	protein_coding	46.8345	-1.13164	0.22175	-5.10325	3.33876e-07	2.23333e-06
TMEM238L	ENSG00000263429	protein_coding	15.3951	-1.43535	0.281544	-5.09813	3.43021e-07	2.28991e-06
G6PC	ENSG00000131482	protein_coding	3.75271	-1.89132	0.372748	-5.07399	3.8957e-07	2.57252e-06
SHISA3	ENSG00000178343	protein_coding	904.448	1.11081	0.219196	5.06767	4.02721e-07	2.6521e-06
NDP	ENSG00000124479	protein_coding	45.825	1.03986	0.205687	5.05557	4.29098e-07	2.81213e-06
LINGO2	ENSG00000174482	protein_coding	16.9392	-1.10364	0.218398	-5.05333	4.34172e-07	2.8428e-06
SOX14	ENSG00000168875	protein_coding	39.465	-2.1703	0.430432	-5.04214	4.60355e-07	2.99749e-06
KRT14	ENSG00000186847	protein_coding	155.768	-1.19294	0.236718	-5.03948	4.66805e-07	3.0363e-06
SERPINB10	ENSG00000242550	protein_coding	3.48128	1.15859	0.230084	5.0355	4.76607e-07	3.09587e-06
SLC30A8	ENSG00000164756	protein_coding	18.8598	-1.11505	0.22276	-5.00562	5.56813e-07	3.57667e-06
SVOP	ENSG00000166111	protein_coding	5.19972	-1.19829	0.239636	-5.00046	5.71941e-07	3.66678e-06
GBX2	ENSG00000168505	protein_coding	10.1336	-1.15778	0.232111	-4.98806	6.09897e-07	3.88999e-06
EPHA8	ENSG00000070886	protein_coding	6.9092	-1.05383	0.211561	-4.98119	6.31932e-07	4.01753e-06
F11	ENSG00000088926	protein_coding	64.0818	1.04578	0.210071	4.97822	6.41716e-07	4.07614e-06
RNF113B	ENSG00000139797	protein_coding	2.5465	-1.28958	0.259416	-4.9711	6.65747e-07	4.21705e-06
FEV	ENSG00000163497	protein_coding	2.29377	-1.28186	0.258008	-4.9683	6.75433e-07	4.27355e-06
PAX3	ENSG00000135903	protein_coding	3.51348	-1.46138	0.294205	-4.9672	6.79268e-07	4.29516e-06
CLDN6	ENSG00000184697	protein_coding	800.563	-1.28797	0.260088	-4.95205	7.34369e-07	4.6133e-06
MEI4	ENSG00000269964	protein_coding	6.77346	-1.14624	0.231472	-4.95197	7.34645e-07	4.61436e-06
ADCY8	ENSG00000155897	protein_coding	10.6828	1.22269	0.247461	4.94094	7.7746e-07	4.85935e-06
GABRR1	ENSG00000146276	protein_coding	20.1602	-1.33079	0.270078	-4.92744	8.33151e-07	5.18426e-06
SSTR5	ENSG00000162009	protein_coding	6.84028	-1.52248	0.309646	-4.91685	8.7947e-07	5.4498e-06
PAGE4	ENSG00000101951	protein_coding	2.50984	-2.04549	0.416089	-4.916	8.83321e-07	5.47209e-06
DLX6	ENSG00000006377	protein_coding	49.8618	-1.24647	0.253885	-4.90958	9.12713e-07	5.63967e-06
FGF16	ENSG00000196468	protein_coding	1.87292	1.04985	0.215196	4.87856	1.06864e-06	6.49758e-06
MYH8	ENSG00000133020	protein_coding	2.81093	1.02228	0.209687	4.87524	1.08676e-06	6.59293e-06
LIN28B	ENSG00000187772	protein_coding	34.0407	-2.33497	0.479022	-4.87445	1.0911e-06	6.6174e-06
ANKRD33	ENSG00000167612	protein_coding	5.10087	-1.02551	0.211174	-4.8562	1.19659e-06	7.19081e-06
OTOG	ENSG00000188162	protein_coding	4.61103	-1.23746	0.256482	-4.82473	1.4019e-06	8.32994e-06
H4C13	ENSG00000275126	protein_coding	3.85157	2.39015	0.496323	4.81572	1.46669e-06	8.68156e-06
NDST4	ENSG00000138653	protein_coding	2.76897	-1.66539	0.346702	-4.80351	1.55909e-06	9.18086e-06
TMSB4Y	ENSG00000154620	protein_coding	45.8742	-1.05599	0.220256	-4.79438	1.63176e-06	9.56722e-06
PNMA6E	ENSG00000214897	protein_coding	3.78283	-2.08295	0.434883	-4.78967	1.67056e-06	9.76962e-06
GALR1	ENSG00000166573	protein_coding	2.65298	-1.45648	0.30478	-4.77881	1.76335e-06	1.02638e-05
SLC28A2	ENSG00000137860	protein_coding	278.001	-1.18813	0.24904	-4.77083	1.83473e-06	1.06606e-05
MAGEA4	ENSG00000147381	protein_coding	158.243	-2.52888	0.530442	-4.7675	1.8653e-06	1.08267e-05
RBFOX1	ENSG00000078328	protein_coding	20.7595	-1.54143	0.323384	-4.76658	1.8738e-06	1.08673e-05
NR1H4	ENSG00000012504	protein_coding	29.231	-1.31936	0.27683	-4.76596	1.87955e-06	1.08992e-05
LRRC74B	ENSG00000187905	protein_coding	31.4436	1.03949	0.218901	4.7487	2.04733e-06	1.17885e-05
WFDC8	ENSG00000158901	protein_coding	1.20479	-1.20484	0.25396	-4.7442	2.09334e-06	1.20343e-05
EZHIP	ENSG00000187690	protein_coding	3.5739	-1.20014	0.253135	-4.74112	2.12544e-06	1.21913e-05
MAGEB2	ENSG00000099399	protein_coding	35.9669	-2.10992	0.445259	-4.73863	2.15164e-06	1.23263e-05
ABCG8	ENSG00000143921	protein_coding	2.05496	-1.18834	0.252175	-4.71235	2.44875e-06	1.38751e-05
OR2B11	ENSG00000177535	protein_coding	0.788053	1.25979	0.267441	4.71055	2.47054e-06	1.39839e-05
PRR20G	ENSG00000239620	protein_coding	3.92897	-1.45163	0.308381	-4.70726	2.51064e-06	1.41868e-05
NR0B1	ENSG00000169297	protein_coding	258.647	-1.95443	0.415608	-4.70258	2.56893e-06	1.44879e-05
KIF1A	ENSG00000130294	protein_coding	1805.53	-1.23918	0.26494	-4.6772	2.9082e-06	1.62296e-05
SERTM1	ENSG00000180440	protein_coding	19.9525	1.07467	0.230961	4.65301	3.27125e-06	1.80887e-05
CIDEA	ENSG00000176194	protein_coding	1.79978	-1.27787	0.274663	-4.65251	3.27912e-06	1.81252e-05
TEX37	ENSG00000172073	protein_coding	1.02387	-1.38694	0.299571	-4.62977	3.66078e-06	2.00154e-05
CDH16	ENSG00000166589	protein_coding	23.8816	-1.11641	0.241507	-4.62267	3.78833e-06	2.06606e-05
CLEC2A	ENSG00000188393	protein_coding	3.32511	-1.83532	0.397072	-4.62212	3.79841e-06	2.07131e-05
PRLHR	ENSG00000119973	protein_coding	3.04957	-1.70916	0.370015	-4.61916	3.85293e-06	2.09819e-05
AMELY	ENSG00000099721	protein_coding	0.954997	-2.48986	0.539329	-4.6166	3.90086e-06	2.12077e-05
PNLIPRP3	ENSG00000203837	protein_coding	6.67586	-1.80341	0.390962	-4.61275	3.97382e-06	2.15692e-05
NPFFR2	ENSG00000056291	protein_coding	37.6892	-1.23146	0.267983	-4.59528	4.3216e-06	2.32784e-05
NKAIN2	ENSG00000188580	protein_coding	46.5234	-1.03265	0.22479	-4.59386	4.35112e-06	2.3409e-05
EIF4E1B	ENSG00000175766	protein_coding	10.6633	1.71299	0.373642	4.58457	4.54915e-06	2.43595e-05
MAGEA9B	ENSG00000267978	protein_coding	7.61888	-2.66707	0.582462	-4.57896	4.67296e-06	2.49793e-05
CRH	ENSG00000147571	protein_coding	1.7778	1.3105	0.286682	4.57128	4.84764e-06	2.58366e-05
SOX3	ENSG00000134595	protein_coding	3.3684	-1.58444	0.34668	-4.57033	4.86953e-06	2.59405e-05
ALLC	ENSG00000151360	protein_coding	1.42639	-1.38086	0.302428	-4.5659	4.97367e-06	2.64335e-05
HAO1	ENSG00000101323	protein_coding	2.41795	-1.57789	0.345991	-4.56048	5.10362e-06	2.70877e-05
OTOP2	ENSG00000183034	protein_coding	1.7463	-1.26515	0.278166	-4.54819	5.41085e-06	2.85923e-05
INSL6	ENSG00000120210	protein_coding	8.15917	-1.32182	0.291235	-4.53868	5.66085e-06	2.97971e-05
CCKAR	ENSG00000163394	protein_coding	2.73894	-1.66231	0.366386	-4.53703	5.70513e-06	3.0001e-05
PAEP	ENSG00000122133	protein_coding	3933.76	-1.23084	0.271489	-4.53369	5.79623e-06	3.04469e-05
EVX2	ENSG00000174279	protein_coding	1.55253	-1.64937	0.364404	-4.52621	6.00518e-06	3.14606e-05
C8A	ENSG00000157131	protein_coding	20.7085	-1.07782	0.238495	-4.51924	6.20618e-06	3.24079e-05
GDA	ENSG00000119125	protein_coding	173.602	-1.08213	0.2398	-4.51263	6.40296e-06	3.33752e-05
DMRT3	ENSG00000064218	protein_coding	23.1416	-1.0107	0.224624	-4.49951	6.81099e-06	3.5332e-05
UGT1A8	ENSG00000242366	protein_coding	4.00406	1.90644	0.424226	4.49394	6.99188e-06	3.61536e-05
KRT31	ENSG00000094796	protein_coding	1.39563	-1.32271	0.29456	-4.49047	7.10662e-06	3.66769e-05
ADAMTS20	ENSG00000173157	protein_coding	19.6081	-1.3401	0.298532	-4.48897	7.15686e-06	3.69186e-05
AHSG	ENSG00000145192	protein_coding	6.40874	-1.11186	0.247975	-4.48378	7.33336e-06	3.77438e-05
AC020922.1	ENSG00000267706	protein_coding	1.22033	-1.35457	0.302991	-4.47067	7.79754e-06	3.98866e-05
RAD21L1	ENSG00000244588	protein_coding	3.03444	-1.00782	0.225837	-4.46262	8.09643e-06	4.12597e-05
IL17F	ENSG00000112116	protein_coding	0.680063	1.11576	0.250128	4.46076	8.16696e-06	4.15898e-05
OBP2B	ENSG00000171102	protein_coding	1.76629	-1.28417	0.28809	-4.45753	8.29091e-06	4.21913e-05
MKRN3	ENSG00000179455	protein_coding	41.9567	-1.00187	0.22542	-4.44445	8.81153e-06	4.45998e-05
CHAT	ENSG00000070748	protein_coding	7.70863	1.61732	0.365875	4.42042	9.85101e-06	4.93998e-05
HMX2	ENSG00000188816	protein_coding	3.08589	-1.4234	0.324782	-4.38265	1.17245e-05	5.78972e-05
TMEM114	ENSG00000232258	protein_coding	2.6727	1.029	0.234869	4.38116	1.18051e-05	5.8269e-05
UGT1A3	ENSG00000243135	protein_coding	2.85847	-1.70433	0.389086	-4.38034	1.18497e-05	5.84555e-05
SPINK8	ENSG00000229453	protein_coding	1.3166	-1.23456	0.281935	-4.37889	1.19285e-05	5.88176e-05
IFITM5	ENSG00000206013	protein_coding	10.4551	-1.00268	0.230869	-4.34308	1.40497e-05	6.84747e-05
GAGE1	ENSG00000205777	protein_coding	1.72923	-2.94406	0.678928	-4.33633	1.4488e-05	7.0429e-05
DSG1	ENSG00000134760	protein_coding	8.27837	-1.11664	0.257811	-4.33124	1.48271e-05	7.19e-05
H2BC3	ENSG00000276410	protein_coding	5.59517	1.40776	0.325392	4.32635	1.51602e-05	7.32774e-05
HOXA13	ENSG00000106031	protein_coding	26.4542	-1.40193	0.325533	-4.30657	1.65804e-05	7.95036e-05
MCCD1	ENSG00000204511	protein_coding	3.55734	-1.49392	0.347392	-4.30038	1.70505e-05	8.16136e-05
SELENOV	ENSG00000186838	protein_coding	1.31412	-1.52293	0.354198	-4.29967	1.7105e-05	8.18381e-05
ANKS4B	ENSG00000175311	protein_coding	176.452	-1.18563	0.27604	-4.29513	1.74592e-05	8.33766e-05
PRSS2	ENSG00000275896	protein_coding	519.719	1.05717	0.247516	4.27111	1.94505e-05	9.20845e-05
FOXG1	ENSG00000176165	protein_coding	9.81338	-1.46757	0.343609	-4.27104	1.94567e-05	9.2104e-05
SERPINA6	ENSG00000170099	protein_coding	12.5901	-1.13892	0.267068	-4.26452	2.00329e-05	9.46449e-05
CSAG1	ENSG00000198930	protein_coding	185.748	-1.50146	0.352184	-4.26328	2.01449e-05	9.51333e-05
CASP14	ENSG00000105141	protein_coding	24.5646	-1.80195	0.423526	-4.25465	2.09373e-05	9.84891e-05
GMNC	ENSG00000205835	protein_coding	10.4694	-1.19271	0.280868	-4.24651	2.17122e-05	0.00010177
VIL1	ENSG00000127831	protein_coding	1320.56	-1.02481	0.242753	-4.22164	2.42535e-05	0.000112477
OTOS	ENSG00000178602	protein_coding	2.69286	-1.60329	0.380654	-4.21194	2.53187e-05	0.000116892
SERPINB12	ENSG00000166634	protein_coding	0.817061	-1.86159	0.442832	-4.20383	2.6244e-05	0.000120689
PAQR9	ENSG00000188582	protein_coding	3.03826	-1.66714	0.397807	-4.19083	2.77933e-05	0.000127126
CLVS2	ENSG00000146352	protein_coding	1.87026	-1.65795	0.395942	-4.18736	2.82221e-05	0.000128937
SCGN	ENSG00000079689	protein_coding	9.69478	-1.11299	0.268192	-4.14996	3.32527e-05	0.000149401
OR3A1	ENSG00000180090	protein_coding	0.652546	1.2024	0.290161	4.14391	3.41431e-05	0.000153084
PIWIL1	ENSG00000125207	protein_coding	20.503	-1.04279	0.251646	-4.14388	3.41479e-05	0.00015309
DSG4	ENSG00000175065	protein_coding	4.38327	-1.17016	0.282385	-4.14385	3.41522e-05	0.000153093
H3Y1	ENSG00000269466	protein_coding	0.966191	-2.47006	0.597317	-4.13525	3.54566e-05	0.0001584
ANKRD40CL	ENSG00000167117	protein_coding	5.57527	-1.02026	0.246946	-4.13149	3.60416e-05	0.000160798
GKN1	ENSG00000169605	protein_coding	1.96653	1.90384	0.46103	4.12953	3.63508e-05	0.000162027
TFAP2B	ENSG00000008196	protein_coding	11.751	-1.19969	0.290552	-4.129	3.64337e-05	0.000162364
CCDC166	ENSG00000255181	protein_coding	1.46388	-1.09897	0.266253	-4.12753	3.66678e-05	0.000163289
CSAG3	ENSG00000268916	protein_coding	26.4565	-1.63685	0.396806	-4.12507	3.70619e-05	0.000164858
NEUROD4	ENSG00000123307	protein_coding	0.827513	-2.50955	0.61093	-4.10776	3.99507e-05	0.000176603
SPRR2D	ENSG00000163216	protein_coding	109.553	1.18204	0.28806	4.10347	4.06999e-05	0.000179658
CT83	ENSG00000204019	protein_coding	203.143	-1.143	0.278826	-4.09932	4.14368e-05	0.000182725
OR1J2	ENSG00000197233	protein_coding	0.748365	-1.21761	0.297166	-4.0974	4.17815e-05	0.00018417
DEFA5	ENSG00000164816	protein_coding	2.21032	-3.25446	0.794827	-4.09455	4.22982e-05	0.000186277
ZIC3	ENSG00000156925	protein_coding	4.44775	-1.77777	0.434319	-4.09323	4.25407e-05	0.000187212
KLK8	ENSG00000129455	protein_coding	143.815	-1.34362	0.328296	-4.09272	4.2635e-05	0.000187608
HNF4A	ENSG00000101076	protein_coding	346.076	-1.00695	0.247396	-4.07019	4.69755e-05	0.000204425
IAPP	ENSG00000121351	protein_coding	1.83932	-1.37512	0.338241	-4.0655	4.79301e-05	0.000208203
SLURP1	ENSG00000126233	protein_coding	2.13501	-1.04504	0.258313	-4.04561	5.2187e-05	0.000224735
IGFL3	ENSG00000188624	protein_coding	5.45323	1.06758	0.265076	4.02746	5.63826e-05	0.000241198
SLCO1B1	ENSG00000134538	protein_coding	10.9063	-1.29388	0.321346	-4.02645	5.6625e-05	0.000242068
PSG4	ENSG00000243137	protein_coding	8.54834	-1.64639	0.411631	-3.99967	6.34313e-05	0.00026815
IL36B	ENSG00000136696	protein_coding	2.04333	1.1325	0.284342	3.98287	6.80874e-05	0.000286158
KRT38	ENSG00000171360	protein_coding	1.42806	-1.38367	0.347856	-3.97769	6.95873e-05	0.000291784
CARD18	ENSG00000255501	protein_coding	2.47979	-2.03	0.5118	-3.9664	7.29678e-05	0.00030472
TM4SF5	ENSG00000142484	protein_coding	50.7284	-1.35252	0.341043	-3.96584	7.31389e-05	0.000305374
OR2B2	ENSG00000168131	protein_coding	0.704265	-2.01739	0.509976	-3.95586	7.62584e-05	0.000316996
GABRA1	ENSG00000022355	protein_coding	1.20301	-1.63667	0.415748	-3.93669	8.26124e-05	0.00034073
KCNV1	ENSG00000164794	protein_coding	28.4148	-1.03826	0.263742	-3.93665	8.26275e-05	0.00034076
SPRR1B	ENSG00000169469	protein_coding	275.465	1.10625	0.281636	3.92793	8.56798e-05	0.000351908
CYP4F2	ENSG00000186115	protein_coding	2.2671	-1.23002	0.313157	-3.92781	8.57241e-05	0.000352057
CRISP3	ENSG00000096006	protein_coding	41.0706	-1.05183	0.268424	-3.91854	8.90883e-05	0.000364595
HAND1	ENSG00000113196	protein_coding	8.61644	1.15263	0.294363	3.91567	9.01543e-05	0.000368575
CAPZA3	ENSG00000177938	protein_coding	2.34601	-1.23037	0.314473	-3.91247	9.13564e-05	0.000372892
CD300LD	ENSG00000204345	protein_coding	0.768108	1.00593	0.258075	3.8978	9.70694e-05	0.000393874
SCRT2	ENSG00000215397	protein_coding	0.674385	-1.42305	0.36938	-3.85254	0.000116898	0.000465906
GAGE2A	ENSG00000189064	protein_coding	1.92758	-2.87529	0.748886	-3.83942	0.000123323	0.000489229
GLYATL3	ENSG00000203972	protein_coding	1.92372	-1.79105	0.467703	-3.82947	0.000128419	0.000507497
KRTAP5-5	ENSG00000185940	protein_coding	0.686135	-1.70248	0.446554	-3.81248	0.00013758	0.000539372
PDX1	ENSG00000139515	protein_coding	70.9607	-1.31137	0.344145	-3.81051	0.000138682	0.000543251
SLITRK1	ENSG00000178235	protein_coding	6.32405	-1.45832	0.383122	-3.80642	0.000140993	0.000551616
PHGR1	ENSG00000233041	protein_coding	10.2574	-1.04123	0.274226	-3.79699	0.000146464	0.000571308
ACTL9	ENSG00000181786	protein_coding	0.51075	-1.83075	0.485912	-3.76766	0.000164787	0.000635179
OTOP3	ENSG00000182938	protein_coding	0.828531	-1.35845	0.362125	-3.75133	0.000175901	0.000674155
H1-1	ENSG00000124610	protein_coding	3.2826	1.77773	0.474049	3.7501	0.000176766	0.000676897
CA10	ENSG00000154975	protein_coding	133.909	1.12141	0.301448	3.72008	0.000199157	0.00075517
DNMT3L	ENSG00000142182	protein_coding	0.518729	-1.0833	0.29123	-3.71974	0.000199429	0.000756004
DYNAP	ENSG00000178690	protein_coding	0.956415	-1.17335	0.315691	-3.71675	0.000201799	0.000764117
NWD2	ENSG00000174145	protein_coding	2.92669	-1.13184	0.305498	-3.70489	0.000211486	0.000797108
PAGE2B	ENSG00000238269	protein_coding	5.74679	-1.23995	0.337559	-3.67327	0.000239466	0.000892326
KLK6	ENSG00000167755	protein_coding	419.014	-1.01638	0.277755	-3.65928	0.000252926	0.000936607
HOXC11	ENSG00000123388	protein_coding	138.507	-1.08847	0.29832	-3.64868	0.000263591	0.000971699
TSPYL6	ENSG00000178021	protein_coding	3.80883	-1.04304	0.286912	-3.6354	0.000277546	0.00101786
H2BC10	ENSG00000278588	protein_coding	6.48381	1.1409	0.314125	3.632	0.000281231	0.00102955
TLX3	ENSG00000164438	protein_coding	1.93215	-1.58195	0.43588	-3.62932	0.000284168	0.00103918
C10orf99	ENSG00000188373	protein_coding	1.96464	-1.40802	0.38796	-3.6293	0.000284196	0.00103918
HOXD12	ENSG00000170178	protein_coding	2.10791	-1.16355	0.320802	-3.627	0.000286733	0.00104766
SPANXC	ENSG00000198573	protein_coding	1.43588	-1.97236	0.544404	-3.62297	0.000291236	0.00106223
NKX2-5	ENSG00000183072	protein_coding	4.9042	-1.13692	0.314493	-3.6151	0.000300231	0.0010921
ZIC4	ENSG00000174963	protein_coding	20.3574	-1.40573	0.388928	-3.61438	0.000301065	0.00109495
PTH	ENSG00000152266	protein_coding	0.719831	-1.53285	0.424146	-3.61397	0.000301546	0.00109651
HOXC10	ENSG00000180818	protein_coding	341.058	-1.01323	0.280489	-3.61236	0.000303419	0.00110221
GIP	ENSG00000159224	protein_coding	5.06523	-1.04851	0.290475	-3.60962	0.000306647	0.00111263
PAX7	ENSG00000009709	protein_coding	465.279	-1.26931	0.351679	-3.6093	0.000307029	0.00111374
TINAG	ENSG00000137251	protein_coding	57.9157	-1.14875	0.318852	-3.60276	0.000314855	0.00113889
CLCA1	ENSG00000016490	protein_coding	4.91794	-1.25019	0.34734	-3.59932	0.000319051	0.00115262
HMGB4	ENSG00000176256	protein_coding	1.18597	-1.89932	0.529205	-3.58901	0.000331935	0.00119479
NBPF6	ENSG00000186086	protein_coding	2.03228	-1.32296	0.369177	-3.58353	0.000338977	0.00121787
DCAF4L2	ENSG00000176566	protein_coding	7.60895	-2.10077	0.586605	-3.58124	0.000341961	0.00122772
ZNF729	ENSG00000196350	protein_coding	2.87112	-1.62031	0.455208	-3.55949	0.000371575	0.00132287
AKR1B10	ENSG00000198074	protein_coding	3808.88	-1.00982	0.283849	-3.5576	0.000374253	0.00133152
AL627230.1	ENSG00000275493	protein_coding	0.958639	-1.00674	0.286407	-3.51508	0.000439628	0.00153725
HOXB13	ENSG00000159184	protein_coding	139.023	-1.06737	0.305467	-3.49422	0.000475458	0.00164949
FRG2B	ENSG00000225899	protein_coding	0.693829	-1.20335	0.34625	-3.47537	0.000510151	0.00175789
KRT9	ENSG00000171403	protein_coding	1.02253	-1.0151	0.292797	-3.46691	0.000526486	0.00180843
SIGLECL1	ENSG00000179213	protein_coding	0.362234	1.06147	0.306721	3.46069	0.000538787	0.00184557
GSG1L2	ENSG00000214978	protein_coding	0.565788	1.53489	0.443765	3.45878	0.000542624	0.00185724
PSG2	ENSG00000242221	protein_coding	0.650776	-1.56311	0.452777	-3.45228	0.000555877	0.00189841
H3C7	ENSG00000277775	protein_coding	7.20586	1.01527	0.296447	3.42478	0.000615302	0.002082
SERPINA11	ENSG00000186910	protein_coding	4.12577	-1.04313	0.305702	-3.41224	0.000644302	0.00216997
MAGEA12	ENSG00000213401	protein_coding	251.513	-1.39605	0.410789	-3.39847	0.000677637	0.00226796
LHX8	ENSG00000162624	protein_coding	6.67841	-1.12465	0.337016	-3.33708	0.000846637	0.002773
PAX4	ENSG00000106331	protein_coding	0.474998	-1.71901	0.519311	-3.31018	0.000932371	0.00302139
GJD2	ENSG00000159248	protein_coding	0.516314	-1.93463	0.585683	-3.3032	0.000955871	0.00308877
TACR3	ENSG00000169836	protein_coding	5.90838	-1.05763	0.320639	-3.29852	0.000971952	0.00313466
MAGEA3	ENSG00000221867	protein_coding	465.731	-1.3775	0.41763	-3.29836	0.000972501	0.00313596
ADIPOQ	ENSG00000181092	protein_coding	0.921526	-1.16463	0.353444	-3.29509	0.000983916	0.00317018
UGT1A7	ENSG00000244122	protein_coding	5.3077	-1.04698	0.319063	-3.28143	0.00103284	0.00331058
MDGA2	ENSG00000139915	protein_coding	6.57966	-1.06985	0.327613	-3.26559	0.00109235	0.00347843
SYCP1	ENSG00000198765	protein_coding	0.624124	-1.69877	0.522205	-3.25308	0.00114163	0.00361571
GH2	ENSG00000136487	protein_coding	2.06105	-1.35579	0.41681	-3.25278	0.0011428	0.00361863
OR1F1	ENSG00000168124	protein_coding	1.94139	-1.1377	0.351169	-3.23976	0.00119632	0.00377019
UGT1A10	ENSG00000242515	protein_coding	22.064	1.36137	0.420366	3.23855	0.00120141	0.00378513
KRT33A	ENSG00000006059	protein_coding	0.632329	-1.5371	0.477586	-3.21847	0.00128876	0.00403134
ALX3	ENSG00000156150	protein_coding	10.4162	-1.04809	0.326044	-3.21458	0.00130637	0.00408171
ALPI	ENSG00000163295	protein_coding	1.61166	-1.45566	0.453437	-3.21028	0.00132604	0.00413374
PIWIL3	ENSG00000184571	protein_coding	15.5715	-1.23889	0.38606	-3.20907	0.00133165	0.00414815
UGT1A4	ENSG00000244474	protein_coding	0.747715	-1.42848	0.446509	-3.19922	0.001378	0.00427807
CSAG2	ENSG00000268902	protein_coding	16.278	-1.39904	0.443539	-3.15427	0.00160902	0.00491122
APOA4	ENSG00000110244	protein_coding	2.0882	1.30117	0.412735	3.15255	0.00161852	0.00493605
HTR2C	ENSG00000147246	protein_coding	24.0194	-1.17218	0.372062	-3.15049	0.00162995	0.00496742
STRA8	ENSG00000146857	protein_coding	10.1106	-1.03421	0.328862	-3.14481	0.00166193	0.00505067
OR56A3	ENSG00000184478	protein_coding	2.99001	-1.92441	0.612096	-3.14397	0.00166674	0.00506424
KRTAP3-2	ENSG00000212900	protein_coding	0.590681	-1.19407	0.3803	-3.13982	0.00169053	0.00512719
SLC10A2	ENSG00000125255	protein_coding	13.6955	-1.05101	0.334748	-3.1397	0.00169119	0.00512883
FOXL3	ENSG00000248767	protein_coding	1.02972	-1.47697	0.473273	-3.12076	0.00180388	0.00543785
SPAG11A	ENSG00000178287	protein_coding	0.740394	-2.65126	0.859669	-3.08405	0.00204205	0.00605994
KCNH5	ENSG00000140015	protein_coding	11.2587	-1.04511	0.340256	-3.07153	0.00212965	0.00629172
TCHHL1	ENSG00000182898	protein_coding	1.87489	1.2804	0.421037	3.04107	0.00235739	0.00688315
AC022335.1	ENSG00000257062	protein_coding	1.24922	-1.55305	0.512603	-3.02973	0.0024477	0.00711306
TMIGD1	ENSG00000182271	protein_coding	0.559949	1.146	0.382425	2.99668	0.0027294	0.00784025
GOLGA6L2	ENSG00000174450	protein_coding	0.72961	-1.27364	0.425273	-2.99489	0.00274548	0.00788331
F13B	ENSG00000143278	protein_coding	0.916194	-1.05677	0.353516	-2.98931	0.00279609	0.00801321
MAGEA6	ENSG00000197172	protein_coding	371.858	-1.33616	0.452994	-2.94963	0.0031816	0.00897272
PSG3	ENSG00000221826	protein_coding	6.71689	-1.22963	0.418189	-2.94037	0.00327817	0.0092133
PLSCR5	ENSG00000231213	protein_coding	0.733523	-1.07839	0.369286	-2.92021	0.00349791	0.00974935
VSTM2B	ENSG00000187135	protein_coding	0.534684	-1.67392	0.574604	-2.91317	0.00357779	0.00994195
NPY	ENSG00000122585	protein_coding	9.98114	-1.08374	0.375453	-2.88649	0.00389567	0.0107249
RHAG	ENSG00000112077	protein_coding	0.813858	-1.04224	0.363229	-2.86937	0.00411294	0.0112644
GC	ENSG00000145321	protein_coding	10.0227	-1.33555	0.465804	-2.8672	0.00414117	0.0113295
H4C6	ENSG00000274618	protein_coding	3.26041	1.64804	0.576756	2.85742	0.00427096	0.0116303
INS	ENSG00000254647	protein_coding	0.41322	-1.7564	0.617	-2.84667	0.0044179	0.0119876
MTNR1B	ENSG00000134640	protein_coding	0.838573	-1.08516	0.383617	-2.82874	0.00467311	0.0125918
LRIT1	ENSG00000148602	protein_coding	0.414555	-1.01212	0.359387	-2.81623	0.00485902	0.0130344
CSN1S1	ENSG00000126545	protein_coding	0.739883	-1.11547	0.401162	-2.7806	0.0054258	0.0143637
SPANXD	ENSG00000196406	protein_coding	1.41559	-1.65457	0.60191	-2.74887	0.00598017	0.015645
MMP26	ENSG00000167346	protein_coding	0.501415	-1.73301	0.63262	-2.73942	0.00615473	0.0160445
HOXC12	ENSG00000123407	protein_coding	64.5407	-1.18856	0.434252	-2.73704	0.00619948	0.0161427
GJA10	ENSG00000135355	protein_coding	0.648199	-1.16492	0.427372	-2.72578	0.00641499	0.0166369
OR1N2	ENSG00000171501	protein_coding	0.854222	-1.28691	0.476328	-2.70173	0.00689793	0.0177387
MRGPRG	ENSG00000182170	protein_coding	0.413695	-1.34126	0.501853	-2.67262	0.00752619	0.0191445
TPTE	ENSG00000274391	protein_coding	3.86926	-1.51574	0.569436	-2.66183	0.00777166	0.0196728
DPPA5	ENSG00000203909	protein_coding	0.742639	-1.15523	0.451501	-2.55863	0.0105084	0.0256293
SRY	ENSG00000184895	protein_coding	0.401553	-1.23514	0.486984	-2.53631	0.0112028	0.0271107
DEFB126	ENSG00000125788	protein_coding	2.78488	-1.00562	0.396613	-2.53552	0.0112282	0.0271632
NAA11	ENSG00000156269	protein_coding	7.93476	-1.03515	0.408689	-2.53285	0.011314	0.0273372
TBC1D3K	ENSG00000273513	protein_coding	0.57171	-1.01798	0.402476	-2.5293	0.011429	0.0275752
UMOD	ENSG00000169344	protein_coding	0.960007	-1.37208	0.547607	-2.5056	0.0122243	0.0292577
DMRTB1	ENSG00000143006	protein_coding	0.496167	-1.36669	0.546408	-2.50123	0.0123762	0.0295725
GABRG2	ENSG00000113327	protein_coding	15.7818	-1.16307	0.473316	-2.45728	0.0139992	0.0328891
COX7B2	ENSG00000170516	protein_coding	26.1434	-1.3869	0.570647	-2.4304	0.015082	0.0350806
MAGEB1	ENSG00000214107	protein_coding	4.01609	-1.3432	0.558797	-2.40374	0.0162285	0.0374102
KLHL1	ENSG00000150361	protein_coding	0.47435	-1.27516	0.530596	-2.40326	0.0162496	0.037447
GOLGA6L22	ENSG00000277865	protein_coding	0.38788	-1.04159	0.435295	-2.39284	0.0167183	0.0384067
LGALS14	ENSG00000006659	protein_coding	0.618322	-1.00191	0.421447	-2.37732	0.017439	0.0398406
OR2T8	ENSG00000177462	protein_coding	0.410314	-1.06568	0.450502	-2.36553	0.0180041	0.0409482
H2BW1	ENSG00000123569	protein_coding	1.29728	-1.19405	0.50592	-2.36016	0.018267	0.0414721
MAGEA2B	ENSG00000183305	protein_coding	0.751173	-1.07627	0.456169	-2.35937	0.0183062	0.0415474
MAGEA2	ENSG00000268606	protein_coding	0.922139	-1.11349	0.47613	-2.33863	0.0193545	0.0435896
SSX1	ENSG00000126752	protein_coding	11.8635	-1.24496	0.532357	-2.33859	0.0193567	0.0435923
CT45A10	ENSG00000269586	protein_coding	3.93866	-1.11599	0.482433	-2.31326	0.0207085	0.0462189
TAF11L12	ENSG00000249156	protein_coding	0.523873	-1.73869	0.752997	-2.30903	0.020942	0.0466654
FAM9A	ENSG00000183304	protein_coding	0.297772	-1.07524	0.472528	-2.2755	0.022876	0.0503923
CT45A1	ENSG00000268940	protein_coding	3.56367	-1.35518	0.605415	-2.23844	0.0251923	0.0546762
CSH2	ENSG00000213218	protein_coding	0.556998	-1.02408	0.461739	-2.21788	0.026563	0.0571721
MS4A13	ENSG00000204979	protein_coding	0.486375	-1.14009	0.529073	-2.15489	0.0311703	0.0656191
PRAMEF12	ENSG00000116726	protein_coding	0.336486	-1.3827	0.665459	-2.07782	0.037726	0.0772481
KRT28	ENSG00000173908	protein_coding	0.391775	-1.04387	0.502685	-2.07658	0.0378401	0.0774378

## Sheet: GSEA analysis genes list
gene_name	gene_id	gene_biotype	baseMean	log2FoldChange	lfcSE	stat	pvalue	padj
CALCA	ENSG00000110680	protein_coding	5745.43	-5.0737	0.332762	-15.2472	1.71766e-52	4.13688e-50
NTS	ENSG00000133636	protein_coding	503.496	-4.58935	0.260535	-17.6151	1.88639e-69	9.29303e-67
PCK1	ENSG00000124253	protein_coding	78.0326	-4.46518	0.28181	-15.8446	1.5312e-56	4.42538e-54
CGA	ENSG00000135346	protein_coding	139.693	-4.45866	0.336597	-13.2463	4.74149e-40	7.01546e-38
SPAG11B	ENSG00000164871	protein_coding	2.24045	-4.26237	0.753788	-5.6546	1.56211e-08	1.3323e-07
CPLX2	ENSG00000145920	protein_coding	700.409	-3.94851	0.31209	-12.6518	1.09281e-36	1.35746e-34
LCN15	ENSG00000177984	protein_coding	15.8048	-3.83146	0.30932	-12.3867	3.08434e-35	3.54675e-33
UGT3A1	ENSG00000145626	protein_coding	38.6887	-3.66188	0.423383	-8.64912	5.19002e-18	1.67036e-16
OLIG3	ENSG00000177468	protein_coding	2.93922	-3.64802	0.57923	-6.29805	3.01416e-10	3.39931e-09
MAGEA1	ENSG00000198681	protein_coding	127.814	-3.64498	0.436348	-8.35338	6.63358e-17	1.86861e-15
NEUROD1	ENSG00000162992	protein_coding	41.7469	-3.61778	0.415351	-8.71017	3.03418e-18	9.96499e-17
PHOX2B	ENSG00000109132	protein_coding	7.42001	-3.50811	0.39237	-8.94081	3.86344e-19	1.39923e-17
TAC1	ENSG00000006128	protein_coding	17.1368	-3.50619	0.38425	-9.12475	7.18998e-20	2.80558e-18
COL2A1	ENSG00000139219	protein_coding	137.844	-3.4591	0.240767	-14.367	8.33964e-47	1.55836e-44
VGLL2	ENSG00000170162	protein_coding	5.91224	-3.39899	0.410277	-8.28463	1.18479e-16	3.25081e-15
INHA	ENSG00000123999	protein_coding	574.046	-3.39187	0.226888	-14.9495	1.56858e-50	3.48724e-48
MARCHF11	ENSG00000183654	protein_coding	5.47917	-3.30204	0.504461	-6.54568	5.92271e-11	7.51423e-10
DEFA5	ENSG00000164816	protein_coding	2.21032	-3.25446	0.794827	-4.09455	4.22982e-05	0.000186277
PCSK2	ENSG00000125851	protein_coding	1147.04	-3.22855	0.276457	-11.6783	1.64503e-31	1.5271e-29
FGA	ENSG00000171560	protein_coding	17064.8	-3.22446	0.257818	-12.5067	6.8581e-36	8.25868e-34
KLK12	ENSG00000186474	protein_coding	1281.64	-3.18321	0.302203	-10.5334	6.06263e-26	3.8425e-24
VAX1	ENSG00000148704	protein_coding	8.16018	-3.18194	0.399425	-7.9663	1.63493e-15	3.94421e-14
MYCN	ENSG00000134323	protein_coding	293.864	-3.17849	0.189046	-16.8133	1.95008e-63	7.5482e-61
INSL4	ENSG00000120211	protein_coding	234.143	-3.12201	0.387158	-8.0639	7.38986e-16	1.84968e-14
BPIFB6	ENSG00000167104	protein_coding	2.52449	-3.12032	0.406435	-7.67729	1.62485e-14	3.48716e-13
MUC2	ENSG00000198788	protein_coding	79.0241	-3.11985	0.247586	-12.6011	2.08208e-36	2.56427e-34
F2	ENSG00000180210	protein_coding	33.1884	-3.06465	0.277536	-11.0424	2.38674e-28	1.80261e-26
CALCB	ENSG00000175868	protein_coding	49.7622	-3.05487	0.214767	-14.2241	6.49627e-46	1.17344e-43
UPK1B	ENSG00000114638	protein_coding	217.542	-3.00662	0.282672	-10.6364	2.01749e-26	1.33327e-24
INSM1	ENSG00000173404	protein_coding	46.2498	-3.00448	0.219318	-13.6992	1.02716e-42	1.61339e-40
SPINK4	ENSG00000122711	protein_coding	75.418	-2.99866	0.262484	-11.4242	3.16655e-30	2.68118e-28
WFDC5	ENSG00000175121	protein_coding	14.2206	-2.96454	0.309261	-9.5859	9.16536e-22	4.21354e-20
TMEM229A	ENSG00000234224	protein_coding	83.2798	-2.95447	0.300192	-9.84191	7.42855e-23	3.69315e-21
GAGE1	ENSG00000205777	protein_coding	1.72923	-2.94406	0.678928	-4.33633	1.4488e-05	7.0429e-05
RFX6	ENSG00000185002	protein_coding	17.3528	-2.91589	0.335288	-8.69668	3.4172e-18	1.11721e-16
SST	ENSG00000157005	protein_coding	97.1069	-2.91404	0.428706	-6.79729	1.06607e-11	1.51927e-10
CTAG2	ENSG00000126890	protein_coding	37.7333	-2.8971	0.534265	-5.42258	5.87439e-08	4.53143e-07
GAGE2A	ENSG00000189064	protein_coding	1.92758	-2.87529	0.748886	-3.83942	0.000123323	0.000489229
FXYD4	ENSG00000150201	protein_coding	165.448	-2.85574	0.23161	-12.3299	6.24982e-35	7.03746e-33
PGC	ENSG00000096088	protein_coding	64902.7	-2.85467	0.272033	-10.4938	9.22174e-26	5.78554e-24
LRRTM3	ENSG00000198739	protein_coding	5.58513	-2.84906	0.347611	-8.19611	2.48296e-16	6.56349e-15
BPIFA2	ENSG00000131050	protein_coding	264.982	-2.84272	0.223277	-12.7318	3.93521e-37	5.00291e-35
SLC38A8	ENSG00000166558	protein_coding	26.96	-2.83839	0.252357	-11.2475	2.38236e-29	1.90554e-27
ESX1	ENSG00000123576	protein_coding	1.10046	-2.83614	0.531204	-5.33908	9.34192e-08	6.961e-07
HEPACAM2	ENSG00000188175	protein_coding	93.4143	-2.83314	0.228729	-12.3864	3.09459e-35	3.54912e-33
APOC3	ENSG00000110245	protein_coding	1.98322	-2.82739	0.425757	-6.64085	3.11872e-11	4.13717e-10
NLRP13	ENSG00000173572	protein_coding	1.52085	-2.82575	0.442607	-6.38433	1.72148e-10	2.01593e-09
COL25A1	ENSG00000188517	protein_coding	425.119	-2.78741	0.242248	-11.5065	1.22407e-30	1.06772e-28
ACTL8	ENSG00000117148	protein_coding	21.2469	-2.77942	0.321827	-8.63637	5.80282e-18	1.85656e-16
CALML3	ENSG00000178363	protein_coding	43.8536	-2.77645	0.242245	-11.4614	2.06232e-30	1.76691e-28
FZD10	ENSG00000111432	protein_coding	341.355	-2.74819	0.196487	-13.9866	1.88093e-44	3.19772e-42
GP2	ENSG00000169347	protein_coding	56.1731	-2.74526	0.344545	-7.96777	1.61557e-15	3.89967e-14
KCNJ18	ENSG00000260458	protein_coding	4.27573	-2.71283	0.404852	-6.70079	2.0729e-11	2.82592e-10
NLRP5	ENSG00000171487	protein_coding	4.79783	-2.69742	0.419205	-6.43461	1.23793e-10	1.48662e-09
BPIFB4	ENSG00000186191	protein_coding	33.7656	-2.69211	0.245865	-10.9495	6.67793e-28	4.91514e-26
TM4SF20	ENSG00000168955	protein_coding	18.3008	-2.68006	0.296948	-9.02536	1.79109e-19	6.71109e-18
CHGA	ENSG00000100604	protein_coding	61.8489	-2.67652	0.234021	-11.4371	2.72922e-30	2.32908e-28
MAGEA9B	ENSG00000267978	protein_coding	7.61888	-2.66707	0.582462	-4.57896	4.67296e-06	2.49793e-05
ETNPPL	ENSG00000164089	protein_coding	77.2093	-2.66343	0.349342	-7.62413	2.45686e-14	5.15287e-13
KCNU1	ENSG00000215262	protein_coding	28.8758	-2.65584	0.385536	-6.8887	5.63027e-12	8.32482e-11
SPAG11A	ENSG00000178287	protein_coding	0.740394	-2.65126	0.859669	-3.08405	0.00204205	0.00605994
GAST	ENSG00000184502	protein_coding	1.62181	-2.6468	0.35432	-7.47007	8.01505e-14	1.57511e-12
GPR50	ENSG00000102195	protein_coding	3.00699	-2.63726	0.343093	-7.68672	1.50957e-14	3.2494e-13
LIN28A	ENSG00000131914	protein_coding	9.10769	-2.62838	0.297833	-8.82501	1.0945e-18	3.78683e-17
SRARP	ENSG00000183888	protein_coding	10.9001	-2.55649	0.260929	-9.79768	1.15205e-22	5.69485e-21
MAGEA4	ENSG00000147381	protein_coding	158.243	-2.52888	0.530442	-4.7675	1.8653e-06	1.08267e-05
ASCL1	ENSG00000139352	protein_coding	1627.14	-2.52371	0.316957	-7.96231	1.68862e-15	4.06695e-14
CALB1	ENSG00000104327	protein_coding	60.8418	-2.51849	0.201752	-12.4831	9.23746e-36	1.10017e-33
HRH3	ENSG00000101180	protein_coding	2.70431	-2.51362	0.341865	-7.35268	1.94268e-13	3.59144e-12
CTCFL	ENSG00000124092	protein_coding	6.09785	-2.51318	0.246236	-10.2064	1.85683e-24	1.06619e-22
PHOX2A	ENSG00000165462	protein_coding	2.77401	-2.51219	0.330889	-7.59226	3.14382e-14	6.50553e-13
NEUROD4	ENSG00000123307	protein_coding	0.827513	-2.50955	0.61093	-4.10776	3.99507e-05	0.000176603
AMELY	ENSG00000099721	protein_coding	0.954997	-2.48986	0.539329	-4.6166	3.90086e-06	2.12077e-05
PCSK1	ENSG00000175426	protein_coding	881.811	-2.4796	0.243774	-10.1717	2.65158e-24	1.50657e-22
NPAS3	ENSG00000151322	protein_coding	245.13	-2.47643	0.188823	-13.1151	2.69683e-39	3.84582e-37
PAGE1	ENSG00000068985	protein_coding	9.90182	-2.47497	0.457661	-5.40786	6.37817e-08	4.88527e-07
ZMAT4	ENSG00000165061	protein_coding	76.1617	-2.4716	0.27875	-8.86674	7.53201e-19	2.64824e-17
H3Y1	ENSG00000269466	protein_coding	0.966191	-2.47006	0.597317	-4.13525	3.54566e-05	0.0001584
PTF1A	ENSG00000168267	protein_coding	0.979002	-2.43741	0.45478	-5.35954	8.34324e-08	6.26639e-07
UGT2B4	ENSG00000156096	protein_coding	71.4826	-2.4374	0.221736	-10.9924	4.15885e-28	3.10318e-26
NPW	ENSG00000183971	protein_coding	192.601	-2.42678	0.196268	-12.3646	4.06009e-35	4.63192e-33
MSMB	ENSG00000263639	protein_coding	1815.61	-2.40752	0.249375	-9.65423	4.71698e-22	2.22999e-20
HMGCS2	ENSG00000134240	protein_coding	173.136	-2.39159	0.261104	-9.15953	5.2122e-20	2.04859e-18
SPDYC	ENSG00000204710	protein_coding	17.7761	-2.38704	0.259078	-9.21358	3.15425e-20	1.27084e-18
RIPPLY2	ENSG00000203877	protein_coding	5.25159	-2.37185	0.375791	-6.31162	2.76131e-10	3.12963e-09
NKX2-3	ENSG00000119919	protein_coding	11.4536	-2.36508	0.215112	-10.9946	4.0549e-28	3.03083e-26
CHRNA9	ENSG00000174343	protein_coding	219.943	-2.3522	0.258998	-9.08193	1.06666e-19	4.10674e-18
SLC14A2	ENSG00000132874	protein_coding	369.539	-2.34679	0.258757	-9.06947	1.19598e-19	4.5681e-18
PNMA6F	ENSG00000225110	protein_coding	1.39544	-2.34073	0.458651	-5.10351	3.33403e-07	2.23085e-06
LIN28B	ENSG00000187772	protein_coding	34.0407	-2.33497	0.479022	-4.87445	1.0911e-06	6.6174e-06
BPIFB2	ENSG00000078898	protein_coding	681.519	-2.33046	0.276995	-8.41335	3.98452e-17	1.15698e-15
DLL3	ENSG00000090932	protein_coding	199.995	-2.32954	0.226202	-10.2985	7.1578e-25	4.25658e-23
KLK14	ENSG00000129437	protein_coding	121.605	-2.31259	0.214204	-10.7962	3.58748e-27	2.52066e-25
FAM83C	ENSG00000125998	protein_coding	2.2723	-2.31136	0.272456	-8.48345	2.18619e-17	6.54979e-16
ADAM2	ENSG00000104755	protein_coding	10.3597	-2.3024	0.351425	-6.55161	5.69192e-11	7.25114e-10
HOXD11	ENSG00000128713	protein_coding	14.8642	-2.29157	0.372279	-6.15551	7.48342e-10	7.94761e-09
HOXD13	ENSG00000128714	protein_coding	15.8821	-2.28298	0.416338	-5.48347	4.17064e-08	3.30299e-07
NOTUM	ENSG00000185269	protein_coding	469.711	-2.27999	0.181858	-12.5372	4.67359e-36	5.65949e-34
FGL1	ENSG00000104760	protein_coding	2848.54	-2.27229	0.247469	-9.18215	4.22568e-20	1.68066e-18
LYZL2	ENSG00000151033	protein_coding	1.11521	-2.26472	0.439042	-5.15831	2.49188e-07	1.70499e-06
KLK13	ENSG00000167759	protein_coding	263.485	-2.25719	0.218652	-10.3232	5.53297e-25	3.29939e-23
BARX1	ENSG00000131668	protein_coding	792.711	-2.25283	0.254609	-8.8482	8.89388e-19	3.10691e-17
OTX2	ENSG00000165588	protein_coding	5.04765	-2.2334	0.41657	-5.36142	8.25714e-08	6.2071e-07
GUCA2B	ENSG00000044012	protein_coding	5.43446	-2.23099	0.363483	-6.13782	8.36593e-10	8.82432e-09
F7	ENSG00000057593	protein_coding	60.1416	-2.21001	0.194573	-11.3582	6.74995e-30	5.59511e-28
SP9	ENSG00000217236	protein_coding	9.46765	-2.19585	0.387642	-5.66463	1.47339e-08	1.26209e-07
DDC	ENSG00000132437	protein_coding	501.091	-2.19123	0.219884	-9.96537	2.16078e-23	1.14097e-21
CPS1	ENSG00000021826	protein_coding	11908.7	-2.18296	0.270235	-8.07799	6.58412e-16	1.65854e-14
RNF186	ENSG00000178828	protein_coding	51.5261	-2.17047	0.204441	-10.6166	2.49415e-26	1.62108e-24
SOX14	ENSG00000168875	protein_coding	39.465	-2.1703	0.430432	-5.04214	4.60355e-07	2.99749e-06
TF	ENSG00000091513	protein_coding	936.567	-2.15686	0.215404	-10.0131	1.33488e-23	7.19771e-22
STUM	ENSG00000203685	protein_coding	447.77	-2.14418	0.200642	-10.6866	1.17604e-26	7.95378e-25
NLRP11	ENSG00000179873	protein_coding	17.6459	-2.14411	0.214247	-10.0077	1.41029e-23	7.56668e-22
SOHLH1	ENSG00000165643	protein_coding	5.33087	-2.12352	0.287001	-7.399	1.37209e-13	2.59977e-12
TRIM72	ENSG00000177238	protein_coding	58.8688	-2.11488	0.197377	-10.7149	8.66189e-27	5.91355e-25
MAGEB2	ENSG00000099399	protein_coding	35.9669	-2.10992	0.445259	-4.73863	2.15164e-06	1.23263e-05
MSLNL	ENSG00000162006	protein_coding	176.797	-2.10833	0.210657	-10.0084	1.40032e-23	7.5225e-22
LRRC26	ENSG00000184709	protein_coding	34.4655	-2.10803	0.19608	-10.7509	5.8712e-27	4.03744e-25
MUC5AC	ENSG00000215182	protein_coding	7837.29	-2.10758	0.28244	-7.46205	8.51875e-14	1.66804e-12
DCAF4L2	ENSG00000176566	protein_coding	7.60895	-2.10077	0.586605	-3.58124	0.000341961	0.00122772
B4GALNT2	ENSG00000167080	protein_coding	435.066	-2.09537	0.240859	-8.69955	3.33212e-18	1.09104e-16
BLOC1S5-TXNDC5	ENSG00000259040	protein_coding	60.5868	-2.09357	0.160984	-13.0048	1.14864e-38	1.58586e-36
HTR3B	ENSG00000149305	protein_coding	3.60248	-2.09117	0.326984	-6.39533	1.602e-10	1.88826e-09
TRPM5	ENSG00000070985	protein_coding	29.2798	-2.08897	0.181202	-11.5284	9.49343e-31	8.31433e-29
KRT13	ENSG00000171401	protein_coding	122.643	-2.08721	0.20108	-10.38	3.05847e-25	1.86485e-23
MTMR7	ENSG00000003987	protein_coding	320.151	-2.08663	0.14811	-14.0884	4.47627e-45	7.73129e-43
MAGEA8	ENSG00000156009	protein_coding	14.2548	-2.08526	0.245414	-8.4969	1.94713e-17	5.85862e-16
PNMA6E	ENSG00000214897	protein_coding	3.78283	-2.08295	0.434883	-4.78967	1.67056e-06	9.76962e-06
CA6	ENSG00000131686	protein_coding	11.9853	-2.07642	0.22252	-9.33139	1.04495e-20	4.4024e-19
BPIFA1	ENSG00000198183	protein_coding	15698.7	-2.06884	0.270625	-7.6447	2.09429e-14	4.43319e-13
STXBP5L	ENSG00000145087	protein_coding	20.7184	-2.06656	0.24234	-8.5275	1.49547e-17	4.57204e-16
CRLF1	ENSG00000006016	protein_coding	6712.58	-2.06068	0.201889	-10.207	1.84548e-24	1.06108e-22
KCNC2	ENSG00000166006	protein_coding	16.8676	-2.046	0.32949	-6.20961	5.31175e-10	5.77855e-09
PAGE4	ENSG00000101951	protein_coding	2.50984	-2.04549	0.416089	-4.916	8.83321e-07	5.47209e-06
FGG	ENSG00000171557	protein_coding	22082.8	-2.04527	0.236663	-8.6421	5.51887e-18	1.76963e-16
TFF1	ENSG00000160182	protein_coding	1552.38	-2.04514	0.30306	-6.7483	1.49584e-11	2.09051e-10
AKR1C4	ENSG00000198610	protein_coding	46.9406	-2.04351	0.248348	-8.22841	1.8972e-16	5.09272e-15
AMBP	ENSG00000106927	protein_coding	321.927	-2.04289	0.199799	-10.2247	1.53672e-24	8.93026e-23
MUCL1	ENSG00000172551	protein_coding	28.4335	-2.0425	0.214336	-9.52942	1.5817e-21	7.12044e-20
SCG2	ENSG00000171951	protein_coding	259.99	-2.03289	0.153622	-13.2331	5.65381e-40	8.28054e-38
PRSS56	ENSG00000237412	protein_coding	2.82484	-2.03196	0.285162	-7.12563	1.03605e-12	1.70585e-11
CARD18	ENSG00000255501	protein_coding	2.47979	-2.03	0.5118	-3.9664	7.29678e-05	0.00030472
OR2B2	ENSG00000168131	protein_coding	0.704265	-2.01739	0.509976	-3.95586	7.62584e-05	0.000316996
OBP2A	ENSG00000122136	protein_coding	24.2166	-2.01181	0.252734	-7.96018	1.71788e-15	4.13282e-14
NEFL	ENSG00000277586	protein_coding	61.0157	-1.99467	0.221621	-9.00039	2.24914e-19	8.34088e-18
ZIC1	ENSG00000152977	protein_coding	70.6641	-1.99329	0.361511	-5.51378	3.51203e-08	2.81429e-07
TENM1	ENSG00000009694	protein_coding	524.878	-1.99312	0.198857	-10.0229	1.20948e-23	6.56238e-22
CELF3	ENSG00000159409	protein_coding	98.6713	-1.99227	0.243693	-8.17533	2.95063e-16	7.7384e-15
CDH18	ENSG00000145526	protein_coding	20.7984	-1.98571	0.311486	-6.37495	1.83024e-10	2.13177e-09
CTNND2	ENSG00000169862	protein_coding	419.713	-1.98185	0.229829	-8.62315	6.51359e-18	2.07478e-16
SPANXC	ENSG00000198573	protein_coding	1.43588	-1.97236	0.544404	-3.62297	0.000291236	0.00106223
SCG3	ENSG00000104112	protein_coding	55.4053	-1.97097	0.187331	-10.5213	6.88891e-26	4.34081e-24
NPPB	ENSG00000120937	protein_coding	1.59948	-1.96996	0.318765	-6.17996	6.41162e-10	6.87501e-09
ALDH3A1	ENSG00000108602	protein_coding	3613.87	-1.9656	0.227586	-8.63672	5.78479e-18	1.85216e-16
ENO3	ENSG00000108515	protein_coding	705.031	-1.96296	0.144602	-13.575	5.63696e-42	8.69656e-40
MYT1	ENSG00000196132	protein_coding	59.281	-1.96261	0.190115	-10.3232	5.53184e-25	3.29939e-23
GKN2	ENSG00000183607	protein_coding	537.521	-1.96187	0.234359	-8.3712	5.70338e-17	1.6224e-15
FGF21	ENSG00000105550	protein_coding	1.47901	-1.95972	0.319915	-6.12575	9.02598e-10	9.47902e-09
NR0B1	ENSG00000169297	protein_coding	258.647	-1.95443	0.415608	-4.70258	2.56893e-06	1.44879e-05
UNC5D	ENSG00000156687	protein_coding	21.6165	-1.94726	0.254719	-7.64476	2.09342e-14	4.43319e-13
FOXI3	ENSG00000214336	protein_coding	149.039	-1.9452	0.250506	-7.7651	8.15831e-15	1.81003e-13
GJD2	ENSG00000159248	protein_coding	0.516314	-1.93463	0.585683	-3.3032	0.000955871	0.00308877
FGB	ENSG00000171564	protein_coding	9934.51	-1.93433	0.329529	-5.87	4.35789e-09	4.11061e-08
OR56A3	ENSG00000184478	protein_coding	2.99001	-1.92441	0.612096	-3.14397	0.00166674	0.00506424
CD177	ENSG00000204936	protein_coding	255.562	-1.91924	0.194921	-9.84627	7.11381e-23	3.5448e-21
SYT4	ENSG00000132872	protein_coding	19.0346	-1.91707	0.286646	-6.68794	2.26339e-11	3.07305e-10
LHX2	ENSG00000106689	protein_coding	34.3956	-1.91668	0.18756	-10.219	1.62964e-24	9.44493e-23
REG4	ENSG00000134193	protein_coding	248.051	-1.91545	0.327546	-5.84789	4.97852e-09	4.64748e-08
RET	ENSG00000165731	protein_coding	630.257	-1.91251	0.192868	-9.91619	3.54025e-23	1.82493e-21
CYP4F3	ENSG00000186529	protein_coding	578.401	-1.91047	0.234406	-8.15028	3.63095e-16	9.38936e-15
TMEM59L	ENSG00000105696	protein_coding	1210.96	-1.90667	0.198579	-9.60156	7.87466e-22	3.65505e-20
NLRP8	ENSG00000179709	protein_coding	2.47801	-1.90343	0.356694	-5.33633	9.48478e-08	7.05411e-07
IGF2BP1	ENSG00000159217	protein_coding	439.796	-1.90221	0.263423	-7.22114	5.15534e-13	8.8653e-12
GNRH2	ENSG00000125787	protein_coding	9.98345	-1.90019	0.167412	-11.3504	7.38153e-30	6.09532e-28
HMGB4	ENSG00000176256	protein_coding	1.18597	-1.89932	0.529205	-3.58901	0.000331935	0.00119479
KCNQ2	ENSG00000075043	protein_coding	39.1582	-1.89743	0.247155	-7.67707	1.62773e-14	3.4916e-13
LMX1A	ENSG00000162761	protein_coding	5.74491	-1.89403	0.344936	-5.49096	3.99763e-08	3.17642e-07
G6PC	ENSG00000131482	protein_coding	3.75271	-1.89132	0.372748	-5.07399	3.8957e-07	2.57252e-06
SLC30A10	ENSG00000196660	protein_coding	8.15439	-1.88746	0.312637	-6.03721	1.56803e-09	1.58899e-08
RHCG	ENSG00000140519	protein_coding	64.303	-1.88589	0.208991	-9.02378	1.81702e-19	6.79648e-18
TMEM210	ENSG00000185863	protein_coding	3.43379	-1.86993	0.226093	-8.27062	1.33259e-16	3.63565e-15
GRK1	ENSG00000185974	protein_coding	33.8184	-1.86785	0.203255	-9.18971	3.93895e-20	1.57529e-18
SERPINB12	ENSG00000166634	protein_coding	0.817061	-1.86159	0.442832	-4.20383	2.6244e-05	0.000120689
GNAT1	ENSG00000114349	protein_coding	1.9072	-1.85682	0.276654	-6.71171	1.92363e-11	2.6332e-10
CRP	ENSG00000132693	protein_coding	4.85497	-1.85679	0.249014	-7.45654	8.88215e-14	1.73606e-12
ABCC8	ENSG00000006071	protein_coding	54.2864	-1.84237	0.196746	-9.36421	7.66206e-21	3.26292e-19
CLEC2A	ENSG00000188393	protein_coding	3.32511	-1.83532	0.397072	-4.62212	3.79841e-06	2.07131e-05
ODC1	ENSG00000115758	protein_coding	15356.4	-1.83399	0.130575	-14.0455	8.20968e-45	1.4012e-42
S100P	ENSG00000163993	protein_coding	12048.9	-1.83233	0.197785	-9.26425	1.96452e-20	8.06494e-19
ACTL9	ENSG00000181786	protein_coding	0.51075	-1.83075	0.485912	-3.76766	0.000164787	0.000635179
SMOC1	ENSG00000198732	protein_coding	1176.04	-1.81668	0.203632	-8.92138	4.60498e-19	1.65398e-17
KLK15	ENSG00000174562	protein_coding	0.959071	-1.81371	0.325413	-5.57356	2.49584e-08	2.05274e-07
ZFP42	ENSG00000179059	protein_coding	111.201	-1.8126	0.332726	-5.44772	5.10205e-08	3.98171e-07
KRT83	ENSG00000170523	protein_coding	33.1781	-1.80961	0.227058	-7.96982	1.58901e-15	3.84627e-14
SLC7A2	ENSG00000003989	protein_coding	5984.17	-1.80816	0.158564	-11.4033	4.02539e-30	3.39511e-28
PNLIPRP3	ENSG00000203837	protein_coding	6.67586	-1.80341	0.390962	-4.61275	3.97382e-06	2.15692e-05
C10orf82	ENSG00000165863	protein_coding	11.7241	-1.80288	0.287844	-6.26338	3.7671e-10	4.1821e-09
CASP14	ENSG00000105141	protein_coding	24.5646	-1.80195	0.423526	-4.25465	2.09373e-05	9.84891e-05
GLYATL3	ENSG00000203972	protein_coding	1.92372	-1.79105	0.467703	-3.82947	0.000128419	0.000507497
DKK4	ENSG00000104371	protein_coding	9.29181	-1.78849	0.301949	-5.92313	3.15863e-09	3.04295e-08
PDIA2	ENSG00000185615	protein_coding	134.549	-1.78549	0.205723	-8.67912	3.9886e-18	1.29523e-16
SLC16A14	ENSG00000163053	protein_coding	1840.12	-1.7811	0.150177	-11.86	1.90899e-32	1.87236e-30
ALB	ENSG00000163631	protein_coding	238.634	-1.78022	0.255954	-6.95525	3.51945e-12	5.3554e-11
BMP6	ENSG00000153162	protein_coding	696.525	-1.7795	0.156103	-11.3995	4.20399e-30	3.53886e-28
CRYBA2	ENSG00000163499	protein_coding	9.51661	-1.77844	0.23274	-7.6413	2.15046e-14	4.54542e-13
ZIC3	ENSG00000156925	protein_coding	4.44775	-1.77777	0.434319	-4.09323	4.25407e-05	0.000187212
ADAMTS19	ENSG00000145808	protein_coding	8.43988	-1.77648	0.290914	-6.10655	1.01808e-09	1.06248e-08
IGFBP1	ENSG00000146678	protein_coding	52.1002	-1.77228	0.240418	-7.37167	1.68506e-13	3.14874e-12
GFY	ENSG00000261949	protein_coding	17.6062	-1.76663	0.28623	-6.17207	6.74012e-10	7.19876e-09
NECAB2	ENSG00000103154	protein_coding	45.3544	-1.76088	0.174511	-10.0904	6.09401e-24	3.38268e-22
PRAC2	ENSG00000229637	protein_coding	10.6816	-1.75975	0.336372	-5.23155	1.68097e-07	1.19035e-06
SPX	ENSG00000134548	protein_coding	116.649	-1.75861	0.215774	-8.15024	3.63212e-16	9.38936e-15
INS	ENSG00000254647	protein_coding	0.41322	-1.7564	0.617	-2.84667	0.0044179	0.0119876
GLTPD2	ENSG00000182327	protein_coding	107.924	-1.75367	0.148563	-11.8042	3.71322e-32	3.56141e-30
C11orf53	ENSG00000150750	protein_coding	46.2557	-1.75208	0.27341	-6.40826	1.47192e-10	1.74727e-09
MAPK4	ENSG00000141639	protein_coding	209.019	-1.75119	0.201367	-8.69647	3.4237e-18	1.11802e-16
BEX1	ENSG00000133169	protein_coding	42.0905	-1.749	0.210502	-8.30871	9.67512e-17	2.6801e-15
CBR1	ENSG00000159228	protein_coding	8992.06	-1.74721	0.135465	-12.8979	4.62539e-38	6.13211e-36
NEURL1	ENSG00000107954	protein_coding	172.14	-1.74449	0.174177	-10.0156	1.30162e-23	7.03589e-22
ASPG	ENSG00000166183	protein_coding	166.156	-1.74322	0.19149	-9.10346	8.7499e-20	3.38684e-18
CDX2	ENSG00000165556	protein_coding	48.8441	-1.74058	0.284198	-6.12451	9.09607e-10	9.54339e-09
UGT2A1	ENSG00000173610	protein_coding	4.84575	-1.73987	0.328263	-5.30022	1.15661e-07	8.45267e-07
TAF11L12	ENSG00000249156	protein_coding	0.523873	-1.73869	0.752997	-2.30903	0.020942	0.0466654
SYT5	ENSG00000129990	protein_coding	67.9558	-1.73825	0.201872	-8.61066	7.26418e-18	2.30202e-16
MMP26	ENSG00000167346	protein_coding	0.501415	-1.73301	0.63262	-2.73942	0.00615473	0.0160445
BANF2	ENSG00000125888	protein_coding	1.34332	-1.72685	0.316554	-5.45513	4.89369e-08	3.82806e-07
AMER3	ENSG00000178171	protein_coding	3.16615	-1.72622	0.299266	-5.76819	8.01265e-09	7.1933e-08
PAX4	ENSG00000106331	protein_coding	0.474998	-1.71901	0.519311	-3.31018	0.000932371	0.00302139
CRABP1	ENSG00000166426	protein_coding	106.583	-1.7178	0.237742	-7.22548	4.99318e-13	8.60009e-12
PRLHR	ENSG00000119973	protein_coding	3.04957	-1.70916	0.370015	-4.61916	3.85293e-06	2.09819e-05
UGT1A3	ENSG00000243135	protein_coding	2.85847	-1.70433	0.389086	-4.38034	1.18497e-05	5.84555e-05
PIRT	ENSG00000233670	protein_coding	2.02825	-1.7038	0.330593	-5.15377	2.55305e-07	1.74327e-06
PAH	ENSG00000171759	protein_coding	182.785	-1.70288	0.252404	-6.74662	1.51326e-11	2.10806e-10
KRTAP5-5	ENSG00000185940	protein_coding	0.686135	-1.70248	0.446554	-3.81248	0.00013758	0.000539372
SAGE1	ENSG00000181433	protein_coding	8.18407	-1.70124	0.320712	-5.30459	1.12927e-07	8.27241e-07
SYCP1	ENSG00000198765	protein_coding	0.624124	-1.69877	0.522205	-3.25308	0.00114163	0.00361571
CALY	ENSG00000130643	protein_coding	32.7379	-1.69224	0.210043	-8.05666	7.84067e-16	1.95575e-14
TESC	ENSG00000088992	protein_coding	4106.12	-1.68993	0.169506	-9.96974	2.06764e-23	1.09313e-21
AKR1C2	ENSG00000151632	protein_coding	16938.5	-1.67494	0.251069	-6.67123	2.53668e-11	3.40738e-10
VSTM2B	ENSG00000187135	protein_coding	0.534684	-1.67392	0.574604	-2.91317	0.00357779	0.00994195
AKR1C1	ENSG00000187134	protein_coding	14847.9	-1.67219	0.226429	-7.38506	1.52382e-13	2.86721e-12
GALNTL6	ENSG00000174473	protein_coding	112.121	-1.67038	0.184989	-9.02959	1.72315e-19	6.46772e-18
PAQR9	ENSG00000188582	protein_coding	3.03826	-1.66714	0.397807	-4.19083	2.77933e-05	0.000127126
BTBD17	ENSG00000204347	protein_coding	2.30119	-1.66563	0.275299	-6.05029	1.44589e-09	1.47097e-08
NDST4	ENSG00000138653	protein_coding	2.76897	-1.66539	0.346702	-4.80351	1.55909e-06	9.18086e-06
MSLN	ENSG00000102854	protein_coding	24569.1	-1.66465	0.201235	-8.27217	1.31544e-16	3.59112e-15
FGF12	ENSG00000114279	protein_coding	187.184	-1.66343	0.16237	-10.2446	1.25087e-24	7.30834e-23
CCKAR	ENSG00000163394	protein_coding	2.73894	-1.66231	0.366386	-4.53703	5.70513e-06	3.0001e-05
CLVS2	ENSG00000146352	protein_coding	1.87026	-1.65795	0.395942	-4.18736	2.82221e-05	0.000128937
RHOV	ENSG00000104140	protein_coding	1564.81	-1.65691	0.152702	-10.8506	1.9816e-27	1.43127e-25
SLC5A5	ENSG00000105641	protein_coding	221.38	-1.65491	0.218729	-7.56601	3.84869e-14	7.90003e-13
SPANXD	ENSG00000196406	protein_coding	1.41559	-1.65457	0.60191	-2.74887	0.00598017	0.015645
EVX2	ENSG00000174279	protein_coding	1.55253	-1.64937	0.364404	-4.52621	6.00518e-06	3.14606e-05
PSG4	ENSG00000243137	protein_coding	8.54834	-1.64639	0.411631	-3.99967	6.34313e-05	0.00026815
DACT2	ENSG00000164488	protein_coding	508.158	-1.64452	0.196259	-8.37936	5.32178e-17	1.52183e-15
PIK3C2G	ENSG00000139144	protein_coding	200.169	-1.64268	0.252612	-6.50277	7.88556e-11	9.80088e-10
APOF	ENSG00000175336	protein_coding	4.48677	-1.63746	0.223162	-7.33756	2.17525e-13	3.97225e-12
CSAG3	ENSG00000268916	protein_coding	26.4565	-1.63685	0.396806	-4.12507	3.70619e-05	0.000164858
GABRA1	ENSG00000022355	protein_coding	1.20301	-1.63667	0.415748	-3.93669	8.26124e-05	0.00034073
APOA5	ENSG00000110243	protein_coding	3.85607	-1.63611	0.256377	-6.38167	1.75172e-10	2.04857e-09
SEPTIN12	ENSG00000140623	protein_coding	4.31711	-1.63584	0.183728	-8.90362	5.4053e-19	1.93024e-17
ANXA13	ENSG00000104537	protein_coding	52.5323	-1.63446	0.212921	-7.67639	1.6363e-14	3.50653e-13
HAL	ENSG00000084110	protein_coding	548.737	-1.6318	0.15778	-10.3422	4.5399e-25	2.72973e-23
NTNG2	ENSG00000196358	protein_coding	206.701	-1.6254	0.138771	-11.7128	1.09549e-31	1.02796e-29
ATP6V1B1	ENSG00000116039	protein_coding	263.407	-1.62273	0.152985	-10.6072	2.76014e-26	1.78594e-24
PI3	ENSG00000124102	protein_coding	252.707	-1.6214	0.190577	-8.50786	1.77177e-17	5.35634e-16
CIDEC	ENSG00000187288	protein_coding	17.4334	-1.62061	0.228254	-7.10001	1.24744e-12	2.02467e-11
ZNF729	ENSG00000196350	protein_coding	2.87112	-1.62031	0.455208	-3.55949	0.000371575	0.00132287
CHRNA5	ENSG00000169684	protein_coding	257.666	-1.62027	0.129722	-12.4903	8.43004e-36	1.00677e-33
FAM9B	ENSG00000177138	protein_coding	18.81	-1.6179	0.272682	-5.9333	2.96908e-09	2.87568e-08
GABRA2	ENSG00000151834	protein_coding	15.6117	-1.61708	0.235951	-6.85347	7.20809e-12	1.05108e-10
KRT20	ENSG00000171431	protein_coding	64.5997	-1.61047	0.308695	-5.21704	1.81802e-07	1.27925e-06
GRM4	ENSG00000124493	protein_coding	42.6727	-1.60448	0.176641	-9.08329	1.05344e-19	4.05944e-18
GREM2	ENSG00000180875	protein_coding	258.536	-1.60385	0.180213	-8.89975	5.59717e-19	1.99547e-17
RIMBP2	ENSG00000060709	protein_coding	158.056	-1.60342	0.224291	-7.14883	8.7518e-13	1.45479e-11
OTOS	ENSG00000178602	protein_coding	2.69286	-1.60329	0.380654	-4.21194	2.53187e-05	0.000116892
HOXA11	ENSG00000005073	protein_coding	28.3639	-1.60154	0.279841	-5.72303	1.04639e-08	9.17314e-08
TSPY2	ENSG00000168757	protein_coding	0.47984	-1.60111	1.0877	-1.47202	0.141015	0.231634
SMIM32	ENSG00000271824	protein_coding	5.86329	-1.60102	0.271546	-5.89594	3.72547e-09	3.5457e-08
CNGA3	ENSG00000144191	protein_coding	321.854	-1.60027	0.22169	-7.21847	5.25741e-13	9.03008e-12
ANXA10	ENSG00000109511	protein_coding	141.942	-1.59636	0.254039	-6.28391	3.3016e-10	3.70422e-09
CFHR5	ENSG00000134389	protein_coding	1.71645	-1.5949	0.284623	-5.60357	2.09976e-08	1.7517e-07
ARTN	ENSG00000117407	protein_coding	130.565	-1.59337	0.131184	-12.146	6.02102e-34	6.38198e-32
DLX2	ENSG00000115844	protein_coding	3.67862	-1.59314	0.22076	-7.21661	5.32989e-13	9.14732e-12
TBX10	ENSG00000167800	protein_coding	10.2165	-1.58687	0.214855	-7.38578	1.51564e-13	2.85306e-12
SOX3	ENSG00000134595	protein_coding	3.3684	-1.58444	0.34668	-4.57033	4.86953e-06	2.59405e-05
TLX3	ENSG00000164438	protein_coding	1.93215	-1.58195	0.43588	-3.62932	0.000284168	0.00103918
ALX1	ENSG00000180318	protein_coding	18.1472	-1.58192	0.284855	-5.55341	2.80156e-08	2.28553e-07
AKR7A3	ENSG00000162482	protein_coding	520.332	-1.58111	0.181723	-8.70062	3.30081e-18	1.08161e-16
KLB	ENSG00000134962	protein_coding	142.623	-1.58009	0.163396	-9.67032	4.03104e-22	1.92037e-20
SOHLH2	ENSG00000120669	protein_coding	61.208	-1.57918	0.214549	-7.36046	1.83281e-13	3.40574e-12
HAO1	ENSG00000101323	protein_coding	2.41795	-1.57789	0.345991	-4.56048	5.10362e-06	2.70877e-05
GALR3	ENSG00000128310	protein_coding	1.80414	-1.57594	0.216937	-7.26453	3.74347e-13	6.5412e-12
SLC39A5	ENSG00000139540	protein_coding	38.9797	-1.57211	0.174649	-9.00155	2.22558e-19	8.26057e-18
LGALS7B	ENSG00000178934	protein_coding	37.5321	-1.57116	0.2088	-7.52472	5.28345e-14	1.0609e-12
A1CF	ENSG00000148584	protein_coding	18.3453	-1.56976	0.240684	-6.52208	6.93398e-11	8.71562e-10
CRHR2	ENSG00000106113	protein_coding	43.8627	-1.56426	0.164277	-9.5221	1.69711e-21	7.61626e-20
PSG2	ENSG00000242221	protein_coding	0.650776	-1.56311	0.452777	-3.45228	0.000555877	0.00189841
SLCO1A2	ENSG00000084453	protein_coding	88.3973	-1.56133	0.240469	-6.49285	8.42268e-11	1.04207e-09
AC022335.1	ENSG00000257062	protein_coding	1.24922	-1.55305	0.512603	-3.02973	0.0024477	0.00711306
HGD	ENSG00000113924	protein_coding	1218.69	-1.55157	0.18121	-8.56231	1.1063e-17	3.4233e-16
PITX2	ENSG00000164093	protein_coding	377.655	-1.5509	0.211775	-7.32333	2.41891e-13	4.38397e-12
INA	ENSG00000148798	protein_coding	151.623	-1.54719	0.23051	-6.71203	1.91939e-11	2.62905e-10
RSPH6A	ENSG00000104941	protein_coding	2.04715	-1.54444	0.25822	-5.98109	2.21645e-09	2.19228e-08
PLA2G10	ENSG00000069764	protein_coding	282.772	-1.54294	0.159929	-9.64767	5.02846e-22	2.35924e-20
CYP4F11	ENSG00000171903	protein_coding	667.76	-1.54177	0.220673	-6.98669	2.81443e-12	4.33278e-11
RBFOX1	ENSG00000078328	protein_coding	20.7595	-1.54143	0.323384	-4.76658	1.8738e-06	1.08673e-05
PTPRN	ENSG00000054356	protein_coding	152.096	-1.53928	0.199752	-7.70595	1.29878e-14	2.81806e-13
KRT33A	ENSG00000006059	protein_coding	0.632329	-1.5371	0.477586	-3.21847	0.00128876	0.00403134
PTH	ENSG00000152266	protein_coding	0.719831	-1.53285	0.424146	-3.61397	0.000301546	0.00109651
PROC	ENSG00000115718	protein_coding	239.056	-1.53279	0.16173	-9.47747	2.60529e-21	1.15015e-19
EDAR	ENSG00000135960	protein_coding	70.7048	-1.52803	0.189516	-8.06282	7.45539e-16	1.86393e-14
HES6	ENSG00000144485	protein_coding	1121.08	-1.52766	0.131088	-11.6537	2.19608e-31	2.01278e-29
SELENOV	ENSG00000186838	protein_coding	1.31412	-1.52293	0.354198	-4.29967	1.7105e-05	8.18381e-05
SSTR5	ENSG00000162009	protein_coding	6.84028	-1.52248	0.309646	-4.91685	8.7947e-07	5.4498e-06
DQX1	ENSG00000144045	protein_coding	67.4994	-1.52128	0.16767	-9.07306	1.15716e-19	4.44333e-18
TEX45	ENSG00000198723	protein_coding	38.9122	-1.51867	0.13371	-11.3579	6.77408e-30	5.60439e-28
TPTE	ENSG00000274391	protein_coding	3.86926	-1.51574	0.569436	-2.66183	0.00777166	0.0196728
LRP1B	ENSG00000168702	protein_coding	31.5341	-1.51487	0.230192	-6.58093	4.6752e-11	6.02137e-10
DUSP4	ENSG00000120875	protein_coding	5359.7	-1.51426	0.135107	-11.2078	3.73382e-29	2.96463e-27
CYP2B6	ENSG00000197408	protein_coding	16.1691	-1.51053	0.230686	-6.54796	5.83265e-11	7.4043e-10
NAT8L	ENSG00000185818	protein_coding	197.704	-1.5103	0.164798	-9.16452	4.97671e-20	1.96409e-18
MUC13	ENSG00000173702	protein_coding	3237.64	-1.50465	0.243278	-6.18489	6.21452e-10	6.68515e-09
MSI1	ENSG00000135097	protein_coding	214.057	-1.50243	0.177504	-8.46418	2.5796e-17	7.65965e-16
CSAG1	ENSG00000198930	protein_coding	185.748	-1.50146	0.352184	-4.26328	2.01449e-05	9.51333e-05
MCCD1	ENSG00000204511	protein_coding	3.55734	-1.49392	0.347392	-4.30038	1.70505e-05	8.16136e-05
KCNK10	ENSG00000100433	protein_coding	22.1724	-1.49104	0.214917	-6.93778	3.98304e-12	6.02487e-11
CHGB	ENSG00000089199	protein_coding	563.503	-1.49081	0.238817	-6.24247	4.30717e-10	4.74522e-09
LRRC24	ENSG00000254402	protein_coding	0.595611	-1.48683	0.241585	-6.15447	7.53312e-10	7.99647e-09
TRIM40	ENSG00000204614	protein_coding	5.48064	-1.48634	0.283146	-5.24938	1.52609e-07	1.08904e-06
C12orf56	ENSG00000185306	protein_coding	110.885	-1.48351	0.217126	-6.83249	8.34524e-12	1.20514e-10
ABCC2	ENSG00000023839	protein_coding	1072.39	-1.48175	0.228595	-6.48198	9.05252e-11	1.11427e-09
KNG1	ENSG00000113889	protein_coding	15.7522	-1.48011	0.241597	-6.12636	8.99106e-10	9.44693e-09
GPX2	ENSG00000176153	protein_coding	5509.46	-1.47902	0.232851	-6.35177	2.12846e-10	2.45407e-09
FOXL3	ENSG00000248767	protein_coding	1.02972	-1.47697	0.473273	-3.12076	0.00180388	0.00543785
C10orf90	ENSG00000154493	protein_coding	12.5718	-1.47202	0.244365	-6.02387	1.70293e-09	1.71369e-08
GLDC	ENSG00000178445	protein_coding	305.261	-1.47121	0.168109	-8.75153	2.10475e-18	7.01347e-17
C10orf71	ENSG00000177354	protein_coding	16.6517	-1.4706	0.285882	-5.14407	2.68848e-07	1.8294e-06
VGF	ENSG00000128564	protein_coding	82.3124	-1.46979	0.177137	-8.29748	1.06345e-16	2.93018e-15
FOXG1	ENSG00000176165	protein_coding	9.81338	-1.46757	0.343609	-4.27104	1.94567e-05	9.2104e-05
PAK3	ENSG00000077264	protein_coding	291.575	-1.4664	0.173308	-8.46123	2.64573e-17	7.84525e-16
CAMK2B	ENSG00000058404	protein_coding	135.603	-1.46623	0.191959	-7.63825	2.20193e-14	4.64743e-13
EYS	ENSG00000188107	protein_coding	204.515	-1.46498	0.133774	-10.9512	6.55797e-28	4.83505e-26
LYPD6B	ENSG00000150556	protein_coding	358.231	-1.46209	0.170022	-8.59939	8.01412e-18	2.52491e-16
PAX3	ENSG00000135903	protein_coding	3.51348	-1.46138	0.294205	-4.9672	6.79268e-07	4.29516e-06
GNG4	ENSG00000168243	protein_coding	559.558	-1.46091	0.201262	-7.25875	3.90689e-13	6.80754e-12
C8G	ENSG00000176919	protein_coding	44.7995	-1.45931	0.12046	-12.1144	8.85826e-34	9.29838e-32
SLITRK1	ENSG00000178235	protein_coding	6.32405	-1.45832	0.383122	-3.80642	0.000140993	0.000551616
GAL3ST3	ENSG00000175229	protein_coding	2.55771	-1.45796	0.246727	-5.90918	3.43819e-09	3.28744e-08
GALR1	ENSG00000166573	protein_coding	2.65298	-1.45648	0.30478	-4.77881	1.76335e-06	1.02638e-05
FOXN4	ENSG00000139445	protein_coding	19.2163	-1.45632	0.245474	-5.93267	2.98039e-09	2.88535e-08
ALPI	ENSG00000163295	protein_coding	1.61166	-1.45566	0.453437	-3.21028	0.00132604	0.00413374
CALN1	ENSG00000183166	protein_coding	4.2961	-1.45471	0.23017	-6.32016	2.61294e-10	2.97001e-09
SCN3A	ENSG00000153253	protein_coding	121.871	-1.45285	0.185955	-7.81291	5.58845e-15	1.26446e-13
KRT17	ENSG00000128422	protein_coding	6294.17	-1.45282	0.19213	-7.56164	3.98015e-14	8.13903e-13
PRR20G	ENSG00000239620	protein_coding	3.92897	-1.45163	0.308381	-4.70726	2.51064e-06	1.41868e-05
TEX19	ENSG00000182459	protein_coding	9.56744	-1.45026	0.207293	-6.99618	2.63027e-12	4.06659e-11
PPARGC1A	ENSG00000109819	protein_coding	481.924	-1.44664	0.159446	-9.07289	1.15898e-19	4.44637e-18
THPO	ENSG00000090534	protein_coding	120.853	-1.44289	0.16946	-8.51463	1.67121e-17	5.06018e-16
XG	ENSG00000124343	protein_coding	67.9115	-1.43783	0.180286	-7.97531	1.51995e-15	3.69148e-14
B4GALNT4	ENSG00000182272	protein_coding	580.384	-1.43614	0.159623	-8.99707	2.31813e-19	8.58938e-18
TMEM238L	ENSG00000263429	protein_coding	15.3951	-1.43535	0.281544	-5.09813	3.43021e-07	2.28991e-06
CNTNAP4	ENSG00000152910	protein_coding	10.6508	-1.43496	0.256305	-5.59867	2.16002e-08	1.79527e-07
GABRG3	ENSG00000182256	protein_coding	38.1699	-1.4343	0.279979	-5.12287	3.00926e-07	2.02794e-06
ADRA2C	ENSG00000184160	protein_coding	98.346	-1.43424	0.147688	-9.71132	2.6981e-22	1.30399e-20
FOXE3	ENSG00000186790	protein_coding	6.30956	-1.43211	0.200123	-7.15616	8.29665e-13	1.3839e-11
HOXB9	ENSG00000170689	protein_coding	494.241	-1.43111	0.272942	-5.24327	1.57756e-07	1.12281e-06
UGT1A4	ENSG00000244474	protein_coding	0.747715	-1.42848	0.446509	-3.19922	0.001378	0.00427807
A2ML1	ENSG00000166535	protein_coding	62.1153	-1.42782	0.209827	-6.80475	1.01223e-11	1.44778e-10
OGDHL	ENSG00000197444	protein_coding	174.178	-1.42487	0.191711	-7.4324	1.06646e-13	2.05938e-12
HMX2	ENSG00000188816	protein_coding	3.08589	-1.4234	0.324782	-4.38265	1.17245e-05	5.78972e-05
SCRT2	ENSG00000215397	protein_coding	0.674385	-1.42305	0.36938	-3.85254	0.000116898	0.000465906
FSTL4	ENSG00000053108	protein_coding	971.416	-1.4229	0.18053	-7.88179	3.22733e-15	7.4899e-14
FST	ENSG00000134363	protein_coding	527.312	-1.42142	0.166921	-8.5155	1.65878e-17	5.02878e-16
KCNJ4	ENSG00000168135	protein_coding	1.95558	-1.41937	0.231547	-6.12996	8.78991e-10	9.24679e-09
NSG2	ENSG00000170091	protein_coding	11.7275	-1.41883	0.200592	-7.07318	1.51426e-12	2.42534e-11
TMED6	ENSG00000157315	protein_coding	169.056	-1.41725	0.152307	-9.30523	1.33703e-20	5.57335e-19
ECEL1	ENSG00000171551	protein_coding	206.528	-1.41562	0.192425	-7.35676	1.88435e-13	3.49104e-12
PKP1	ENSG00000081277	protein_coding	1907.63	-1.41137	0.208777	-6.76017	1.37834e-11	1.93566e-10
GABRQ	ENSG00000268089	protein_coding	23.4588	-1.41038	0.216552	-6.51287	7.37265e-11	9.23221e-10
TAC3	ENSG00000166863	protein_coding	7.35041	-1.40943	0.223428	-6.30821	2.82277e-10	3.19645e-09
ADGRB1	ENSG00000181790	protein_coding	357.087	-1.40907	0.163226	-8.63261	5.99672e-18	1.91295e-16
C10orf99	ENSG00000188373	protein_coding	1.96464	-1.40802	0.38796	-3.6293	0.000284196	0.00103918
ZIC4	ENSG00000174963	protein_coding	20.3574	-1.40573	0.388928	-3.61438	0.000301065	0.00109495
RETNLB	ENSG00000163515	protein_coding	5.00839	-1.40317	0.261215	-5.37169	7.80038e-08	5.88441e-07
HOXA13	ENSG00000106031	protein_coding	26.4542	-1.40193	0.325533	-4.30657	1.65804e-05	7.95036e-05
TFF3	ENSG00000160180	protein_coding	6456.44	-1.40178	0.206748	-6.78014	1.20062e-11	1.69832e-10
PAX2	ENSG00000075891	protein_coding	1.58328	-1.39991	0.26099	-5.36386	8.14624e-08	6.12692e-07
CSAG2	ENSG00000268902	protein_coding	16.278	-1.39904	0.443539	-3.15427	0.00160902	0.00491122
CYP24A1	ENSG00000019186	protein_coding	4814.28	-1.39815	0.197486	-7.07977	1.44399e-12	2.32281e-11
SLC7A9	ENSG00000021488	protein_coding	57.1691	-1.3978	0.179927	-7.76871	7.92885e-15	1.76454e-13
MAGEA12	ENSG00000213401	protein_coding	251.513	-1.39605	0.410789	-3.39847	0.000677637	0.00226796
FAM83F	ENSG00000133477	protein_coding	545.764	-1.39592	0.17517	-7.96895	1.60025e-15	3.867e-14
SCN4A	ENSG00000007314	protein_coding	113.166	-1.39557	0.192534	-7.24843	4.21624e-13	7.32008e-12
ZDHHC22	ENSG00000177108	protein_coding	3.55571	-1.39189	0.240377	-5.79043	7.0205e-09	6.36987e-08
CCK	ENSG00000187094	protein_coding	14.9724	-1.39052	0.251806	-5.52218	3.34818e-08	2.69096e-07
NTSR1	ENSG00000101188	protein_coding	35.0227	-1.38835	0.224831	-6.17507	6.61357e-10	7.06882e-09
C2CD4D	ENSG00000225556	protein_coding	97.1451	-1.38807	0.0958922	-14.4753	1.73481e-47	3.40305e-45
TEX37	ENSG00000172073	protein_coding	1.02387	-1.38694	0.299571	-4.62977	3.66078e-06	2.00154e-05
COX7B2	ENSG00000170516	protein_coding	26.1434	-1.3869	0.570647	-2.4304	0.015082	0.0350806
GAL	ENSG00000069482	protein_coding	117.695	-1.38675	0.209912	-6.60633	3.93975e-11	5.13518e-10
SMKR1	ENSG00000240204	protein_coding	203.475	-1.38538	0.148844	-9.30756	1.30807e-20	5.46841e-19
KRT38	ENSG00000171360	protein_coding	1.42806	-1.38367	0.347856	-3.97769	6.95873e-05	0.000291784
SLC38A3	ENSG00000188338	protein_coding	63.2026	-1.38272	0.184708	-7.48599	7.10095e-14	1.40502e-12
PRAMEF12	ENSG00000116726	protein_coding	0.336486	-1.3827	0.665459	-2.07782	0.037726	0.0772481
ALLC	ENSG00000151360	protein_coding	1.42639	-1.38086	0.302428	-4.5659	4.97367e-06	2.64335e-05
MAGEA3	ENSG00000221867	protein_coding	465.731	-1.3775	0.41763	-3.29836	0.000972501	0.00313596
DEFB1	ENSG00000164825	protein_coding	336.29	-1.37602	0.20275	-6.78678	1.14663e-11	1.62553e-10
IAPP	ENSG00000121351	protein_coding	1.83932	-1.37512	0.338241	-4.0655	4.79301e-05	0.000208203
CA8	ENSG00000178538	protein_coding	349.94	-1.37448	0.160676	-8.55436	1.18521e-17	3.65441e-16
UMOD	ENSG00000169344	protein_coding	0.960007	-1.37208	0.547607	-2.5056	0.0122243	0.0292577
GAS2	ENSG00000148935	protein_coding	151.37	-1.37151	0.14793	-9.27133	1.83838e-20	7.5758e-19
TAF1L	ENSG00000122728	protein_coding	7.81854	-1.36925	0.186909	-7.32578	2.37505e-13	4.31169e-12
DMRTB1	ENSG00000143006	protein_coding	0.496167	-1.36669	0.546408	-2.50123	0.0123762	0.0295725
DSCAM	ENSG00000171587	protein_coding	21.1966	-1.36474	0.206279	-6.61598	3.69108e-11	4.84016e-10
FOXD1	ENSG00000251493	protein_coding	67.661	-1.36338	0.21129	-6.45267	1.09896e-10	1.33129e-09
PPP2R2C	ENSG00000074211	protein_coding	589.484	-1.36264	0.212025	-6.42677	1.30345e-10	1.5571e-09
FURIN	ENSG00000140564	protein_coding	19284.1	-1.36258	0.107085	-12.7243	4.33224e-37	5.49155e-35
OTOP3	ENSG00000182938	protein_coding	0.828531	-1.35845	0.362125	-3.75133	0.000175901	0.000674155
IL17C	ENSG00000124391	protein_coding	33.3308	-1.35603	0.184657	-7.34354	2.08021e-13	3.81478e-12
GH2	ENSG00000136487	protein_coding	2.06105	-1.35579	0.41681	-3.25278	0.0011428	0.00361863
CT45A1	ENSG00000268940	protein_coding	3.56367	-1.35518	0.605415	-2.23844	0.0251923	0.0546762
IZUMO2	ENSG00000161652	protein_coding	20.5776	-1.35489	0.258879	-5.23369	1.66163e-07	1.178e-06
AC020922.1	ENSG00000267706	protein_coding	1.22033	-1.35457	0.302991	-4.47067	7.79754e-06	3.98866e-05
TM4SF5	ENSG00000142484	protein_coding	50.7284	-1.35252	0.341043	-3.96584	7.31389e-05	0.000305374
SYCP2L	ENSG00000153157	protein_coding	64.4499	-1.35123	0.150968	-8.95043	3.54097e-19	1.28674e-17
COLEC11	ENSG00000118004	protein_coding	118.762	-1.34959	0.134687	-10.0202	1.24219e-23	6.73142e-22
HRG	ENSG00000113905	protein_coding	4.49737	-1.34865	0.196597	-6.85997	6.88742e-12	1.00771e-10
NKAIN1	ENSG00000084628	protein_coding	45.2247	-1.34859	0.182413	-7.39306	1.43486e-13	2.70688e-12
KLK8	ENSG00000129455	protein_coding	143.815	-1.34362	0.328296	-4.09272	4.2635e-05	0.000187608
NEFM	ENSG00000104722	protein_coding	13.888	-1.34331	0.226051	-5.94251	2.80696e-09	2.73148e-08
MAGEB1	ENSG00000214107	protein_coding	4.01609	-1.3432	0.558797	-2.40374	0.0162285	0.0374102
WDR72	ENSG00000166415	protein_coding	712.96	-1.34311	0.205392	-6.53928	6.18166e-11	7.82673e-10
MRGPRG	ENSG00000182170	protein_coding	0.413695	-1.34126	0.501853	-2.67262	0.00752619	0.0191445
ADAMTS20	ENSG00000173157	protein_coding	19.6081	-1.3401	0.298532	-4.48897	7.15686e-06	3.69186e-05
MAGEA6	ENSG00000197172	protein_coding	371.858	-1.33616	0.452994	-2.94963	0.0031816	0.00897272
GC	ENSG00000145321	protein_coding	10.0227	-1.33555	0.465804	-2.8672	0.00414117	0.0113295
TERT	ENSG00000164362	protein_coding	46.6837	-1.33552	0.155843	-8.56969	1.03766e-17	3.22009e-16
GABRR1	ENSG00000146276	protein_coding	20.1602	-1.33079	0.270078	-4.92744	8.33151e-07	5.18426e-06
ZG16	ENSG00000174992	protein_coding	10.724	-1.32642	0.214704	-6.17789	6.49635e-10	6.95553e-09
PNMA5	ENSG00000198883	protein_coding	25.2262	-1.32451	0.224768	-5.89277	3.79781e-09	3.61059e-08
SLC6A2	ENSG00000103546	protein_coding	6.64576	-1.32345	0.255344	-5.18301	2.18333e-07	1.50888e-06
NBPF6	ENSG00000186086	protein_coding	2.03228	-1.32296	0.369177	-3.58353	0.000338977	0.00121787
KRT31	ENSG00000094796	protein_coding	1.39563	-1.32271	0.29456	-4.49047	7.10662e-06	3.66769e-05
INSL6	ENSG00000120210	protein_coding	8.15917	-1.32182	0.291235	-4.53868	5.66085e-06	2.97971e-05
GOLGA6L7	ENSG00000261649	protein_coding	7.29143	-1.32127	0.208119	-6.34861	2.17266e-10	2.50237e-09
NR1H4	ENSG00000012504	protein_coding	29.231	-1.31936	0.27683	-4.76596	1.87955e-06	1.08992e-05
ENTPD8	ENSG00000188833	protein_coding	261.894	-1.31879	0.149219	-8.83793	9.7509e-19	3.38448e-17
TPH2	ENSG00000139287	protein_coding	2.47892	-1.31697	0.252162	-5.22271	1.76321e-07	1.24412e-06
DSG3	ENSG00000134757	protein_coding	46.7749	-1.31613	0.253918	-5.1833	2.17997e-07	1.50679e-06
FBN3	ENSG00000142449	protein_coding	231.571	-1.31571	0.190361	-6.91165	4.79056e-12	7.14907e-11
RSPO3	ENSG00000146374	protein_coding	326.432	-1.31208	0.160948	-8.15216	3.57492e-16	9.25807e-15
PDX1	ENSG00000139515	protein_coding	70.9607	-1.31137	0.344145	-3.81051	0.000138682	0.000543251
TXNDC2	ENSG00000168454	protein_coding	8.79975	-1.3111	0.15904	-8.24384	1.66765e-16	4.50443e-15
CABYR	ENSG00000154040	protein_coding	658.283	-1.30946	0.160322	-8.16767	3.14405e-16	8.19609e-15
DPPA2	ENSG00000163530	protein_coding	3.0573	-1.30785	0.788284	-1.65911	0.0970937	0.170537
PCSK9	ENSG00000169174	protein_coding	702.101	-1.30536	0.174778	-7.46867	8.10123e-14	1.58988e-12
ATP6V1C2	ENSG00000143882	protein_coding	534.968	-1.30466	0.134031	-9.73399	2.15951e-22	1.05072e-20
PPP1R1A	ENSG00000135447	protein_coding	45.2423	-1.29799	0.150975	-8.59743	8.15207e-18	2.56279e-16
RTBDN	ENSG00000132026	protein_coding	43.6684	-1.29757	0.209981	-6.17945	6.43265e-10	6.89585e-09
PLA2G4A	ENSG00000116711	protein_coding	2873.45	-1.2972	0.135357	-9.58355	9.37652e-22	4.30596e-20
SLCO1B1	ENSG00000134538	protein_coding	10.9063	-1.29388	0.321346	-4.02645	5.6625e-05	0.000242068
TNFSF11	ENSG00000120659	protein_coding	128.963	-1.29354	0.160006	-8.08429	6.25294e-16	1.58022e-14
GPT2	ENSG00000166123	protein_coding	3602.53	-1.2919	0.10298	-12.5451	4.22759e-36	5.14816e-34
EDARADD	ENSG00000186197	protein_coding	192.316	-1.2913	0.143545	-8.99576	2.34608e-19	8.68549e-18
CA12	ENSG00000074410	protein_coding	2804.83	-1.29081	0.168388	-7.66566	1.77918e-14	3.80144e-13
RNF113B	ENSG00000139797	protein_coding	2.5465	-1.28958	0.259416	-4.9711	6.65747e-07	4.21705e-06
SLC7A3	ENSG00000165349	protein_coding	5.04044	-1.28863	0.212913	-6.05236	1.42741e-09	1.45431e-08
MAGEA9	ENSG00000123584	protein_coding	1.04355	-1.28837	0.714232	-1.80385	0.0712547	0.131785
CLDN6	ENSG00000184697	protein_coding	800.563	-1.28797	0.260088	-4.95205	7.34369e-07	4.6133e-06
PDE3A	ENSG00000172572	protein_coding	1096.95	-1.28784	0.143617	-8.96717	3.04229e-19	1.11581e-17
OR1N2	ENSG00000171501	protein_coding	0.854222	-1.28691	0.476328	-2.70173	0.00689793	0.0177387
SPINK1	ENSG00000164266	protein_coding	10362.7	-1.28499	0.227826	-5.6402	1.69852e-08	1.4362e-07
NXPH4	ENSG00000182379	protein_coding	277.052	-1.28445	0.1814	-7.08074	1.43392e-12	2.30918e-11
OBP2B	ENSG00000171102	protein_coding	1.76629	-1.28417	0.28809	-4.45753	8.29091e-06	4.21913e-05
RPL10L	ENSG00000165496	protein_coding	2.73148	-1.28253	0.212925	-6.02339	1.70799e-09	1.71838e-08
FEV	ENSG00000163497	protein_coding	2.29377	-1.28186	0.258008	-4.9683	6.75433e-07	4.27355e-06
TEX101	ENSG00000131126	protein_coding	12.4507	-1.28117	0.240002	-5.33816	9.38938e-08	6.98916e-07
CIDEA	ENSG00000176194	protein_coding	1.79978	-1.27787	0.274663	-4.65251	3.27912e-06	1.81252e-05
FTCD	ENSG00000160282	protein_coding	32.114	-1.27698	0.167779	-7.61113	2.71713e-14	5.6795e-13
SLC5A12	ENSG00000148942	protein_coding	57.6036	-1.27543	0.211405	-6.03312	1.60826e-09	1.62785e-08
KLHL1	ENSG00000150361	protein_coding	0.47435	-1.27516	0.530596	-2.40326	0.0162496	0.037447
HPDL	ENSG00000186603	protein_coding	102.593	-1.27384	0.137783	-9.24523	2.34735e-20	9.50162e-19
GOLGA6L2	ENSG00000174450	protein_coding	0.72961	-1.27364	0.425273	-2.99489	0.00274548	0.00788331
PAX7	ENSG00000009709	protein_coding	465.279	-1.26931	0.351679	-3.6093	0.000307029	0.00111374
BAALC	ENSG00000164929	protein_coding	539.386	-1.2668	0.173475	-7.30249	2.82497e-13	5.05857e-12
CLEC2L	ENSG00000236279	protein_coding	26.2713	-1.26546	0.243071	-5.20612	1.92832e-07	1.34877e-06
OTOP2	ENSG00000183034	protein_coding	1.7463	-1.26515	0.278166	-4.54819	5.41085e-06	2.85923e-05
KIF5C	ENSG00000168280	protein_coding	188.259	-1.26456	0.144292	-8.76385	1.88689e-18	6.34111e-17
SLC13A5	ENSG00000141485	protein_coding	44.8387	-1.26357	0.187654	-6.7335	1.65632e-11	2.29115e-10
AKR1C3	ENSG00000196139	protein_coding	8716.53	-1.25692	0.181367	-6.93023	4.20168e-12	6.3379e-11
DGKK	ENSG00000274588	protein_coding	3.71396	-1.25605	0.244393	-5.13945	2.75541e-07	1.86995e-06
RAB26	ENSG00000167964	protein_coding	192.462	-1.25245	0.113411	-11.0435	2.35772e-28	1.7838e-26
TRIM48	ENSG00000150244	protein_coding	4.44005	-1.25226	0.664357	-1.88492	0.05944	0.113397
PRAME	ENSG00000185686	protein_coding	1234.42	-1.25066	0.241894	-5.17027	2.33753e-07	1.60572e-06
CLCA1	ENSG00000016490	protein_coding	4.91794	-1.25019	0.34734	-3.59932	0.000319051	0.00115262
HNF1A	ENSG00000135100	protein_coding	117.516	-1.24968	0.216249	-5.77889	7.51935e-09	6.77993e-08
DLX6	ENSG00000006377	protein_coding	49.8618	-1.24647	0.253885	-4.90958	9.12713e-07	5.63967e-06
SSX1	ENSG00000126752	protein_coding	11.8635	-1.24496	0.532357	-2.33859	0.0193567	0.0435923
PAGE2B	ENSG00000238269	protein_coding	5.74679	-1.23995	0.337559	-3.67327	0.000239466	0.000892326
KIF1A	ENSG00000130294	protein_coding	1805.53	-1.23918	0.26494	-4.6772	2.9082e-06	1.62296e-05
PIWIL3	ENSG00000184571	protein_coding	15.5715	-1.23889	0.38606	-3.20907	0.00133165	0.00414815
OTOG	ENSG00000188162	protein_coding	4.61103	-1.23746	0.256482	-4.82473	1.4019e-06	8.32994e-06
BHLHA15	ENSG00000180535	protein_coding	158.179	-1.23636	0.130374	-9.48321	2.46575e-21	1.09188e-19
SRY	ENSG00000184895	protein_coding	0.401553	-1.23514	0.486984	-2.53631	0.0112028	0.0271107
SPINK8	ENSG00000229453	protein_coding	1.3166	-1.23456	0.281935	-4.37889	1.19285e-05	5.88176e-05
RIMKLB	ENSG00000166532	protein_coding	2168.63	-1.23339	0.113843	-10.8341	2.3721e-27	1.69137e-25
NPFFR2	ENSG00000056291	protein_coding	37.6892	-1.23146	0.267983	-4.59528	4.3216e-06	2.32784e-05
TLL2	ENSG00000095587	protein_coding	67.2038	-1.23085	0.140791	-8.74236	2.28291e-18	7.56642e-17
PAEP	ENSG00000122133	protein_coding	3933.76	-1.23084	0.271489	-4.53369	5.79623e-06	3.04469e-05
CAPZA3	ENSG00000177938	protein_coding	2.34601	-1.23037	0.314473	-3.91247	9.13564e-05	0.000372892
CYP4F2	ENSG00000186115	protein_coding	2.2671	-1.23002	0.313157	-3.92781	8.57241e-05	0.000352057
PSG3	ENSG00000221826	protein_coding	6.71689	-1.22963	0.418189	-2.94037	0.00327817	0.0092133
NRG4	ENSG00000169752	protein_coding	75.7769	-1.22769	0.147567	-8.31956	8.82882e-17	2.45981e-15
CES1	ENSG00000198848	protein_coding	6489.72	-1.22664	0.176857	-6.9358	4.03923e-12	6.1056e-11
AMN	ENSG00000166126	protein_coding	552.856	-1.22583	0.141206	-8.68114	3.91823e-18	1.27429e-16
CA5A	ENSG00000174990	protein_coding	14.0083	-1.22095	0.145511	-8.39073	4.83147e-17	1.39096e-15
INSYN2A	ENSG00000188916	protein_coding	105.412	-1.22085	0.166759	-7.32105	2.46043e-13	4.45735e-12
RUNDC3A	ENSG00000108309	protein_coding	103.288	-1.22067	0.151164	-8.07512	6.74078e-16	1.69603e-14
OR1J2	ENSG00000197233	protein_coding	0.748365	-1.21761	0.297166	-4.0974	4.17815e-05	0.00018417
NEUROG3	ENSG00000122859	protein_coding	4.60892	-1.21551	0.235541	-5.16049	2.46305e-07	1.68686e-06
HPX	ENSG00000110169	protein_coding	86.5517	-1.21457	0.141362	-8.59191	8.55362e-18	2.67931e-16
WNT16	ENSG00000002745	protein_coding	38.4928	-1.21363	0.177174	-6.84991	7.38965e-12	1.07647e-10
GYS2	ENSG00000111713	protein_coding	8.52554	-1.21296	0.159111	-7.62333	2.47211e-14	5.18234e-13
NOL4	ENSG00000101746	protein_coding	28.1593	-1.21231	0.198363	-6.11158	9.86501e-10	1.03152e-08
CASKIN1	ENSG00000167971	protein_coding	55.3515	-1.2112	0.136191	-8.89335	5.92912e-19	2.10515e-17
ALPP	ENSG00000163283	protein_coding	124.297	-1.20871	0.203205	-5.9482	2.71102e-09	2.64882e-08
CIB4	ENSG00000157884	protein_coding	4.77059	-1.20663	0.199091	-6.06073	1.35505e-09	1.38712e-08
WFDC8	ENSG00000158901	protein_coding	1.20479	-1.20484	0.25396	-4.7442	2.09334e-06	1.20343e-05
FRG2B	ENSG00000225899	protein_coding	0.693829	-1.20335	0.34625	-3.47537	0.000510151	0.00175789
EZHIP	ENSG00000187690	protein_coding	3.5739	-1.20014	0.253135	-4.74112	2.12544e-06	1.21913e-05
TFAP2B	ENSG00000008196	protein_coding	11.751	-1.19969	0.290552	-4.129	3.64337e-05	0.000162364
SVOP	ENSG00000166111	protein_coding	5.19972	-1.19829	0.239636	-5.00046	5.71941e-07	3.66678e-06
CBLN2	ENSG00000141668	protein_coding	7.70279	-1.19758	0.229211	-5.22479	1.74356e-07	1.23086e-06
KCNT1	ENSG00000107147	protein_coding	40.9596	-1.19582	0.173324	-6.89936	5.22375e-12	7.75282e-11
CPB1	ENSG00000153002	protein_coding	24.2732	-1.19459	0.215601	-5.54073	3.01208e-08	2.44485e-07
KRTAP3-2	ENSG00000212900	protein_coding	0.590681	-1.19407	0.3803	-3.13982	0.00169053	0.00512719
H2BW1	ENSG00000123569	protein_coding	1.29728	-1.19405	0.50592	-2.36016	0.018267	0.0414721
KRT14	ENSG00000186847	protein_coding	155.768	-1.19294	0.236718	-5.03948	4.66805e-07	3.0363e-06
GMNC	ENSG00000205835	protein_coding	10.4694	-1.19271	0.280868	-4.24651	2.17122e-05	0.00010177
SH2D5	ENSG00000189410	protein_coding	27.2417	-1.18953	0.18275	-6.50906	7.5622e-11	9.43143e-10
HOXC12	ENSG00000123407	protein_coding	64.5407	-1.18856	0.434252	-2.73704	0.00619948	0.0161427
ABCG8	ENSG00000143921	protein_coding	2.05496	-1.18834	0.252175	-4.71235	2.44875e-06	1.38751e-05
SLC28A2	ENSG00000137860	protein_coding	278.001	-1.18813	0.24904	-4.77083	1.83473e-06	1.06606e-05
RPE65	ENSG00000116745	protein_coding	3.11732	-1.18804	0.232608	-5.1075	3.26453e-07	2.18874e-06
ATOH7	ENSG00000179774	protein_coding	7.49606	-1.1861	0.153952	-7.70434	1.31519e-14	2.8508e-13
ANKS4B	ENSG00000175311	protein_coding	176.452	-1.18563	0.27604	-4.29513	1.74592e-05	8.33766e-05
OR2B6	ENSG00000124657	protein_coding	10.3914	-1.18067	0.160838	-7.34075	2.12405e-13	3.8853e-12
PAPPA2	ENSG00000116183	protein_coding	56.056	-1.1786	0.189713	-6.21254	5.21358e-10	5.6803e-09
CHRNB2	ENSG00000160716	protein_coding	22.4707	-1.17782	0.15267	-7.71481	1.21167e-14	2.63564e-13
KCNK9	ENSG00000169427	protein_coding	28.3967	-1.17779	0.226569	-5.19838	2.01034e-07	1.40003e-06
PVALEF	ENSG00000225180	protein_coding	1.52474	-1.17746	0.226216	-5.20502	1.93972e-07	1.35587e-06
RASD1	ENSG00000108551	protein_coding	4727.02	-1.17454	0.145745	-8.05884	7.70191e-16	1.92224e-14
DYNAP	ENSG00000178690	protein_coding	0.956415	-1.17335	0.315691	-3.71675	0.000201799	0.000764117
SIK1B	ENSG00000275993	protein_coding	1034.55	-1.17271	0.12196	-9.61553	6.87575e-22	3.20513e-20
HTR2C	ENSG00000147246	protein_coding	24.0194	-1.17218	0.372062	-3.15049	0.00162995	0.00496742
SLC5A11	ENSG00000158865	protein_coding	17.4917	-1.17217	0.161315	-7.26633	3.69391e-13	6.46241e-12
CDH17	ENSG00000079112	protein_coding	673.573	-1.17058	0.225535	-5.19022	2.10044e-07	1.45501e-06
DSG4	ENSG00000175065	protein_coding	4.38327	-1.17016	0.282385	-4.14385	3.41522e-05	0.000153093
WFDC12	ENSG00000168703	protein_coding	14.5247	-1.16961	0.225141	-5.195	2.04719e-07	1.42219e-06
LRFN2	ENSG00000156564	protein_coding	11.6035	-1.1695	0.224712	-5.20442	1.946e-07	1.35938e-06
BRSK2	ENSG00000174672	protein_coding	106.487	-1.16778	0.147969	-7.89212	2.97107e-15	6.91739e-14
HES5	ENSG00000197921	protein_coding	7.73392	-1.16624	0.154747	-7.53643	4.83017e-14	9.75757e-13
CNGB3	ENSG00000170289	protein_coding	22.8925	-1.16538	0.18481	-6.30583	2.86657e-10	3.24215e-09
GJA10	ENSG00000135355	protein_coding	0.648199	-1.16492	0.427372	-2.72578	0.00641499	0.0166369
RCOR2	ENSG00000167771	protein_coding	258.013	-1.16487	0.131042	-8.88932	6.14842e-19	2.18123e-17
ADIPOQ	ENSG00000181092	protein_coding	0.921526	-1.16463	0.353444	-3.29509	0.000983916	0.00317018
HOXD12	ENSG00000170178	protein_coding	2.10791	-1.16355	0.320802	-3.627	0.000286733	0.00104766
GABRG2	ENSG00000113327	protein_coding	15.7818	-1.16307	0.473316	-2.45728	0.0139992	0.0328891
SNAP25	ENSG00000132639	protein_coding	155.482	-1.16181	0.153982	-7.5451	4.51934e-14	9.18529e-13
HOXC9	ENSG00000180806	protein_coding	82.0097	-1.16123	0.183147	-6.34041	2.29157e-10	2.62884e-09
KIAA0319	ENSG00000137261	protein_coding	385.699	-1.16121	0.168623	-6.88639	5.72247e-12	8.44673e-11
IRS2	ENSG00000185950	protein_coding	3172.5	-1.16106	0.104179	-11.1448	7.59268e-29	5.89889e-27
INHBE	ENSG00000139269	protein_coding	30.4003	-1.16055	0.141557	-8.19846	2.43495e-16	6.45231e-15
CARD14	ENSG00000141527	protein_coding	515.321	-1.16045	0.130818	-8.87072	7.26725e-19	2.56138e-17
CKMT1B	ENSG00000237289	protein_coding	159.095	-1.15992	0.157123	-7.38224	1.55649e-13	2.92488e-12
CHRNA3	ENSG00000080644	protein_coding	36.0579	-1.15912	0.133934	-8.65436	4.95674e-18	1.60123e-16
GBX2	ENSG00000168505	protein_coding	10.1336	-1.15778	0.232111	-4.98806	6.09897e-07	3.88999e-06
C1QL4	ENSG00000186897	protein_coding	7.66674	-1.15708	0.217569	-5.31822	1.04789e-07	7.72328e-07
CBR3	ENSG00000159231	protein_coding	515.939	-1.15677	0.130844	-8.84081	9.50274e-19	3.30098e-17
CTSV	ENSG00000136943	protein_coding	456.512	-1.15645	0.140023	-8.25904	1.46848e-16	3.98134e-15
DPPA5	ENSG00000203909	protein_coding	0.742639	-1.15523	0.451501	-2.55863	0.0105084	0.0256293
CDC20B	ENSG00000164287	protein_coding	90.5319	-1.1539	0.223654	-5.1593	2.47877e-07	1.69655e-06
NOS1	ENSG00000089250	protein_coding	81.407	-1.15364	0.186446	-6.18753	6.11125e-10	6.5806e-09
UCHL1	ENSG00000154277	protein_coding	3533.51	-1.15153	0.183789	-6.26552	3.71579e-10	4.12726e-09
TINAG	ENSG00000137251	protein_coding	57.9157	-1.14875	0.318852	-3.60276	0.000314855	0.00113889
BCAS1	ENSG00000064787	protein_coding	1637.96	-1.14871	0.175033	-6.56282	5.27996e-11	6.7581e-10
MEI4	ENSG00000269964	protein_coding	6.77346	-1.14624	0.231472	-4.95197	7.34645e-07	4.61436e-06
RAB3B	ENSG00000169213	protein_coding	411.482	-1.14586	0.184839	-6.19923	5.67408e-10	6.14036e-09
MYO18B	ENSG00000133454	protein_coding	24.1077	-1.1448	0.21614	-5.29656	1.18005e-07	8.61386e-07
CT83	ENSG00000204019	protein_coding	203.143	-1.143	0.278826	-4.09932	4.14368e-05	0.000182725
TSPY3	ENSG00000228927	protein_coding	0.208915	-1.14047	1.92804	-0.591519	0.554173
TUBB4A	ENSG00000104833	protein_coding	161.19	-1.14014	0.176351	-6.46516	1.01192e-10	1.23574e-09
MS4A13	ENSG00000204979	protein_coding	0.486375	-1.14009	0.529073	-2.15489	0.0311703	0.0656191
SERPINA6	ENSG00000170099	protein_coding	12.5901	-1.13892	0.267068	-4.26452	2.00329e-05	9.46449e-05
OR1F1	ENSG00000168124	protein_coding	1.94139	-1.1377	0.351169	-3.23976	0.00119632	0.00377019
YBX2	ENSG00000006047	protein_coding	290.64	-1.13747	0.171368	-6.63761	3.18803e-11	4.22266e-10
NKX2-5	ENSG00000183072	protein_coding	4.9042	-1.13692	0.314493	-3.6151	0.000300231	0.0010921
NWD2	ENSG00000174145	protein_coding	2.92669	-1.13184	0.305498	-3.70489	0.000211486	0.000797108
POU4F1	ENSG00000152192	protein_coding	46.8345	-1.13164	0.22175	-5.10325	3.33876e-07	2.23333e-06
LCE3E	ENSG00000185966	protein_coding	0.429745	-1.12575	0.619413	-1.81745	0.0691481	0.128602
VIPR2	ENSG00000106018	protein_coding	52.8218	-1.12474	0.160442	-7.01027	2.37865e-12	3.69471e-11
LHX8	ENSG00000162624	protein_coding	6.67841	-1.12465	0.337016	-3.33708	0.000846637	0.002773
TMEM74	ENSG00000164841	protein_coding	27.1069	-1.1234	0.171524	-6.54953	5.77179e-11	7.33563e-10
EPHA7	ENSG00000135333	protein_coding	107.372	-1.12188	0.201245	-5.57471	2.47947e-08	2.04082e-07
SLC25A21	ENSG00000183032	protein_coding	101.072	-1.12117	0.139315	-8.04771	8.43571e-16	2.09934e-14
ORM1	ENSG00000229314	protein_coding	458.291	-1.12097	0.183478	-6.10957	9.9902e-10	1.0431e-08
ELAPOR1	ENSG00000116299	protein_coding	5638.32	-1.12059	0.158009	-7.09198	1.32209e-12	2.13894e-11
CLPSL2	ENSG00000196748	protein_coding	28.1292	-1.11805	0.193259	-5.78525	7.24047e-09	6.55164e-08
VAX2	ENSG00000116035	protein_coding	53.8806	-1.1174	0.123186	-9.07088	1.18057e-19	4.52121e-18
ZNF99	ENSG00000213973	protein_coding	9.156	-1.11729	0.212251	-5.26401	1.40945e-07	1.0128e-06
DSG1	ENSG00000134760	protein_coding	8.27837	-1.11664	0.257811	-4.33124	1.48271e-05	7.19e-05
CDH16	ENSG00000166589	protein_coding	23.8816	-1.11641	0.241507	-4.62267	3.78833e-06	2.06606e-05
CT45A10	ENSG00000269586	protein_coding	3.93866	-1.11599	0.482433	-2.31326	0.0207085	0.0462189
BASP1	ENSG00000176788	protein_coding	4531.55	-1.11582	0.115629	-9.65001	4.91495e-22	2.31099e-20
RPL3L	ENSG00000140986	protein_coding	13.9454	-1.11574	0.113717	-9.81151	1.00459e-22	4.98293e-21
CSN1S1	ENSG00000126545	protein_coding	0.739883	-1.11547	0.401162	-2.7806	0.0054258	0.0143637
SLC30A8	ENSG00000164756	protein_coding	18.8598	-1.11505	0.22276	-5.00562	5.56813e-07	3.57667e-06
OXGR1	ENSG00000165621	protein_coding	11.2975	-1.11376	0.19181	-5.80656	6.3768e-09	5.84578e-08
MAGEA2	ENSG00000268606	protein_coding	0.922139	-1.11349	0.47613	-2.33863	0.0193545	0.0435896
SCGN	ENSG00000079689	protein_coding	9.69478	-1.11299	0.268192	-4.14996	3.32527e-05	0.000149401
TMEM178B	ENSG00000261115	protein_coding	220.968	-1.11229	0.171297	-6.49335	8.39495e-11	1.03893e-09
AHSG	ENSG00000145192	protein_coding	6.40874	-1.11186	0.247975	-4.48378	7.33336e-06	3.77438e-05
BSND	ENSG00000162399	protein_coding	6.10042	-1.11167	0.183616	-6.05431	1.41018e-09	1.43879e-08
LCN12	ENSG00000184925	protein_coding	113.639	-1.11052	0.127149	-8.73406	2.45685e-18	8.13671e-17
DAPL1	ENSG00000163331	protein_coding	20.794	-1.10536	0.179632	-6.15346	7.58119e-10	8.04356e-09
KCNH6	ENSG00000173826	protein_coding	19.4745	-1.10495	0.172234	-6.41539	1.40458e-10	1.67055e-09
MYL1	ENSG00000168530	protein_coding	0.973178	-1.10447	0.565286	-1.95383	0.0507218	0.0991876
LINGO2	ENSG00000174482	protein_coding	16.9392	-1.10364	0.218398	-5.05333	4.34172e-07	2.8428e-06
PAX9	ENSG00000198807	protein_coding	729.324	-1.10027	0.148067	-7.43086	1.07897e-13	2.07985e-12
CCDC166	ENSG00000255181	protein_coding	1.46388	-1.09897	0.266253	-4.12753	3.66678e-05	0.000163289
UMODL1	ENSG00000177398	protein_coding	349.155	-1.09755	0.19758	-5.55495	2.77693e-08	2.26672e-07
OCA2	ENSG00000104044	protein_coding	56.9063	-1.09547	0.179195	-6.11328	9.76055e-10	1.02084e-08
SYT7	ENSG00000011347	protein_coding	3356.97	-1.09274	0.123371	-8.85733	8.19543e-19	2.87683e-17
GRAMD1B	ENSG00000023171	protein_coding	746.696	-1.09006	0.148689	-7.33114	2.28196e-13	4.14964e-12
HOXC11	ENSG00000123388	protein_coding	138.507	-1.08847	0.29832	-3.64868	0.000263591	0.000971699
TGM3	ENSG00000125780	protein_coding	34.8319	-1.08753	0.189607	-5.73573	9.70922e-09	8.5761e-08
SLC29A4	ENSG00000164638	protein_coding	1415.94	-1.08633	0.136071	-7.98359	1.42139e-15	3.45985e-14
MTNR1B	ENSG00000134640	protein_coding	0.838573	-1.08516	0.383617	-2.82874	0.00467311	0.0125918
NPY	ENSG00000122585	protein_coding	9.98114	-1.08374	0.375453	-2.88649	0.00389567	0.0107249
DNMT3L	ENSG00000142182	protein_coding	0.518729	-1.0833	0.29123	-3.71974	0.000199429	0.000756004
SIX2	ENSG00000170577	protein_coding	324.55	-1.08263	0.184006	-5.88368	4.01242e-09	3.79959e-08
TMEM151A	ENSG00000179292	protein_coding	31.5595	-1.08262	0.198869	-5.44389	5.21299e-08	4.05879e-07
GDA	ENSG00000119125	protein_coding	173.602	-1.08213	0.2398	-4.51263	6.40296e-06	3.33752e-05
TSPAN11	ENSG00000110900	protein_coding	1532.05	-1.08153	0.151378	-7.14458	9.0273e-13	1.49714e-11
OSGIN1	ENSG00000140961	protein_coding	1243.75	-1.08017	0.133991	-8.06151	7.53554e-16	1.88289e-14
MAFK	ENSG00000198517	protein_coding	3065.27	-1.07905	0.0944017	-11.4304	2.94798e-30	2.501e-28
RAET1G	ENSG00000203722	protein_coding	45.8234	-1.0786	0.135989	-7.93153	2.16459e-15	5.12224e-14
PLSCR5	ENSG00000231213	protein_coding	0.733523	-1.07839	0.369286	-2.92021	0.00349791	0.00974935
ANO3	ENSG00000134343	protein_coding	114.478	-1.07791	0.163308	-6.60047	4.0986e-11	5.33101e-10
C8A	ENSG00000157131	protein_coding	20.7085	-1.07782	0.238495	-4.51924	6.20618e-06	3.24079e-05
ID1	ENSG00000125968	protein_coding	2829.34	-1.07744	0.109987	-9.79607	1.1705e-22	5.77945e-21
MAGEA2B	ENSG00000183305	protein_coding	0.751173	-1.07627	0.456169	-2.35937	0.0183062	0.0415474
CKMT1A	ENSG00000223572	protein_coding	127.885	-1.07586	0.15476	-6.95183	3.60587e-12	5.4792e-11
FAM9A	ENSG00000183304	protein_coding	0.297772	-1.07524	0.472528	-2.2755	0.022876	0.0503923
TGIF2LY	ENSG00000176679	protein_coding	0.183646	-1.07225	1.04554	-1.02554	0.305108
SLC7A5	ENSG00000103257	protein_coding	6733.77	-1.07206	0.108897	-9.84473	7.22304e-23	3.5951e-21
KAAG1	ENSG00000146049	protein_coding	4.23094	-1.0709	0.185954	-5.75899	8.46203e-09	7.55605e-08
LINC00634	ENSG00000205704	protein_coding	11.13	-1.07037	0.139293	-7.68432	1.53812e-14	3.30758e-13
ANGPTL3	ENSG00000132855	protein_coding	12.8708	-1.06999	0.189451	-5.64784	1.62479e-08	1.38006e-07
MDGA2	ENSG00000139915	protein_coding	6.57966	-1.06985	0.327613	-3.26559	0.00109235	0.00347843
DNAJC12	ENSG00000108176	protein_coding	1280.61	-1.06933	0.159163	-6.71844	1.83685e-11	2.52157e-10
MTARC1	ENSG00000186205	protein_coding	1150.12	-1.06759	0.1114	-9.58344	9.38625e-22	4.30596e-20
HOXB13	ENSG00000159184	protein_coding	139.023	-1.06737	0.305467	-3.49422	0.000475458	0.00164949
WNK2	ENSG00000165238	protein_coding	722.425	-1.0671	0.127897	-8.34344	7.2158e-17	2.02866e-15
OR2T8	ENSG00000177462	protein_coding	0.410314	-1.06568	0.450502	-2.36553	0.0180041	0.0409482
MYO16	ENSG00000041515	protein_coding	107.479	-1.06541	0.148916	-7.15444	8.40152e-13	1.39924e-11
CAPN9	ENSG00000135773	protein_coding	536.742	-1.06443	0.166632	-6.3879	1.68175e-10	1.97314e-09
ZNF556	ENSG00000172000	protein_coding	9.88106	-1.06339	0.171583	-6.1975	5.73677e-10	6.19891e-09
RNFT2	ENSG00000135119	protein_coding	330.464	-1.06204	0.108544	-9.78447	1.31277e-22	6.46716e-21
CATSPERB	ENSG00000133962	protein_coding	246.084	-1.05944	0.140244	-7.55423	4.21329e-14	8.59551e-13
TACR3	ENSG00000169836	protein_coding	5.90838	-1.05763	0.320639	-3.29852	0.000971952	0.00313466
F13B	ENSG00000143278	protein_coding	0.916194	-1.05677	0.353516	-2.98931	0.00279609	0.00801321
TMSB4Y	ENSG00000154620	protein_coding	45.8742	-1.05599	0.220256	-4.79438	1.63176e-06	9.56722e-06
CGREF1	ENSG00000138028	protein_coding	371.561	-1.05587	0.150431	-7.01899	2.23474e-12	3.48868e-11
FAM166A	ENSG00000188163	protein_coding	10.7117	-1.05499	0.16418	-6.42582	1.31164e-10	1.56559e-09
EPHA8	ENSG00000070886	protein_coding	6.9092	-1.05383	0.211561	-4.98119	6.31932e-07	4.01753e-06
CBX2	ENSG00000173894	protein_coding	914.071	-1.05357	0.119454	-8.81989	1.14569e-18	3.94502e-17
CRISP3	ENSG00000096006	protein_coding	41.0706	-1.05183	0.268424	-3.91854	8.90883e-05	0.000364595
APOB	ENSG00000084674	protein_coding	43.7431	-1.05165	0.19795	-5.31271	1.08008e-07	7.9483e-07
SLC10A2	ENSG00000125255	protein_coding	13.6955	-1.05101	0.334748	-3.1397	0.00169119	0.00512883
HOXA9	ENSG00000078399	protein_coding	24.6748	-1.04884	0.149392	-7.02077	2.20644e-12	3.44822e-11
EYA2	ENSG00000064655	protein_coding	882.041	-1.04875	0.168889	-6.2097	5.30872e-10	5.77669e-09
KCNJ11	ENSG00000187486	protein_coding	300.904	-1.04853	0.118833	-8.8235	1.10937e-18	3.82937e-17
GIP	ENSG00000159224	protein_coding	5.06523	-1.04851	0.290475	-3.60962	0.000306647	0.00111263
ALX3	ENSG00000156150	protein_coding	10.4162	-1.04809	0.326044	-3.21458	0.00130637	0.00408171
UGT1A7	ENSG00000244122	protein_coding	5.3077	-1.04698	0.319063	-3.28143	0.00103284	0.00331058
KCNH5	ENSG00000140015	protein_coding	11.2587	-1.04511	0.340256	-3.07153	0.00212965	0.00629172
SLURP1	ENSG00000126233	protein_coding	2.13501	-1.04504	0.258313	-4.04561	5.2187e-05	0.000224735
KRT28	ENSG00000173908	protein_coding	0.391775	-1.04387	0.502685	-2.07658	0.0378401	0.0774378
SERPINA11	ENSG00000186910	protein_coding	4.12577	-1.04313	0.305702	-3.41224	0.000644302	0.00216997
TSPYL6	ENSG00000178021	protein_coding	3.80883	-1.04304	0.286912	-3.6354	0.000277546	0.00101786
PIWIL1	ENSG00000125207	protein_coding	20.503	-1.04279	0.251646	-4.14388	3.41479e-05	0.00015309
RHAG	ENSG00000112077	protein_coding	0.813858	-1.04224	0.363229	-2.86937	0.00411294	0.0112644
GOLGA6L22	ENSG00000277865	protein_coding	0.38788	-1.04159	0.435295	-2.39284	0.0167183	0.0384067
TBX15	ENSG00000092607	protein_coding	539.826	-1.04136	0.14698	-7.08505	1.38996e-12	2.24172e-11
PHGR1	ENSG00000233041	protein_coding	10.2574	-1.04123	0.274226	-3.79699	0.000146464	0.000571308
HOXD8	ENSG00000175879	protein_coding	118.489	-1.04061	0.153295	-6.78826	1.13492e-11	1.61051e-10
DLX1	ENSG00000144355	protein_coding	6.49195	-1.04017	0.186336	-5.58222	2.37469e-08	1.96016e-07
SOX15	ENSG00000129194	protein_coding	125.409	-1.03948	0.132245	-7.86028	3.83272e-15	8.84279e-14
KCNV1	ENSG00000164794	protein_coding	28.4148	-1.03826	0.263742	-3.93665	8.26275e-05	0.00034076
COL20A1	ENSG00000101203	protein_coding	3.47996	-1.03716	0.201503	-5.1471	2.64539e-07	1.80178e-06
FA2H	ENSG00000103089	protein_coding	1373.33	-1.03715	0.125512	-8.26336	1.41629e-16	3.84948e-15
TMEM89	ENSG00000183396	protein_coding	3.36055	-1.03639	0.1472	-7.04067	1.91313e-12	3.01922e-11
VTN	ENSG00000109072	protein_coding	105.923	-1.03538	0.164222	-6.30478	2.88595e-10	3.26236e-09
NAA11	ENSG00000156269	protein_coding	7.93476	-1.03515	0.408689	-2.53285	0.011314	0.0273372
STRA8	ENSG00000146857	protein_coding	10.1106	-1.03421	0.328862	-3.14481	0.00166193	0.00505067
NKAIN2	ENSG00000188580	protein_coding	46.5234	-1.03265	0.22479	-4.59386	4.35112e-06	2.3409e-05
TUBA3C	ENSG00000198033	protein_coding	8.99432	-1.03226	0.547743	-1.88456	0.0594887	0.113473
KIT	ENSG00000157404	protein_coding	3563.95	-1.0305	0.138398	-7.44589	9.62897e-14	1.87527e-12
SDR9C7	ENSG00000170426	protein_coding	1.61764	-1.03044	0.184035	-5.59914	2.1542e-08	1.79112e-07
CPE	ENSG00000109472	protein_coding	7836.08	-1.02759	0.133196	-7.71487	1.21104e-14	2.6356e-13
LYPD3	ENSG00000124466	protein_coding	948.402	-1.02589	0.159773	-6.42089	1.35476e-10	1.61439e-09
ANKRD33	ENSG00000167612	protein_coding	5.10087	-1.02551	0.211174	-4.8562	1.19659e-06	7.19081e-06
HOXC6	ENSG00000197757	protein_coding	144.819	-1.02489	0.157436	-6.50988	7.52122e-11	9.39113e-10
VIL1	ENSG00000127831	protein_coding	1320.56	-1.02481	0.242753	-4.22164	2.42535e-05	0.000112477
CSH2	ENSG00000213218	protein_coding	0.556998	-1.02408	0.461739	-2.21788	0.026563	0.0571721
SLC10A4	ENSG00000145248	protein_coding	56.8672	-1.02286	0.166539	-6.14187	8.15533e-10	8.61686e-09
RPRM	ENSG00000177519	protein_coding	59.9419	-1.02145	0.183442	-5.56823	2.57338e-08	2.1113e-07
ANKRD40CL	ENSG00000167117	protein_coding	5.57527	-1.02026	0.246946	-4.13149	3.60416e-05	0.000160798
OTX1	ENSG00000115507	protein_coding	303.003	-1.0197	0.0989746	-10.3027	6.85197e-25	4.08031e-23
ADAD2	ENSG00000140955	protein_coding	6.08483	-1.01904	0.157308	-6.47797	9.29677e-11	1.14239e-09
RBPMS2	ENSG00000166831	protein_coding	253.847	-1.01902	0.108793	-9.36666	7.48613e-21	3.19428e-19
PHF21B	ENSG00000056487	protein_coding	10.1453	-1.01863	0.180761	-5.63523	1.74827e-08	1.47568e-07
TBC1D3K	ENSG00000273513	protein_coding	0.57171	-1.01798	0.402476	-2.5293	0.011429	0.0275752
ANKRD18B	ENSG00000230453	protein_coding	67.2186	-1.01746	0.185145	-5.49551	3.89573e-08	3.09999e-07
KLK6	ENSG00000167755	protein_coding	419.014	-1.01638	0.277755	-3.65928	0.000252926	0.000936607
LGR5	ENSG00000139292	protein_coding	150.515	-1.01631	0.176646	-5.7534	8.74669e-09	7.78777e-08
C3orf85	ENSG00000241224	protein_coding	0.373597	-1.01573	0.67563	-1.50338	0.13274	0.220447
KRT9	ENSG00000171403	protein_coding	1.02253	-1.0151	0.292797	-3.46691	0.000526486	0.00180843
HAP1	ENSG00000173805	protein_coding	52.7124	-1.0146	0.152502	-6.65302	2.87142e-11	3.82314e-10
CYP2E1	ENSG00000130649	protein_coding	120.706	-1.01405	0.136611	-7.42289	1.14593e-13	2.19525e-12
HOXC10	ENSG00000180818	protein_coding	341.058	-1.01323	0.280489	-3.61236	0.000303419	0.00110221
LRIT1	ENSG00000148602	protein_coding	0.414555	-1.01212	0.359387	-2.81623	0.00485902	0.0130344
PLEKHH1	ENSG00000054690	protein_coding	435.213	-1.01095	0.125445	-8.05893	7.69644e-16	1.92198e-14
DMRT3	ENSG00000064218	protein_coding	23.1416	-1.0107	0.224624	-4.49951	6.81099e-06	3.5332e-05
AKR1B10	ENSG00000198074	protein_coding	3808.88	-1.00982	0.283849	-3.5576	0.000374253	0.00133152
HOXC8	ENSG00000037965	protein_coding	50.4506	-1.00806	0.180955	-5.57077	2.5362e-08	2.08356e-07
KCNE4	ENSG00000152049	protein_coding	1160.51	-1.00803	0.150635	-6.69185	2.20368e-11	2.99668e-10
CCDC183	ENSG00000213213	protein_coding	75.1543	-1.00784	0.0882425	-11.4213	3.27259e-30	2.76556e-28
RAD21L1	ENSG00000244588	protein_coding	3.03444	-1.00782	0.225837	-4.46262	8.09643e-06	4.12597e-05
AL121758.1	ENSG00000270299	protein_coding	3.80741	-1.00708	0.164609	-6.11801	9.47482e-10	9.91676e-09
HNF4A	ENSG00000101076	protein_coding	346.076	-1.00695	0.247396	-4.07019	4.69755e-05	0.000204425
AL627230.1	ENSG00000275493	protein_coding	0.958639	-1.00674	0.286407	-3.51508	0.000439628	0.00153725
RERGL	ENSG00000111404	protein_coding	37.4925	-1.00641	0.194438	-5.17602	2.26673e-07	1.56203e-06
DEFB126	ENSG00000125788	protein_coding	2.78488	-1.00562	0.396613	-2.53552	0.0112282	0.0271632
TFCP2L1	ENSG00000115112	protein_coding	3688.68	-1.00556	0.118718	-8.47015	2.45069e-17	7.29185e-16
SLC6A17	ENSG00000197106	protein_coding	56.9416	-1.00504	0.179859	-5.58794	2.29783e-08	1.90142e-07
GPT	ENSG00000167701	protein_coding	165.713	-1.00296	0.133242	-7.52736	5.17754e-14	1.04205e-12
TUBB2B	ENSG00000137285	protein_coding	670.515	-1.00287	0.191264	-5.24341	1.57639e-07	1.12216e-06
IFITM5	ENSG00000206013	protein_coding	10.4551	-1.00268	0.230869	-4.34308	1.40497e-05	6.84747e-05
LGALS14	ENSG00000006659	protein_coding	0.618322	-1.00191	0.421447	-2.37732	0.017439	0.0398406
MKRN3	ENSG00000179455	protein_coding	41.9567	-1.00187	0.22542	-4.44445	8.81153e-06	4.45998e-05
HGFAC	ENSG00000109758	protein_coding	33.2892	-0.999869	0.16957	-5.89649	3.71305e-09	3.53543e-08
UPK2	ENSG00000110375	protein_coding	30.8254	-0.999553	0.154903	-6.45276	1.09834e-10	1.33115e-09
TACC2	ENSG00000138162	protein_coding	6511.29	-0.99927	0.103525	-9.6525	4.79717e-22	2.26297e-20
HOXD9	ENSG00000128709	protein_coding	92.9099	-0.99921	0.157095	-6.36055	2.01036e-10	2.32781e-09
HJV	ENSG00000168509	protein_coding	3.62419	-0.998025	0.177323	-5.6283	1.81995e-08	1.53112e-07
FAM166C	ENSG00000173557	protein_coding	56.6404	-0.9978	0.169135	-5.89945	3.64723e-09	3.47581e-08
AVP	ENSG00000101200	protein_coding	0.580686	-0.997743	0.319068	-3.12706	0.00176565	0.00533112
DKK1	ENSG00000107984	protein_coding	895.262	-0.99609	0.217331	-4.58328	4.57729e-06	2.45011e-05
SOX2	ENSG00000181449	protein_coding	1066.26	-0.995889	0.174469	-5.70813	1.14227e-08	9.95769e-08
HTR1B	ENSG00000135312	protein_coding	14.4517	-0.995834	0.175934	-5.66028	1.51127e-08	1.29199e-07
EPHA5	ENSG00000145242	protein_coding	8.37837	-0.994994	0.228249	-4.35925	1.30509e-05	6.40247e-05
TUNAR	ENSG00000250366	protein_coding	1.73894	-0.994472	0.385445	-2.58006	0.00987822	0.0242891
KCNH2	ENSG00000055118	protein_coding	551.364	-0.994313	0.15832	-6.2804	3.37701e-10	3.77807e-09
CAPN6	ENSG00000077274	protein_coding	320.407	-0.994235	0.21212	-4.68714	2.77051e-06	1.55274e-05
NCAM1	ENSG00000149294	protein_coding	241.868	-0.994008	0.154038	-6.45301	1.09652e-10	1.32931e-09
KLK2	ENSG00000167751	protein_coding	6.95072	-0.99354	0.243661	-4.07754	4.5514e-05	0.000198723
SLC6A15	ENSG00000072041	protein_coding	47.3403	-0.993429	0.289713	-3.42901	0.000605784	0.0020538
IQCF1	ENSG00000173389	protein_coding	0.595931	-0.992758	0.319098	-3.11114	0.00186369	0.00559248
PRODH2	ENSG00000250799	protein_coding	1.08515	-0.992291	0.386499	-2.56739	0.0102469	0.0250619
SH2D6	ENSG00000152292	protein_coding	37.949	-0.991077	0.119352	-8.30383	1.00809e-16	2.78184e-15
TSACC	ENSG00000163467	protein_coding	41.8109	-0.991062	0.0983044	-10.0816	6.66511e-24	3.68084e-22
ADH4	ENSG00000198099	protein_coding	14.6835	-0.990532	0.221069	-4.48065	7.44178e-06	3.82382e-05
PYY	ENSG00000131096	protein_coding	9.03163	-0.989895	0.136099	-7.27334	3.50705e-13	6.16285e-12
FOXR1	ENSG00000176302	protein_coding	0.818828	-0.989541	0.235302	-4.20542	2.60602e-05	0.000119958
GAD2	ENSG00000136750	protein_coding	0.747369	-0.989317	0.353173	-2.80123	0.00509086	0.0135848
DACH2	ENSG00000126733	protein_coding	8.07596	-0.988974	0.213895	-4.62365	3.77053e-06	2.05688e-05
AKAP12	ENSG00000131016	protein_coding	2729.15	-0.988415	0.137045	-7.21237	5.49874e-13	9.41847e-12
OMP	ENSG00000254550	protein_coding	4.09783	-0.986436	0.153466	-6.42772	1.29534e-10	1.54783e-09
GPR35	ENSG00000178623	protein_coding	481.976	-0.985779	0.137711	-7.15833	8.16634e-13	1.36427e-11
DLX5	ENSG00000105880	protein_coding	57.5262	-0.985714	0.152418	-6.46717	9.98575e-11	1.22185e-09
PDE4D	ENSG00000113448	protein_coding	3118.81	-0.985001	0.109271	-9.01427	1.98178e-19	7.38092e-18
LRRC53	ENSG00000162621	protein_coding	0.695179	-0.982649	0.390863	-2.51405	0.0119353	0.0286467
BOD1L2	ENSG00000228075	protein_coding	0.289591	-0.981047	0.580905	-1.68883	0.0912528	0.161892
KLK5	ENSG00000167754	protein_coding	43.548	-0.980902	0.290837	-3.37268	0.000744395	0.00247004
RNASE10	ENSG00000182545	protein_coding	5.92988	-0.979213	0.180839	-5.41482	6.13494e-08	4.71814e-07
CBSL	ENSG00000274276	protein_coding	28.0595	-0.979056	0.206683	-4.73699	2.16917e-06	1.2411e-05
TUBB8	ENSG00000261456	protein_coding	20.443	-0.978721	0.122604	-7.9828	1.4305e-15	3.48008e-14
KLK11	ENSG00000167757	protein_coding	1798.3	-0.97838	0.209448	-4.67123	2.99403e-06	1.66791e-05
APOA2	ENSG00000158874	protein_coding	3.81016	-0.978246	0.201619	-4.85196	1.22246e-06	7.33901e-06
SLC38A4	ENSG00000139209	protein_coding	150.627	-0.976746	0.1728	-5.65247	1.58162e-08	1.34603e-07
LRATD1	ENSG00000162981	protein_coding	1032.48	-0.976014	0.127466	-7.65705	1.90247e-14	4.05024e-13
LECT2	ENSG00000145826	protein_coding	0.446581	-0.974562	0.450616	-2.16274	0.0305616	0.0645036
SCML2	ENSG00000102098	protein_coding	97.8636	-0.973346	0.119347	-8.15561	3.47424e-16	9.01349e-15
TAS2R38	ENSG00000257138	protein_coding	3.2909	-0.973297	0.373842	-2.6035	0.00922783	0.0228819
ANKRD30BL	ENSG00000163046	protein_coding	1.62298	-0.973108	0.332543	-2.92626	0.00343063	0.00958709
KRTAP5-1	ENSG00000205869	protein_coding	27.2387	-0.972169	0.116247	-8.36296	6.11658e-17	1.73311e-15
ZSCAN10	ENSG00000130182	protein_coding	3.18059	-0.971684	0.232145	-4.18568	2.84316e-05	0.000129799
ADSS1	ENSG00000185100	protein_coding	846.737	-0.971296	0.101374	-9.58134	9.57973e-22	4.38543e-20
CNTN1	ENSG00000018236	protein_coding	506.957	-0.970946	0.168566	-5.76004	8.40922e-09	7.51353e-08
CHRDL2	ENSG00000054938	protein_coding	204.078	-0.970421	0.140828	-6.89083	5.54672e-12	8.21248e-11
MCF2L	ENSG00000126217	protein_coding	1936.09	-0.970128	0.0949607	-10.2161	1.67954e-24	9.72118e-23
FAM222A	ENSG00000139438	protein_coding	185.717	-0.969865	0.104885	-9.24694	2.31019e-20	9.37746e-19
SLC7A11	ENSG00000151012	protein_coding	2235.26	-0.969512	0.150751	-6.43121	1.2659e-10	1.51852e-09
LRTM1	ENSG00000144771	protein_coding	0.733393	-0.968943	0.277695	-3.48923	0.000484413	0.00167747
PRR35	ENSG00000161992	protein_coding	0.591501	-0.96808	0.274684	-3.52434	0.000424547	0.00148992
RIPPLY3	ENSG00000183145	protein_coding	105.439	-0.967994	0.158567	-6.10464	1.03033e-09	1.0745e-08
NEB	ENSG00000183091	protein_coding	373.017	-0.96716	0.148563	-6.51012	7.50898e-11	9.37854e-10
H2AW	ENSG00000181218	protein_coding	475.298	-0.965134	0.15556	-6.20427	5.49524e-10	5.96171e-09
TRIM16L	ENSG00000108448	protein_coding	831.955	-0.964376	0.136675	-7.05596	1.71415e-12	2.71905e-11
TDGF1	ENSG00000241186	protein_coding	18.2261	-0.96353	0.175853	-5.47917	4.27325e-08	3.37685e-07
CDH9	ENSG00000113100	protein_coding	0.788178	-0.9632	0.502068	-1.91846	0.0550521	0.106303
AOC1	ENSG00000002726	protein_coding	2095.27	-0.962956	0.192201	-5.01015	5.43881e-07	3.4993e-06
GPR6	ENSG00000146360	protein_coding	0.308881	-0.962576	0.588539	-1.63554	0.101937	0.177564
HMGB3	ENSG00000029993	protein_coding	14422.5	-0.962465	0.109918	-8.75624	2.0188e-18	6.76345e-17
ATP4B	ENSG00000186009	protein_coding	15.3789	-0.96242	0.164013	-5.86794	4.41242e-09	4.15571e-08
UCK2	ENSG00000143179	protein_coding	1475.09	-0.962134	0.0946924	-10.1606	2.97187e-24	1.68414e-22
PITX1	ENSG00000069011	protein_coding	787.709	-0.961378	0.16208	-5.93151	3.00165e-09	2.90334e-08
AFP	ENSG00000081051	protein_coding	9.11943	-0.960585	0.268187	-3.58178	0.000341266	0.00122543
FOXD3	ENSG00000187140	protein_coding	15.6894	-0.960524	0.212187	-4.52678	5.98882e-06	3.13825e-05
ONECUT3	ENSG00000205922	protein_coding	20.9523	-0.959966	0.281254	-3.41316	0.000642138	0.00216452
KCNC1	ENSG00000129159	protein_coding	4.1776	-0.959694	0.161928	-5.92669	3.09105e-09	2.98183e-08
SLC47A2	ENSG00000180638	protein_coding	31.3852	-0.959517	0.140692	-6.81999	9.10457e-12	1.30999e-10
PRAMEF14	ENSG00000204481	protein_coding	0.163058	-0.958123	0.950506	-1.00801	0.313448
CACNB2	ENSG00000165995	protein_coding	160.783	-0.956011	0.119569	-7.99545	1.29099e-15	3.16555e-14
POU6F2	ENSG00000106536	protein_coding	237.96	-0.955734	0.236596	-4.03952	5.35606e-05	0.000230058
FOXA3	ENSG00000170608	protein_coding	439.575	-0.954887	0.163648	-5.83502	5.37856e-09	4.99189e-08
DLK1	ENSG00000185559	protein_coding	102.96	-0.954771	0.398892	-2.39356	0.016686	0.0383466
LGSN	ENSG00000146166	protein_coding	1089.82	-0.954288	0.180163	-5.29681	1.17845e-07	8.60505e-07
HOXC13	ENSG00000123364	protein_coding	107.83	-0.951582	0.280561	-3.39171	0.000694582	0.00231877
SRRM4	ENSG00000139767	protein_coding	5.37282	-0.951551	0.20056	-4.74448	2.09041e-06	1.2019e-05
H2BC1	ENSG00000146047	protein_coding	1.19158	-0.94988	0.388309	-2.44619	0.0144373	0.033789
HOXD10	ENSG00000128710	protein_coding	39.3057	-0.947195	0.21214	-4.46495	8.00882e-06	4.08613e-05
DDX53	ENSG00000184735	protein_coding	7.04618	-0.94687	0.383855	-2.46674	0.013635	0.0321294
WDR87	ENSG00000171804	protein_coding	39.0409	-0.946807	0.258306	-3.66545	0.000246905	0.00091658
TMEM145	ENSG00000167619	protein_coding	59.904	-0.945221	0.151	-6.25974	3.8562e-10	4.27446e-09
NBPF4	ENSG00000196427	protein_coding	3.18714	-0.945024	0.324032	-2.91645	0.00354037	0.00985058
USP41	ENSG00000161133	protein_coding	8.92707	-0.943524	0.190206	-4.96053	7.03023e-07	4.42857e-06
PIR	ENSG00000087842	protein_coding	996.789	-0.943439	0.108038	-8.73245	2.49216e-18	8.24105e-17
AMDHD1	ENSG00000139344	protein_coding	66.0549	-0.943426	0.137264	-6.87309	6.28253e-12	9.22942e-11
CEL	ENSG00000170835	protein_coding	73.8759	-0.94308	0.154734	-6.09484	1.09547e-09	1.13677e-08
NQO1	ENSG00000181019	protein_coding	15497.5	-0.942907	0.135761	-6.94532	3.77604e-12	5.72574e-11
HOXB8	ENSG00000120068	protein_coding	135.057	-0.9426	0.228787	-4.11998	3.78901e-05	0.000168162
IRX4	ENSG00000113430	protein_coding	7.10879	-0.942342	0.329138	-2.86306	0.00419572	0.0114549
SYT13	ENSG00000019505	protein_coding	877.17	-0.941697	0.258621	-3.64122	0.00027135	0.00099759
PTGES3L-AARSD1	ENSG00000108825	protein_coding	2.63286	-0.941562	0.129244	-7.28513	3.21363e-13	5.69805e-12
HES7	ENSG00000179111	protein_coding	11.452	-0.941215	0.163988	-5.73952	9.4946e-09	8.40363e-08
HBQ1	ENSG00000086506	protein_coding	6.95805	-0.941206	0.235971	-3.98865	6.6451e-05	0.000279878
SOX11	ENSG00000176887	protein_coding	159.712	-0.941153	0.214065	-4.39659	1.09966e-05	5.45703e-05
SIM2	ENSG00000159263	protein_coding	176.403	-0.938643	0.138155	-6.79414	1.08962e-11	1.5508e-10
ABCB6	ENSG00000115657	protein_coding	479.839	-0.937709	0.0867998	-10.8031	3.32654e-27	2.34873e-25
CLGN	ENSG00000153132	protein_coding	281.686	-0.937581	0.156099	-6.00633	1.89774e-09	1.89827e-08
GLYATL1	ENSG00000166840	protein_coding	17.8244	-0.937444	0.214945	-4.36132	1.29283e-05	6.34514e-05
SIK1	ENSG00000142178	protein_coding	278.776	-0.937288	0.188531	-4.97153	6.64274e-07	4.20833e-06
PHGDH	ENSG00000092621	protein_coding	1564.33	-0.937107	0.128321	-7.30285	2.8173e-13	5.04693e-12
CFHR4	ENSG00000134365	protein_coding	3.14818	-0.937081	0.303212	-3.09052	0.00199808	0.00594439
EVX1	ENSG00000106038	protein_coding	5.53763	-0.935899	0.286425	-3.26752	0.00108495	0.0034587
TMPRSS11A	ENSG00000187054	protein_coding	4.99601	-0.935526	0.228905	-4.08697	4.37053e-05	0.000191734
LRRC14B	ENSG00000185028	protein_coding	4.88532	-0.935331	0.172796	-5.41294	6.19991e-08	4.7622e-07
TCF24	ENSG00000261787	protein_coding	21.6107	-0.934863	0.191082	-4.89246	9.95823e-07	6.10448e-06
ARHGEF4	ENSG00000136002	protein_coding	489.175	-0.933537	0.132788	-7.03027	2.0614e-12	3.23672e-11
STPG3	ENSG00000197768	protein_coding	38.6683	-0.933317	0.143554	-6.50151	7.95198e-11	9.87495e-10
SRMS	ENSG00000125508	protein_coding	92.3194	-0.932351	0.139572	-6.68007	2.38834e-11	3.2302e-10
AGR2	ENSG00000106541	protein_coding	30561.1	-0.932326	0.130754	-7.13041	1.00072e-12	1.65018e-11
SCNN1G	ENSG00000166828	protein_coding	776.457	-0.932221	0.140801	-6.62082	3.57201e-11	4.69396e-10
CHRM3	ENSG00000133019	protein_coding	167.424	-0.931743	0.163319	-5.70506	1.16305e-08	1.01205e-07
MAGEA11	ENSG00000185247	protein_coding	7.26727	-0.930347	0.440485	-2.1121	0.034678	0.0719361
PCP4	ENSG00000183036	protein_coding	705.806	-0.930291	0.219479	-4.23862	2.24894e-05	0.000105004
MUC3A	ENSG00000169894	protein_coding	3355.69	-0.930209	0.189401	-4.91133	9.04621e-07	5.59446e-06
OR1J1	ENSG00000136834	protein_coding	1.39415	-0.929329	0.243947	-3.80956	0.000139216	0.000545047
TDRD5	ENSG00000162782	protein_coding	178.827	-0.928041	0.194585	-4.76933	1.84843e-06	1.07316e-05
C20orf204	ENSG00000196421	protein_coding	93.2882	-0.927287	0.118244	-7.84216	4.42851e-15	1.01204e-13
NPC1L1	ENSG00000015520	protein_coding	220.085	-0.925363	0.215607	-4.29189	1.77156e-05	8.44707e-05
GNGT1	ENSG00000127928	protein_coding	44.1117	-0.924745	0.219589	-4.21126	2.53954e-05	0.000117221
GJB7	ENSG00000164411	protein_coding	63.834	-0.92462	0.215115	-4.29825	1.72151e-05	8.23285e-05
C1orf61	ENSG00000125462	protein_coding	187.978	-0.922695	0.212406	-4.34401	1.39902e-05	6.82154e-05
KCNF1	ENSG00000162975	protein_coding	67.0986	-0.922601	0.181845	-5.07356	3.90433e-07	2.57744e-06
NMB	ENSG00000197696	protein_coding	490.983	-0.922419	0.102147	-9.03032	1.71174e-19	6.43044e-18
ZIC5	ENSG00000139800	protein_coding	30.0218	-0.922002	0.294759	-3.12798	0.00176011	0.00531551
MAEL	ENSG00000143194	protein_coding	29.0425	-0.921801	0.189977	-4.85218	1.2211e-06	7.33202e-06
CARMIL3	ENSG00000186648	protein_coding	115.432	-0.921286	0.121828	-7.56217	3.96386e-14	8.12101e-13
GPX6	ENSG00000198704	protein_coding	0.381097	-0.920549	0.676017	-1.36173	0.173285	0.273909
CEACAM18	ENSG00000213822	protein_coding	0.812187	-0.91991	0.62229	-1.47827	0.139337	0.229392
KDM4E	ENSG00000235268	protein_coding	2.12927	-0.919787	0.269631	-3.41128	0.000646582	0.00217646
ZNF703	ENSG00000183779	protein_coding	1472.65	-0.918778	0.117855	-7.79581	6.3998e-15	1.43828e-13
CPN1	ENSG00000120054	protein_coding	6.87366	-0.918603	0.496228	-1.85117	0.0641448	0.120915
GPC2	ENSG00000213420	protein_coding	138.114	-0.91831	0.142047	-6.46482	1.0142e-10	1.23818e-09
PTHLH	ENSG00000087494	protein_coding	347.101	-0.917525	0.162162	-5.65808	1.53072e-08	1.30784e-07
SYBU	ENSG00000147642	protein_coding	1524.45	-0.91586	0.139186	-6.58014	4.70004e-11	6.05157e-10
AP3B2	ENSG00000103723	protein_coding	96.0508	-0.914234	0.161008	-5.67819	1.36129e-08	1.17162e-07
VWA5B2	ENSG00000145198	protein_coding	31.0176	-0.913425	0.138186	-6.61012	3.84015e-11	5.01591e-10
IRGC	ENSG00000124449	protein_coding	1.09588	-0.912656	0.200946	-4.5418	5.57769e-06	2.9388e-05
CXXC4	ENSG00000168772	protein_coding	418.144	-0.912229	0.128851	-7.07971	1.44455e-12	2.32285e-11
RIMS2	ENSG00000176406	protein_coding	127.62	-0.911349	0.225185	-4.04712	5.18527e-05	0.000223407
WNT4	ENSG00000162552	protein_coding	369.269	-0.91042	0.13732	-6.62992	3.35877e-11	4.43661e-10
SYT10	ENSG00000110975	protein_coding	2.45186	-0.909115	0.327261	-2.77795	0.00547024	0.0144672
DNMT3B	ENSG00000088305	protein_coding	350.991	-0.908895	0.101478	-8.95656	3.34963e-19	1.22028e-17
PTGS2	ENSG00000073756	protein_coding	5548.36	-0.908788	0.15606	-5.82332	5.76908e-09	5.3281e-08
GCKR	ENSG00000084734	protein_coding	51.8038	-0.907684	0.172612	-5.25853	1.45211e-07	1.04e-06
IGFBP2	ENSG00000115457	protein_coding	9854.45	-0.906205	0.149184	-6.0744	1.24455e-09	1.28278e-08
MAMSTR	ENSG00000176909	protein_coding	111.71	-0.905661	0.100363	-9.02384	1.81611e-19	6.79648e-18
C8orf74	ENSG00000171060	protein_coding	11.7783	-0.905613	0.320621	-2.82456	0.00473452	0.0127327
RNF183	ENSG00000165188	protein_coding	176.179	-0.90544	0.187909	-4.81849	1.44647e-06	8.56891e-06
LAIR2	ENSG00000167618	protein_coding	50.0627	-0.904531	0.159378	-5.67537	1.38386e-08	1.18916e-07
FRG2	ENSG00000205097	protein_coding	0.383612	-0.902898	0.388767	-2.32246	0.020208	0.0452697
ARL14	ENSG00000179674	protein_coding	86.8395	-0.902434	0.235326	-3.83483	0.000125652	0.0004977
LHX3	ENSG00000107187	protein_coding	1.45885	-0.901968	0.292898	-3.07946	0.00207375	0.00614206
MLLT11	ENSG00000213190	protein_coding	766.609	-0.901653	0.124287	-7.25459	4.0288e-13	7.0115e-12
REG3A	ENSG00000172016	protein_coding	1.97467	-0.901232	0.599458	-1.50341	0.132733	0.220445
EYA4	ENSG00000112319	protein_coding	146.373	-0.900608	0.159168	-5.65823	1.52942e-08	1.30699e-07
ENTPD2	ENSG00000054179	protein_coding	211.302	-0.89963	0.137802	-6.52843	6.6461e-11	8.37563e-10
KHDC1L	ENSG00000256980	protein_coding	12.7411	-0.899287	0.262194	-3.42985	0.000603917	0.00204779
PTGES	ENSG00000148344	protein_coding	2196.63	-0.899128	0.11848	-7.58886	3.22742e-14	6.66897e-13
CITED4	ENSG00000179862	protein_coding	357.966	-0.896429	0.11559	-7.75527	8.8154e-15	1.94585e-13
C13orf42	ENSG00000226792	protein_coding	1.06448	-0.89642	0.247846	-3.61684	0.000298216	0.00108577
TENT5D	ENSG00000174016	protein_coding	1.35384	-0.895209	0.28505	-3.14054	0.00168638	0.0051171
PLEKHG2	ENSG00000090924	protein_coding	3150.56	-0.895039	0.0861914	-10.3843	2.92226e-25	1.78935e-23
MUC5B	ENSG00000117983	protein_coding	36148.9	-0.894011	0.224154	-3.98838	6.65252e-05	0.000280163
DCAF8L1	ENSG00000226372	protein_coding	1.18021	-0.892809	0.455585	-1.9597	0.050031	0.0980934
ATOH8	ENSG00000168874	protein_coding	1573.98	-0.892659	0.145293	-6.14385	8.05428e-10	8.5184e-09
FOXL2	ENSG00000183770	protein_coding	7.3078	-0.892187	0.287542	-3.10281	0.00191694	0.00573363
CELF4	ENSG00000101489	protein_coding	118.979	-0.890956	0.127291	-6.99934	2.57167e-12	3.97741e-11
MCHR2	ENSG00000152034	protein_coding	1.6397	-0.890843	0.345275	-2.5801	0.00987731	0.0242882
TESMIN	ENSG00000132749	protein_coding	265.681	-0.890403	0.12904	-6.90019	5.19346e-12	7.71315e-11
TTLL8	ENSG00000138892	protein_coding	1.69866	-0.890351	0.240992	-3.69453	0.000220291	0.000827331
FAM181A	ENSG00000140067	protein_coding	38.0134	-0.890074	0.213526	-4.16845	3.06673e-05	0.000138922
CST11	ENSG00000125831	protein_coding	1.10687	-0.889869	0.324505	-2.74223	0.00610232	0.0159241
CLCNKA	ENSG00000186510	protein_coding	46.5219	-0.889739	0.152451	-5.83623	5.3396e-09	4.9621e-08
ERO1B	ENSG00000086619	protein_coding	1409.33	-0.889456	0.117245	-7.58634	3.2908e-14	6.78701e-13
CPLX1	ENSG00000168993	protein_coding	244.469	-0.889077	0.111329	-7.98604	1.39338e-15	3.39931e-14
OPRD1	ENSG00000116329	protein_coding	103.643	-0.888613	0.164518	-5.40131	6.61578e-08	5.05566e-07
CRISPLD1	ENSG00000121005	protein_coding	657.997	-0.888416	0.139337	-6.37603	1.8174e-10	2.11852e-09
TFF2	ENSG00000160181	protein_coding	317.796	-0.888171	0.423163	-2.09889	0.035827	0.0739536
AC026464.1	ENSG00000259900	protein_coding	1.04837	-0.887796	0.237059	-3.74504	0.000180366	0.00068904
ASTN1	ENSG00000152092	protein_coding	21.3697	-0.887622	0.187115	-4.74373	2.09816e-06	1.20556e-05
CDH15	ENSG00000129910	protein_coding	236.189	-0.886539	0.144304	-6.14357	8.06873e-10	8.53158e-09
ZNF695	ENSG00000197472	protein_coding	60.5244	-0.886491	0.159203	-5.56832	2.57205e-08	2.11061e-07
TBX18	ENSG00000112837	protein_coding	152.376	-0.886064	0.215555	-4.11062	3.94605e-05	0.000174596
NYX	ENSG00000188937	protein_coding	0.721968	-0.885265	0.278736	-3.17599	0.00149324	0.0045921
TAS1R1	ENSG00000173662	protein_coding	42.0863	-0.885252	0.169665	-5.21763	1.81224e-07	1.2756e-06
GPR37L1	ENSG00000170075	protein_coding	36.9744	-0.885204	0.117417	-7.53897	4.73688e-14	9.59147e-13
TAT	ENSG00000198650	protein_coding	38.5361	-0.885045	0.13047	-6.78352	1.17286e-11	1.66217e-10
KRTAP13-2	ENSG00000182816	protein_coding	0.4599	-0.885027	0.510458	-1.73379	0.0829554	0.149627
B3GALT2	ENSG00000162630	protein_coding	166.125	-0.884998	0.165947	-5.333	9.66021e-08	7.16737e-07
THEM5	ENSG00000196407	protein_coding	326.995	-0.884744	0.0990516	-8.93215	4.178e-19	1.50561e-17
FXYD3	ENSG00000089356	protein_coding	6156.78	-0.88396	0.13601	-6.49923	8.07321e-11	1.00111e-09
ACTL6B	ENSG00000077080	protein_coding	1.98477	-0.883825	0.209107	-4.22666	2.37181e-05	0.000110183
CYP2W1	ENSG00000073067	protein_coding	17.6509	-0.883484	0.197642	-4.47012	7.81747e-06	3.99791e-05
ACKR3	ENSG00000144476	protein_coding	1381.81	-0.883115	0.122639	-7.20096	5.97913e-13	1.01491e-11
ORM2	ENSG00000228278	protein_coding	292.032	-0.883006	0.193981	-4.55203	5.313e-06	2.81267e-05
PTH2R	ENSG00000144407	protein_coding	30.6294	-0.883003	0.186958	-4.723	2.32389e-06	1.32351e-05
TULP1	ENSG00000112041	protein_coding	11.4935	-0.882525	0.126677	-6.96673	3.24403e-12	4.95368e-11
INHBC	ENSG00000175189	protein_coding	5.57492	-0.881894	0.13959	-6.31773	2.65432e-10	3.01443e-09
AC020636.2	ENSG00000260234	protein_coding	0.452632	-0.881234	0.368339	-2.39246	0.016736	0.0384392
ZNF710	ENSG00000140548	protein_coding	2677.32	-0.881182	0.0961519	-9.16447	4.97908e-20	1.96409e-18
STMN4	ENSG00000015592	protein_coding	1.2224	-0.881179	0.215511	-4.08879	4.33624e-05	0.000190391
UGT3A2	ENSG00000168671	protein_coding	18.6925	-0.881009	0.189036	-4.66055	3.15369e-06	1.75011e-05
RBPJL	ENSG00000124232	protein_coding	3.60225	-0.880741	0.175677	-5.0134	5.34769e-07	3.44272e-06
PTGES3L	ENSG00000267060	protein_coding	28.3987	-0.880224	0.0960067	-9.16836	4.80287e-20	1.89976e-18
HCN4	ENSG00000138622	protein_coding	70.1717	-0.880223	0.200639	-4.3871	1.14874e-05	5.68362e-05
INO80B-WBP1	ENSG00000274049	protein_coding	1.54559	-0.879434	0.148365	-5.92752	3.07546e-09	2.96811e-08
ADH6	ENSG00000172955	protein_coding	100.174	-0.879354	0.16912	-5.19959	1.9973e-07	1.39185e-06
CHAC1	ENSG00000128965	protein_coding	266.249	-0.878467	0.0916196	-9.5882	8.9637e-22	4.13398e-20
ZAN	ENSG00000146839	protein_coding	2.60368	-0.878026	0.206717	-4.24749	2.16183e-05	0.000101384
FAM177B	ENSG00000197520	protein_coding	254.362	-0.877823	0.179832	-4.88136	1.05358e-06	6.41592e-06
TRIM17	ENSG00000162931	protein_coding	260.321	-0.877697	0.141419	-6.20636	5.42271e-10	5.88743e-09
PIWIL2	ENSG00000197181	protein_coding	29.4683	-0.877492	0.152527	-5.75302	8.7662e-09	7.80353e-08
KCNMB4	ENSG00000135643	protein_coding	909.185	-0.877219	0.140252	-6.25459	3.98551e-10	4.41215e-09
MTUS2	ENSG00000132938	protein_coding	44.9584	-0.877023	0.160642	-5.4595	4.77479e-08	3.73978e-07
BCL2L10	ENSG00000137875	protein_coding	38.3252	-0.875812	0.165929	-5.27822	1.30445e-07	9.42981e-07
DCAF8L2	ENSG00000189186	protein_coding	3.1618	-0.875025	0.497002	-1.76061	0.0783047	0.142471
PTH2	ENSG00000142538	protein_coding	0.642223	-0.874065	0.473599	-1.84558	0.0649531	0.122116
C2CD4A	ENSG00000198535	protein_coding	818.791	-0.87274	0.150986	-5.78027	7.45822e-09	6.73321e-08
TROAP	ENSG00000135451	protein_coding	694.735	-0.872253	0.11109	-7.85174	4.10313e-15	9.43154e-14
OPN3	ENSG00000054277	protein_coding	1146.44	-0.871203	0.111833	-7.79023	6.68865e-15	1.50086e-13
H2AL1RP	ENSG00000229674	protein_coding	0.602742	-0.871194	0.291766	-2.98593	0.00282716	0.00809265
RBP3	ENSG00000265203	protein_coding	1.35939	-0.870905	0.302685	-2.87727	0.00401135	0.0110161
EMX2	ENSG00000170370	protein_coding	2.5884	-0.869894	0.271998	-3.19817	0.00138305	0.00429159
TRIM31	ENSG00000204616	protein_coding	467.951	-0.869211	0.17268	-5.03366	4.81203e-07	3.12246e-06
RDH10	ENSG00000121039	protein_coding	6118.44	-0.869013	0.113689	-7.64378	2.10935e-14	4.4629e-13
ST8SIA3	ENSG00000177511	protein_coding	2.36626	-0.868911	0.293102	-2.96453	0.00303147	0.00859854
GABRA5	ENSG00000186297	protein_coding	4.73712	-0.868267	0.323284	-2.68577	0.00723629	0.0185002
TAF11L14	ENSG00000250782	protein_coding	0.154063	-0.867691	1.00195	-0.866	0.38649
GREB1	ENSG00000196208	protein_coding	536.745	-0.867679	0.140886	-6.15872	7.33356e-10	7.79295e-09
SOX21	ENSG00000125285	protein_coding	226.025	-0.867467	0.206106	-4.20883	2.56698e-05	0.000118337
OR2J3	ENSG00000204701	protein_coding	0.404581	-0.86716	0.460826	-1.88175	0.0598701	0.114102
BDKRB1	ENSG00000100739	protein_coding	71.645	-0.867001	0.129745	-6.68235	2.35144e-11	3.18462e-10
BDNF	ENSG00000176697	protein_coding	107.865	-0.866868	0.154531	-5.60968	2.02706e-08	1.69483e-07
RGSL1	ENSG00000121446	protein_coding	1.21566	-0.865184	0.263629	-3.28182	0.00103138	0.00330665
SLC15A1	ENSG00000088386	protein_coding	205.218	-0.864572	0.20451	-4.22752	2.36281e-05	0.000109809
NRTN	ENSG00000171119	protein_coding	57.3451	-0.864519	0.107848	-8.01608	1.09174e-15	2.69067e-14
KRTAP1-1	ENSG00000188581	protein_coding	0.913667	-0.863779	0.413713	-2.08787	0.0368093	0.0756499
UGT2B28	ENSG00000135226	protein_coding	3.56556	-0.863723	0.323662	-2.6686	0.00761689	0.0193455
CAGE1	ENSG00000164304	protein_coding	7.3116	-0.863659	0.162697	-5.3084	1.10589e-07	8.11763e-07
PRDM7	ENSG00000126856	protein_coding	2.66697	-0.863536	0.188852	-4.57255	4.81822e-06	2.56988e-05
UGDH	ENSG00000109814	protein_coding	8357.97	-0.862712	0.108477	-7.95292	1.82164e-15	4.37031e-14
CSMD1	ENSG00000183117	protein_coding	71.0724	-0.862319	0.197072	-4.37565	1.21069e-05	5.96363e-05
MYCL	ENSG00000116990	protein_coding	809.829	-0.862134	0.112562	-7.65917	1.87132e-14	3.98847e-13
KRT78	ENSG00000170423	protein_coding	21.8141	-0.861883	0.176718	-4.87717	1.07617e-06	6.53602e-06
GCLC	ENSG00000001084	protein_coding	5702.49	-0.861516	0.138293	-6.22966	4.67459e-10	5.13435e-09
TMSB15A	ENSG00000158164	protein_coding	28.1098	-0.861454	0.132699	-6.49178	8.4829e-11	1.04892e-09
LY6G6C	ENSG00000204421	protein_coding	7.24638	-0.860777	0.17171	-5.01298	5.35937e-07	3.44973e-06
DEFA6	ENSG00000164822	protein_coding	0.553897	-0.859012	0.560981	-1.53127	0.125704	0.210855
BRDT	ENSG00000137948	protein_coding	336.077	-0.858683	0.270786	-3.17107	0.00151876	0.00466426
RALYL	ENSG00000184672	protein_coding	1.3257	-0.858663	0.396422	-2.16604	0.0303085	0.0640505
MMP27	ENSG00000137675	protein_coding	0.529404	-0.858315	0.44045	-1.94872	0.0513287	0.100176
NXPH1	ENSG00000122584	protein_coding	10.5355	-0.858267	0.233998	-3.66784	0.000244605	0.000909054
LRRC66	ENSG00000188993	protein_coding	51.9464	-0.857175	0.175735	-4.87766	1.07351e-06	6.52258e-06
RHBG	ENSG00000132677	protein_coding	53.3147	-0.856774	0.146922	-5.8315	5.49325e-09	5.09071e-08
C16orf92	ENSG00000167194	protein_coding	0.570198	-0.856478	0.266734	-3.21098	0.00132283	0.00412542
HIF3A	ENSG00000124440	protein_coding	781.351	-0.856311	0.158496	-5.40274	6.563e-08	5.01621e-07
CARTPT	ENSG00000164326	protein_coding	0.462565	-0.855715	0.490969	-1.74291	0.0813495	0.147153
HUNK	ENSG00000142149	protein_coding	444.059	-0.855379	0.123232	-6.9412	3.88777e-12	5.88692e-11
PRAMEF2	ENSG00000120952	protein_coding	0.309963	-0.854667	0.541269	-1.57901	0.114334	0.195135
TSPAN8	ENSG00000127324	protein_coding	4884.5	-0.854618	0.189976	-4.49857	6.84124e-06	3.5472e-05
MISP	ENSG00000099812	protein_coding	3684.23	-0.854341	0.10355	-8.25049	1.57748e-16	4.26885e-15
TMEM52	ENSG00000178821	protein_coding	128.398	-0.854167	0.109014	-7.83538	4.67418e-15	1.0665e-13
AQP12A	ENSG00000184945	protein_coding	0.640884	-0.853734	0.443675	-1.92423	0.0543254	0.105083
OVOL2	ENSG00000125850	protein_coding	492.327	-0.853558	0.065896	-12.9531	2.25671e-38	3.08621e-36
TTC6	ENSG00000139865	protein_coding	246.29	-0.853347	0.130568	-6.53564	6.33363e-11	8.00046e-10
COL4A6	ENSG00000197565	protein_coding	112.589	-0.851828	0.167393	-5.0888	3.60333e-07	2.39478e-06
EPS8L3	ENSG00000198758	protein_coding	289.849	-0.851798	0.311902	-2.73098	0.00631463	0.0164046
C5orf52	ENSG00000187658	protein_coding	0.734831	-0.851793	0.283562	-3.0039	0.00266545	0.00767689
MAGEA10	ENSG00000124260	protein_coding	53.3226	-0.851331	0.408634	-2.08336	0.0372185	0.076346
OR7A5	ENSG00000188269	protein_coding	2.63774	-0.850409	0.185992	-4.57228	4.82437e-06	2.57252e-05
HAPLN2	ENSG00000132702	protein_coding	4.57446	-0.850347	0.129806	-6.55091	5.71882e-11	7.27987e-10
ATP4A	ENSG00000105675	protein_coding	3.72984	-0.850156	0.243795	-3.48718	0.000488145	0.001689
SMIM31	ENSG00000248771	protein_coding	263.35	-0.848771	0.192597	-4.40699	1.04818e-05	5.22787e-05
MEX3A	ENSG00000254726	protein_coding	1487.1	-0.848235	0.116087	-7.3069	2.73368e-13	4.91745e-12
UGT1A6	ENSG00000167165	protein_coding	487.491	-0.84808	0.297847	-2.84737	0.00440826	0.0119666
CREG2	ENSG00000175874	protein_coding	76.7961	-0.847996	0.173276	-4.8939	9.88555e-07	6.06079e-06
CERS1	ENSG00000223802	protein_coding	22.4302	-0.846543	0.14635	-5.78439	7.27755e-09	6.58382e-08
HYKK	ENSG00000188266	protein_coding	208.075	-0.846411	0.0720221	-11.7521	6.88864e-32	6.4921e-30
TNP1	ENSG00000118245	protein_coding	0.300301	-0.845613	0.69811	-1.21129	0.225785	0.338951
SLC17A1	ENSG00000124568	protein_coding	3.38371	-0.84535	0.303502	-2.78532	0.00534756	0.0141782
DCAF12L2	ENSG00000198354	protein_coding	11.1947	-0.84516	0.228289	-3.70215	0.000213784	0.000804719
DOC2B	ENSG00000272636	protein_coding	727.843	-0.845089	0.126627	-6.67383	2.49218e-11	3.35635e-10
UPK1A	ENSG00000105668	protein_coding	8.8904	-0.844429	0.200838	-4.20452	2.61634e-05	0.000120355
SPEM2	ENSG00000184560	protein_coding	0.621577	-0.844344	0.245932	-3.43324	0.00059641	0.00202535
IGDCC3	ENSG00000174498	protein_coding	7.74777	-0.843757	0.156529	-5.39042	7.02942e-08	5.34349e-07
GSTA1	ENSG00000243955	protein_coding	1058.68	-0.842606	0.197712	-4.26178	2.02802e-05	9.57095e-05
EIF1AY	ENSG00000198692	protein_coding	420.728	-0.842602	0.325619	-2.58769	0.00966207	0.0238374
TAFA4	ENSG00000163377	protein_coding	5.26232	-0.84249	0.219226	-3.84302	0.000121529	0.000482732
SCN2A	ENSG00000136531	protein_coding	49.9763	-0.842106	0.178218	-4.72514	2.29954e-06	1.31033e-05
GABRB1	ENSG00000163288	protein_coding	3.56877	-0.840879	0.317598	-2.64762	0.00810602	0.0204143
SNX31	ENSG00000174226	protein_coding	8.24706	-0.840878	0.190624	-4.41119	1.02803e-05	5.13532e-05
SLC1A6	ENSG00000105143	protein_coding	4.46078	-0.840738	0.218376	-3.84995	0.000118142	0.000470223
CUZD1	ENSG00000138161	protein_coding	83.1765	-0.840514	0.100328	-8.37763	5.40024e-17	1.54223e-15
HS3ST6	ENSG00000162040	protein_coding	34.6864	-0.839606	0.221381	-3.79259	0.000149083	0.000580402
EIF4EBP1	ENSG00000187840	protein_coding	2202.83	-0.839485	0.102742	-8.17082	3.063e-16	8.00405e-15
MEIOC	ENSG00000180336	protein_coding	71.3209	-0.8392	0.149799	-5.60216	2.11699e-08	1.76357e-07
SULT1E1	ENSG00000109193	protein_coding	40.5218	-0.838152	0.185011	-4.53029	5.89024e-06	3.09092e-05
AC011195.2	ENSG00000266826	protein_coding	1.05271	-0.838134	0.216976	-3.8628	0.000112093	0.000448723
DDX25	ENSG00000109832	protein_coding	19.4029	-0.837775	0.170697	-4.90798	9.20208e-07	5.68113e-06
TMTC1	ENSG00000133687	protein_coding	763.143	-0.837768	0.126807	-6.60665	3.93125e-11	5.12564e-10
RAPGEFL1	ENSG00000108352	protein_coding	751.793	-0.83666	0.101668	-8.22934	1.88253e-16	5.0596e-15
OR52E2	ENSG00000176787	protein_coding	0.479759	-0.834757	0.940273	-0.887782	0.374658	0.503208
FAM240C	ENSG00000216921	protein_coding	5.52823	-0.834211	0.163021	-5.11719	3.10118e-07	2.08664e-06
OXCT2	ENSG00000198754	protein_coding	19.3841	-0.834206	0.122074	-6.83359	8.28178e-12	1.19837e-10
SPIRE2	ENSG00000204991	protein_coding	1082.8	-0.834026	0.0832864	-10.014	1.32355e-23	7.14553e-22
FAM72D	ENSG00000215784	protein_coding	32.023	-0.833882	0.11384	-7.32505	2.38811e-13	4.33358e-12
KCNK2	ENSG00000082482	protein_coding	35.5906	-0.833606	0.194863	-4.2779	1.88668e-05	8.95168e-05
SAMD13	ENSG00000203943	protein_coding	94.0426	-0.832676	0.117142	-7.10829	1.17493e-12	1.91703e-11
FAM131C	ENSG00000185519	protein_coding	16.7224	-0.832572	0.170482	-4.88364	1.04145e-06	6.34828e-06
MAGEC1	ENSG00000155495	protein_coding	37.7723	-0.832392	0.353824	-2.35256	0.0186446	0.0422175
LCN9	ENSG00000148386	protein_coding	0.640016	-0.831755	0.764184	-1.08842	0.276409	0.397283
PBK	ENSG00000168078	protein_coding	480.252	-0.831307	0.115057	-7.22517	5.00481e-13	8.61671e-12
SEMA4G	ENSG00000095539	protein_coding	811.949	-0.830929	0.11332	-7.3326	2.25722e-13	4.10982e-12
MEP1B	ENSG00000141434	protein_coding	4.01554	-0.830741	0.207288	-4.00766	6.13226e-05	0.00025992
LARGE2	ENSG00000165905	protein_coding	1746.71	-0.830722	0.104631	-7.93958	2.02874e-15	4.82733e-14
ELOVL4	ENSG00000118402	protein_coding	112.586	-0.830685	0.147173	-5.64426	1.65895e-08	1.40682e-07
TBL1Y	ENSG00000092377	protein_coding	12.3766	-0.830564	0.361565	-2.29713	0.0216112	0.0479325
AVPI1	ENSG00000119986	protein_coding	1321.49	-0.829404	0.097796	-8.48096	2.23338e-17	6.67274e-16
ELOVL3	ENSG00000119915	protein_coding	46.2249	-0.829231	0.151013	-5.49112	3.99399e-08	3.17468e-07
KIAA1549	ENSG00000122778	protein_coding	1067.81	-0.828699	0.0883577	-9.37891	6.6659e-21	2.8499e-19
PLEKHG4B	ENSG00000153404	protein_coding	807.056	-0.82836	0.161143	-5.14051	2.73988e-07	1.86087e-06
CNIH2	ENSG00000174871	protein_coding	72.2147	-0.826809	0.108595	-7.61368	2.66402e-14	5.57119e-13
OR13D1	ENSG00000179055	protein_coding	0.646147	-0.826752	0.506504	-1.63227	0.102622	0.178541
NPIPB9	ENSG00000196993	protein_coding	2.44918	-0.826429	0.166746	-4.95622	7.18774e-07	4.52123e-06
PROZ	ENSG00000126231	protein_coding	9.26059	-0.8246	0.126162	-6.53606	6.3161e-11	7.98296e-10
SCGB1D2	ENSG00000124935	protein_coding	1.61932	-0.824556	0.489157	-1.68567	0.0918599	0.162829
TMEM151B	ENSG00000178233	protein_coding	7.94059	-0.820991	0.140754	-5.8328	5.4506e-09	5.05334e-08
CHRD	ENSG00000090539	protein_coding	672.895	-0.820527	0.125964	-6.51398	7.31843e-11	9.17757e-10
GOLGA6L1	ENSG00000273976	protein_coding	0.165617	-0.819967	0.832231	-0.985263	0.324495
ZNF648	ENSG00000179930	protein_coding	6.54792	-0.819805	0.207552	-3.94989	7.8188e-05	0.000324364
SCNN1A	ENSG00000111319	protein_coding	17423.3	-0.819534	0.0967119	-8.47397	2.37178e-17	7.06676e-16
OR51I1	ENSG00000167359	protein_coding	0.689966	-0.819319	0.359211	-2.28089	0.0225552	0.0497667
SDCBP2	ENSG00000125775	protein_coding	1258.77	-0.819273	0.142639	-5.74369	9.26379e-09	8.2094e-08
RGR	ENSG00000148604	protein_coding	0.838195	-0.819228	0.299922	-2.73147	0.00630532	0.0163846
MPPED1	ENSG00000186732	protein_coding	2.65233	-0.819212	0.22976	-3.56551	0.000363145	0.00129562
CELA3A	ENSG00000142789	protein_coding	0.538302	-0.817608	0.401585	-2.03595	0.0417549	0.0840956
USH1C	ENSG00000006611	protein_coding	282.601	-0.816375	0.239855	-3.40362	0.000664983	0.0022313
CRACR2B	ENSG00000177685	protein_coding	1782.21	-0.815994	0.097552	-8.36471	6.02621e-17	1.70974e-15
CNTNAP2	ENSG00000174469	protein_coding	379.635	-0.815717	0.208537	-3.91162	9.16787e-05	0.000374102
AGXT	ENSG00000172482	protein_coding	4.21861	-0.814807	0.262362	-3.10566	0.00189858	0.00568459
CYP2C18	ENSG00000108242	protein_coding	205.15	-0.814498	0.189994	-4.28697	1.81125e-05	8.62207e-05
CLDN10	ENSG00000134873	protein_coding	1034.43	-0.814254	0.197344	-4.12605	3.69043e-05	0.000164225
CTXN2	ENSG00000233932	protein_coding	0.823798	-0.814171	0.283651	-2.87032	0.00410052	0.0112361
PGD	ENSG00000142657	protein_coding	13200.4	-0.813979	0.0913925	-8.90641	5.27106e-19	1.88385e-17
ADH7	ENSG00000196344	protein_coding	38.0179	-0.813974	0.233428	-3.48704	0.0004884	0.00168952
PITPNC1	ENSG00000154217	protein_coding	2070.26	-0.813827	0.0884862	-9.19722	3.67325e-20	1.47311e-18
ADAM18	ENSG00000168619	protein_coding	1.65956	-0.813143	0.319726	-2.54325	0.0109827	0.0266541
ATP1B1	ENSG00000143153	protein_coding	31634.7	-0.812929	0.0908703	-8.94604	3.68451e-19	1.33666e-17
HDGFL1	ENSG00000112273	protein_coding	0.328021	-0.81276	0.311903	-2.60581	0.00916573	0.0227449
VSTM2A	ENSG00000170419	protein_coding	1.39381	-0.812713	0.363034	-2.23867	0.0251774	0.0546538
TSPY9P	ENSG00000238074	protein_coding	0.197786	-0.812577	2.03943	-0.398433	0.690311
SCGB1C2	ENSG00000268320	protein_coding	0.241342	-0.812258	0.563839	-1.44059	0.149702
MDFI	ENSG00000112559	protein_coding	1233.96	-0.811825	0.10975	-7.39705	1.39242e-13	2.63484e-12
CDHR2	ENSG00000074276	protein_coding	112.624	-0.811426	0.182048	-4.4572	8.3036e-06	4.22509e-05
TNNI3	ENSG00000129991	protein_coding	167.146	-0.809658	0.204159	-3.96582	7.31454e-05	0.000305374
GABRP	ENSG00000094755	protein_coding	350.054	-0.809607	0.208579	-3.88153	0.0001038	0.000418522
TET1	ENSG00000138336	protein_coding	178.539	-0.809317	0.107351	-7.53899	4.73622e-14	9.59147e-13
BRS3	ENSG00000102239	protein_coding	1.11788	-0.809313	0.266509	-3.03672	0.00239168	0.00697084
C1orf105	ENSG00000180999	protein_coding	6.93783	-0.809107	0.181452	-4.45907	8.23154e-06	4.19039e-05
POPDC3	ENSG00000132429	protein_coding	112.888	-0.8091	0.220087	-3.67627	0.000236667	0.000883113
KRTAP5-10	ENSG00000204572	protein_coding	7.68174	-0.80897	0.14369	-5.62995	1.8026e-08	1.51829e-07
LCN2	ENSG00000148346	protein_coding	10106.3	-0.808771	0.164065	-4.92959	8.24042e-07	5.13053e-06
C17orf64	ENSG00000141371	protein_coding	9.87411	-0.808724	0.146218	-5.53094	3.18518e-08	2.57283e-07
PEX5L	ENSG00000114757	protein_coding	30.6106	-0.808514	0.143371	-5.6393	1.70738e-08	1.44285e-07
UNC13A	ENSG00000130477	protein_coding	127.18	-0.807377	0.16674	-4.84214	1.28446e-06	7.68267e-06
GRB14	ENSG00000115290	protein_coding	466.278	-0.806683	0.126389	-6.38253	1.74182e-10	2.0381e-09
GJC3	ENSG00000176402	protein_coding	22.6848	-0.805744	0.161987	-4.97414	6.55391e-07	4.15509e-06
CHML	ENSG00000203668	protein_coding	2146.28	-0.805698	0.0898669	-8.96546	3.08989e-19	1.13232e-17
C4orf51	ENSG00000237136	protein_coding	2.1854	-0.804985	0.212724	-3.78418	0.000154214	0.000598466
STRC	ENSG00000242866	protein_coding	9.85968	-0.803378	0.154356	-5.20472	1.94287e-07	1.35763e-06
DLGAP1	ENSG00000170579	protein_coding	172.401	-0.802989	0.175761	-4.56864	4.90906e-06	2.61382e-05
NPIPB6	ENSG00000198156	protein_coding	6.2453	-0.802913	0.138004	-5.81805	5.95396e-09	5.48483e-08
MAB21L3	ENSG00000173212	protein_coding	39.1902	-0.802785	0.148317	-5.41265	6.20995e-08	4.76907e-07
CBS	ENSG00000160200	protein_coding	56.914	-0.802644	0.145128	-5.5306	3.19138e-08	2.57688e-07
MAGEB17	ENSG00000182798	protein_coding	5.15716	-0.802401	0.232962	-3.44434	0.000572446	0.00195069
MST1	ENSG00000173531	protein_coding	308.094	-0.80238	0.0952184	-8.42673	3.55455e-17	1.0356e-15
CCL15	ENSG00000275718	protein_coding	25.6775	-0.801394	0.202193	-3.96351	7.38548e-05	0.00030795
SRPK3	ENSG00000184343	protein_coding	290.304	-0.801359	0.13523	-5.92588	3.10625e-09	2.99382e-08
PNLIP	ENSG00000175535	protein_coding	0.482561	-0.801263	0.550139	-1.45647	0.145262	0.237369
NRSN1	ENSG00000152954	protein_coding	1.63091	-0.801037	0.301571	-2.65621	0.00790233	0.0199698
CBY2	ENSG00000174015	protein_coding	29.6596	-0.801016	0.223298	-3.58721	0.000334238	0.00120208
ZNF280A	ENSG00000169548	protein_coding	10.51	-0.800083	0.328256	-2.43738	0.0147943	0.0345041
NR4A2	ENSG00000153234	protein_coding	1724.89	-0.799223	0.122232	-6.5386	6.2098e-11	7.86006e-10
SERPINB4	ENSG00000206073	protein_coding	64.0857	-0.79839	0.285901	-2.79254	0.0052296	0.0139079
BMP7	ENSG00000101144	protein_coding	359.108	-0.798222	0.173089	-4.61163	3.99528e-06	2.16748e-05
OIP5	ENSG00000104147	protein_coding	132.109	-0.798026	0.0969765	-8.22907	1.88666e-16	5.06757e-15
DUSP9	ENSG00000130829	protein_coding	135.049	-0.797297	0.198323	-4.0202	5.81492e-05	0.000247923
SLC15A5	ENSG00000188991	protein_coding	5.11035	-0.796909	0.229184	-3.47716	0.00050676	0.00174788
CAPN5	ENSG00000149260	protein_coding	2785.74	-0.79638	0.114932	-6.92911	4.23499e-12	6.38434e-11
GTSF1	ENSG00000170627	protein_coding	91.8648	-0.795146	0.173317	-4.58782	4.47899e-06	2.40313e-05
CDK2AP2	ENSG00000167797	protein_coding	5313.12	-0.794747	0.0793174	-10.0198	1.24726e-23	6.75049e-22
BFSP1	ENSG00000125864	protein_coding	157.863	-0.793381	0.0761525	-10.4183	2.04555e-25	1.25607e-23
LCE5A	ENSG00000186207	protein_coding	0.263361	-0.793252	0.481782	-1.64649	0.099662
TMEFF1	ENSG00000241697	protein_coding	3.45784	-0.792932	0.196203	-4.04139	5.31357e-05	0.000228412
SLC45A4	ENSG00000022567	protein_coding	2368.39	-0.792499	0.0796589	-9.94866	2.55613e-23	1.34319e-21
CYSRT1	ENSG00000197191	protein_coding	102.667	-0.792281	0.120595	-6.5698	5.03844e-11	6.46042e-10
FAM184B	ENSG00000047662	protein_coding	40.2211	-0.792095	0.10451	-7.5791	3.47953e-14	7.16261e-13
SLC9A2	ENSG00000115616	protein_coding	161.016	-0.791721	0.198985	-3.97881	6.92623e-05	0.000290702
SHISAL2B	ENSG00000145642	protein_coding	4.45353	-0.791683	0.218377	-3.62531	0.00028862	0.00105402
DEGS2	ENSG00000168350	protein_coding	562.268	-0.791338	0.142533	-5.55197	2.82464e-08	2.3022e-07
KCNJ3	ENSG00000162989	protein_coding	5.54849	-0.791032	0.199814	-3.95885	7.53118e-05	0.000313572
SCGB2A2	ENSG00000110484	protein_coding	0.748926	-0.790925	0.570533	-1.38629	0.165658	0.264117
FBXW10	ENSG00000171931	protein_coding	13.5358	-0.790747	0.161866	-4.8852	1.03324e-06	6.30442e-06
OPLAH	ENSG00000178814	protein_coding	1447.83	-0.790726	0.0843658	-9.37258	7.0779e-21	3.02306e-19
AC011473.4	ENSG00000269741	protein_coding	0.6709	-0.790255	0.436269	-1.81139	0.0700804	0.130057
RASGEF1C	ENSG00000146090	protein_coding	23.284	-0.790153	0.204741	-3.85929	0.000113717	0.000454411
MYBL2	ENSG00000101057	protein_coding	2585.97	-0.789962	0.122618	-6.44248	1.17535e-10	1.41814e-09
AKR1C8P	ENSG00000264006	protein_coding	3.56062	-0.789589	0.212113	-3.7225	0.000197259	0.000748496
LENEP	ENSG00000163352	protein_coding	4.37559	-0.788482	0.157677	-5.00062	5.71473e-07	3.66432e-06
AGT	ENSG00000135744	protein_coding	1235.42	-0.788386	0.171666	-4.59256	4.37841e-06	2.3547e-05
SBK2	ENSG00000187550	protein_coding	2.00069	-0.787953	0.229636	-3.43131	0.000600683	0.0020381
MKX	ENSG00000150051	protein_coding	122.553	-0.787198	0.149532	-5.26443	1.40628e-07	1.01103e-06
ARG2	ENSG00000081181	protein_coding	337.415	-0.785909	0.104173	-7.54425	4.54907e-14	9.23274e-13
CRCT1	ENSG00000169509	protein_coding	2.77181	-0.785883	0.452713	-1.73594	0.0825741	0.149032
AC092143.1	ENSG00000198211	protein_coding	0.987252	-0.78555	0.222314	-3.53352	0.000410059	0.00144223
LBP	ENSG00000129988	protein_coding	89.7171	-0.784053	0.24673	-3.17778	0.00148408	0.00456717
HOXC5	ENSG00000172789	protein_coding	6.1337	-0.783644	0.176091	-4.45021	8.5786e-06	4.35225e-05
TINCR	ENSG00000223573	protein_coding	133.357	-0.783403	0.156642	-5.00123	5.69657e-07	3.65322e-06
TRIM49B	ENSG00000182053	protein_coding	0.319922	-0.782928	0.715026	-1.09496	0.273533	0.394089
C1QTNF9	ENSG00000240654	protein_coding	7.08448	-0.782887	0.175746	-4.45466	8.40254e-06	4.27192e-05
SLC7A10	ENSG00000130876	protein_coding	158.554	-0.782863	0.215754	-3.62849	0.000285079	0.00104223
SPANXB1	ENSG00000227234	protein_coding	5.138	-0.782428	0.41442	-1.88801	0.0590247	0.112723
STRIT1	ENSG00000240045	protein_coding	1.60375	-0.782416	0.220476	-3.54876	0.000387044	0.00137073
HSF4	ENSG00000102878	protein_coding	859.815	-0.782221	0.112642	-6.94431	3.80323e-12	5.76092e-11
SEC11C	ENSG00000166562	protein_coding	5214.73	-0.782114	0.10969	-7.13023	1.00201e-12	1.65167e-11
STARD10	ENSG00000214530	protein_coding	6026.53	-0.78153	0.0815537	-9.583	9.42638e-22	4.31979e-20
TNS4	ENSG00000131746	protein_coding	1851.26	-0.781165	0.188977	-4.13365	3.57051e-05	0.000159445
WIPF3	ENSG00000122574	protein_coding	219.959	-0.781047	0.123364	-6.33125	2.43186e-10	2.77853e-09
CALML6	ENSG00000169885	protein_coding	19.7242	-0.781014	0.143841	-5.42971	5.64452e-08	4.37123e-07
RPS4Y1	ENSG00000129824	protein_coding	4082.06	-0.78058	0.306774	-2.54447	0.0109442	0.0265696
AGXT2	ENSG00000113492	protein_coding	2.58451	-0.779214	0.29236	-2.66525	0.00769305	0.0195114
AL355987.3	ENSG00000272896	protein_coding	3.31556	-0.779208	0.131281	-5.93544	2.93063e-09	2.84226e-08
NEFH	ENSG00000100285	protein_coding	362.207	-0.77914	0.201739	-3.86211	0.00011241	0.000449805
HPN	ENSG00000105707	protein_coding	3107.07	-0.77789	0.122518	-6.34918	2.1646e-10	2.49375e-09
TP53TG3D	ENSG00000205456	protein_coding	2.85382	-0.777839	0.222143	-3.50153	0.000462602	0.00160922
COL9A3	ENSG00000092758	protein_coding	129.077	-0.776896	0.131078	-5.92697	3.08581e-09	2.97743e-08
GABRA3	ENSG00000011677	protein_coding	117.932	-0.776836	0.303628	-2.55851	0.0105121	0.0256368
SRXN1	ENSG00000271303	protein_coding	215.738	-0.7765	0.133922	-5.79814	6.70551e-09	6.11866e-08
MAGEB6	ENSG00000176746	protein_coding	1.12362	-0.776159	0.403325	-1.9244	0.0543041	0.105046
HOXA10	ENSG00000253293	protein_coding	170.079	-0.776091	0.1991	-3.898	9.69905e-05	0.000393628
SLC16A4	ENSG00000168679	protein_coding	1971.25	-0.775963	0.134328	-5.77664	7.62073e-09	6.86135e-08
SPDEF	ENSG00000124664	protein_coding	2066.16	-0.775872	0.133105	-5.82903	5.57495e-09	5.1576e-08
SERPINA7	ENSG00000123561	protein_coding	1.14978	-0.775502	0.42321	-1.83243	0.0668874	0.125122
KCNK16	ENSG00000095981	protein_coding	5.34633	-0.774198	0.264126	-2.93117	0.00337688	0.00945822
SEMG2	ENSG00000124157	protein_coding	0.202038	-0.77411	0.644814	-1.20052	0.229939
BCAN	ENSG00000132692	protein_coding	88.6396	-0.773202	0.13944	-5.54504	2.93892e-08	2.38905e-07
SYNGR4	ENSG00000105467	protein_coding	24.0019	-0.773195	0.170879	-4.52482	6.04469e-06	3.16332e-05
GSTP1	ENSG00000084207	protein_coding	33948.3	-0.772997	0.0751551	-10.2854	8.20404e-25	4.85876e-23
MINAR2	ENSG00000186367	protein_coding	0.4546	-0.77135	0.395802	-1.94883	0.0513161	0.10016
CYP11A1	ENSG00000140459	protein_coding	65.5663	-0.771335	0.148761	-5.18508	2.15928e-07	1.4932e-06
CHRND	ENSG00000135902	protein_coding	4.57068	-0.770533	0.219124	-3.51643	0.000437399	0.00153068
CERS3	ENSG00000154227	protein_coding	5.09254	-0.769921	0.218669	-3.52094	0.000430017	0.00150741
ZBTB8B	ENSG00000273274	protein_coding	27.3094	-0.769505	0.180272	-4.26857	1.96731e-05	9.30469e-05
RASAL1	ENSG00000111344	protein_coding	525.474	-0.768949	0.115424	-6.66198	2.70164e-11	3.60769e-10
RGS7	ENSG00000182901	protein_coding	59.6542	-0.768751	0.218682	-3.51538	0.000439126	0.00153585
SI	ENSG00000090402	protein_coding	1.09871	-0.768521	0.469087	-1.63833	0.101352	0.176747
AL355102.2	ENSG00000258691	protein_coding	2.58803	-0.768516	0.189056	-4.06501	4.80309e-05	0.000208542
DLK2	ENSG00000171462	protein_coding	136.993	-0.768466	0.106949	-7.18536	6.70282e-13	1.13375e-11
COX6A2	ENSG00000156885	protein_coding	3.12341	-0.768355	0.337218	-2.27851	0.0226961	0.0500393
OR4A16	ENSG00000181961	protein_coding	0.244082	-0.767667	1.14407	-0.670996	0.502223
KRT74	ENSG00000170484	protein_coding	0.618904	-0.766674	0.354939	-2.16001	0.0307715	0.0648741
CLDN19	ENSG00000164007	protein_coding	2.37288	-0.766611	0.234628	-3.26735	0.0010856	0.00346052
LRP4	ENSG00000134569	protein_coding	747.273	-0.76659	0.128548	-5.96343	2.46993e-09	2.42418e-08
CLCA2	ENSG00000137975	protein_coding	82.1386	-0.766585	0.192955	-3.97286	7.1014e-05	0.000297305
NEIL3	ENSG00000109674	protein_coding	247.874	-0.766319	0.135055	-5.67411	1.39412e-08	1.19703e-07
TMEM211	ENSG00000206069	protein_coding	6.47739	-0.766296	0.198488	-3.86066	0.000113081	0.000452242
KPRP	ENSG00000203786	protein_coding	0.279964	-0.766047	0.524867	-1.45951	0.144426	0.236296
TEX48	ENSG00000230601	protein_coding	7.96559	-0.765987	0.191516	-3.99959	6.34532e-05	0.000268216
ADPRHL1	ENSG00000153531	protein_coding	275.488	-0.765791	0.0948243	-8.0759	6.69831e-16	1.68632e-14
RPH3AL	ENSG00000181031	protein_coding	1396.69	-0.764755	0.0810665	-9.43367	3.95982e-21	1.72529e-19
PRR36	ENSG00000183248	protein_coding	1107.57	-0.764554	0.107884	-7.0868	1.37246e-12	2.21681e-11
CACNA1H	ENSG00000196557	protein_coding	749.764	-0.764247	0.137927	-5.54093	3.00862e-08	2.4425e-07
TAC4	ENSG00000176358	protein_coding	59.0116	-0.76379	0.169547	-4.50488	6.64092e-06	3.45242e-05
TPH1	ENSG00000129167	protein_coding	42.9805	-0.763349	0.132231	-5.77283	7.79527e-09	7.01121e-08
UGT1A1	ENSG00000241635	protein_coding	7.95985	-0.762523	0.328355	-2.32225	0.0202193	0.0452926
TICRR	ENSG00000140534	protein_coding	284.69	-0.762378	0.0979931	-7.77992	7.25698e-15	1.62084e-13
ISM2	ENSG00000100593	protein_coding	12.9703	-0.761924	0.212097	-3.59234	0.000327718	0.00118108
GFRA3	ENSG00000146013	protein_coding	1180.03	-0.761642	0.207995	-3.66182	0.00025043	0.000928394
TMEM178A	ENSG00000152154	protein_coding	156.408	-0.761174	0.134466	-5.66073	1.5073e-08	1.28884e-07
LIF	ENSG00000128342	protein_coding	1957.9	-0.760517	0.117889	-6.45111	1.11032e-10	1.34379e-09
GRTP1	ENSG00000139835	protein_coding	691.492	-0.760231	0.0743688	-10.2224	1.57321e-24	9.13009e-23
GABRB3	ENSG00000166206	protein_coding	444.604	-0.757894	0.190511	-3.97821	6.94359e-05	0.000291289
FASN	ENSG00000169710	protein_coding	18126.3	-0.757599	0.100287	-7.55428	4.21177e-14	8.59551e-13
OBSL1	ENSG00000124006	protein_coding	3892.95	-0.757544	0.097569	-7.76419	8.2168e-15	1.82114e-13
IGF2	ENSG00000167244	protein_coding	2390.38	-0.757367	0.168186	-4.50317	6.69484e-06	3.47917e-05
KANK4	ENSG00000132854	protein_coding	150.371	-0.756981	0.147015	-5.14901	2.61866e-07	1.78525e-06
SLC45A2	ENSG00000164175	protein_coding	10.0935	-0.756959	0.159389	-4.74912	2.04299e-06	1.17729e-05
FUT5	ENSG00000130383	protein_coding	0.631118	-0.756872	0.285065	-2.65509	0.00792882	0.0200227
RASSF10	ENSG00000189431	protein_coding	296.867	-0.755272	0.133651	-5.65107	1.59449e-08	1.35645e-07
POLR3H	ENSG00000100413	protein_coding	2666.5	-0.75506	0.0815644	-9.25723	2.09801e-20	8.5643e-19
ASIC2	ENSG00000108684	protein_coding	9.86678	-0.754927	0.128839	-5.85944	4.64433e-09	4.3552e-08
GSTA2	ENSG00000244067	protein_coding	192.833	-0.754407	0.218935	-3.4458	0.000569368	0.00194081
B3GALT1	ENSG00000172318	protein_coding	10.575	-0.753366	0.144136	-5.22677	1.725e-07	1.21874e-06
TCIM	ENSG00000176907	protein_coding	15047.2	-0.752835	0.115627	-6.5109	7.47024e-11	9.34092e-10
KDM5D	ENSG00000012817	protein_coding	928.136	-0.752438	0.310444	-2.42375	0.0153613	0.0356386
FBXO47	ENSG00000204952	protein_coding	3.35584	-0.752103	0.176714	-4.25605	2.08066e-05	9.79697e-05
OR1J4	ENSG00000239590	protein_coding	1.78412	-0.751365	0.253375	-2.96543	0.00302258	0.0085767
KYNU	ENSG00000115919	protein_coding	2156.13	-0.751049	0.160665	-4.67462	2.94498e-06	1.64143e-05
AURKB	ENSG00000178999	protein_coding	699.486	-0.75092	0.10799	-6.9536	3.56072e-12	5.4125e-11
NXNL2	ENSG00000130045	protein_coding	16.798	-0.74987	0.134257	-5.58532	2.33265e-08	1.92839e-07
SVOPL	ENSG00000157703	protein_coding	70.2023	-0.749859	0.133911	-5.59966	2.14768e-08	1.78707e-07
SLC44A5	ENSG00000137968	protein_coding	669.707	-0.749655	0.16137	-4.64557	3.39134e-06	1.86765e-05
GADD45G	ENSG00000130222	protein_coding	939.141	-0.749479	0.110338	-6.79258	1.10143e-11	1.56657e-10
CSTL1	ENSG00000125823	protein_coding	9.0044	-0.748883	0.253736	-2.95142	0.00316316	0.00892798
CDK5R2	ENSG00000171450	protein_coding	37.376	-0.748848	0.20741	-3.61048	0.000305635	0.00110933
TUBAL3	ENSG00000178462	protein_coding	30.9315	-0.746991	0.167878	-4.44962	8.60226e-06	4.36272e-05
ACRV1	ENSG00000134940	protein_coding	14.0702	-0.746806	0.117909	-6.33377	2.39244e-10	2.73805e-09
PCDHA1	ENSG00000204970	protein_coding	36.9015	-0.745953	0.185366	-4.02422	5.71647e-05	0.000244086
NEU4	ENSG00000204099	protein_coding	13.3249	-0.745946	0.159452	-4.67819	2.89421e-06	1.61626e-05
CPA1	ENSG00000091704	protein_coding	2.50364	-0.745888	0.197814	-3.77065	0.000162826	0.000628625
FOXH1	ENSG00000160973	protein_coding	14.3828	-0.745739	0.153095	-4.8711	1.10981e-06	6.71775e-06
LRTM2	ENSG00000166159	protein_coding	1.45017	-0.745703	0.250343	-2.97872	0.00289451	0.0082522
FOXR2	ENSG00000189299	protein_coding	0.758705	-0.745657	0.737519	-1.01103	0.312	0.436796
SPEM1	ENSG00000181323	protein_coding	0.548335	-0.745256	0.292552	-2.54743	0.0108518	0.0263616
ZBTB12	ENSG00000204366	protein_coding	327.929	-0.744144	0.0705	-10.5552	4.80467e-26	3.05862e-24
CYP1A1	ENSG00000140465	protein_coding	27.5993	-0.744134	0.279165	-2.66558	0.00768564	0.0194984
ALDH3B2	ENSG00000132746	protein_coding	645.114	-0.743927	0.146563	-5.0758	3.85861e-07	2.5492e-06
PIMREG	ENSG00000129195	protein_coding	329.505	-0.743912	0.111715	-6.659	2.75704e-11	3.67537e-10
CPT1C	ENSG00000169169	protein_coding	224.773	-0.743784	0.114423	-6.50031	8.01529e-11	9.95071e-10
GAGE12J	ENSG00000224659	protein_coding	0.243968	-0.743601	1.05012	-0.708111	0.478876
CDC42EP5	ENSG00000167617	protein_coding	450.254	-0.742904	0.126697	-5.86363	4.52845e-09	4.25297e-08
EFNA2	ENSG00000099617	protein_coding	21.3424	-0.742402	0.204769	-3.62556	0.000288341	0.00105318
BTBD11	ENSG00000151136	protein_coding	257.395	-0.741128	0.140653	-5.2692	1.37019e-07	9.87209e-07
SLC6A3	ENSG00000142319	protein_coding	364.158	-0.740234	0.221617	-3.34015	0.000837339	0.00274566
PRSS27	ENSG00000172382	protein_coding	140.422	-0.740005	0.102664	-7.20801	5.67743e-13	9.70154e-12
PHYHIPL	ENSG00000165443	protein_coding	30.1033	-0.739267	0.176335	-4.1924	2.76023e-05	0.000126305
SGK2	ENSG00000101049	protein_coding	213.499	-0.738819	0.137425	-5.37616	7.60899e-08	5.7558e-07
DNER	ENSG00000187957	protein_coding	345.098	-0.738262	0.182974	-4.0348	5.46488e-05	0.000234312
EFNA3	ENSG00000143590	protein_coding	292.265	-0.736426	0.0934072	-7.88404	3.16972e-15	7.36803e-14
MYADML2	ENSG00000185105	protein_coding	6.52007	-0.735887	0.135564	-5.42834	5.68804e-08	4.40335e-07
CCNO	ENSG00000152669	protein_coding	510.407	-0.734799	0.125504	-5.8548	4.77593e-09	4.47087e-08
ACTL10	ENSG00000182584	protein_coding	127.287	-0.734604	0.0969925	-7.57382	3.62398e-14	7.45288e-13
SLC4A3	ENSG00000114923	protein_coding	394.286	-0.73454	0.115187	-6.37694	1.8066e-10	2.1082e-09
SERPINB5	ENSG00000206075	protein_coding	827.274	-0.733813	0.238334	-3.07892	0.0020775	0.00615107
ASCL2	ENSG00000183734	protein_coding	159.598	-0.733318	0.137108	-5.34849	8.86929e-08	6.62933e-07
POU3F2	ENSG00000184486	protein_coding	100.625	-0.733047	0.252558	-2.90249	0.00370203	0.0102445
SH3GL2	ENSG00000107295	protein_coding	29.3759	-0.733026	0.207323	-3.53567	0.000406748	0.00143221
MUC4	ENSG00000145113	protein_coding	6934.22	-0.732602	0.15655	-4.67968	2.87323e-06	1.60578e-05
KCNG2	ENSG00000178342	protein_coding	30.7563	-0.731717	0.132342	-5.52897	3.22113e-08	2.59896e-07
IGFALS	ENSG00000099769	protein_coding	117.775	-0.731308	0.153484	-4.76471	1.89124e-06	1.09596e-05
FGF17	ENSG00000158815	protein_coding	11.0525	-0.731122	0.154388	-4.73561	2.18399e-06	1.24875e-05
CHRNB4	ENSG00000117971	protein_coding	35.1641	-0.730995	0.140523	-5.20197	1.97184e-07	1.37522e-06
VCX3A	ENSG00000169059	protein_coding	2.35368	-0.730476	0.356621	-2.04832	0.0405283	0.0820063
SLC6A19	ENSG00000174358	protein_coding	2.40476	-0.730129	0.288342	-2.53216	0.0113362	0.0273802
HROB	ENSG00000125319	protein_coding	327.901	-0.729341	0.0927502	-7.8635	3.73535e-15	8.62733e-14
FFAR2	ENSG00000126262	protein_coding	132.468	-0.72881	0.161722	-4.50657	6.58835e-06	3.42714e-05
NPSR1	ENSG00000187258	protein_coding	15.1781	-0.727357	0.198266	-3.6686	0.000243884	0.000906917
RNF208	ENSG00000212864	protein_coding	409.683	-0.727346	0.0830581	-8.75707	2.00383e-18	6.72369e-17
FTHL17	ENSG00000132446	protein_coding	1.22823	-0.727258	0.566341	-1.28413	0.199095	0.306581
FBXW12	ENSG00000164049	protein_coding	6.17886	-0.727131	0.149468	-4.86481	1.14566e-06	6.90872e-06
DRP2	ENSG00000102385	protein_coding	60.7172	-0.726767	0.14416	-5.04138	4.62176e-07	3.00799e-06
PCDHB5	ENSG00000113209	protein_coding	314.685	-0.726625	0.146302	-4.96661	6.81351e-07	4.30707e-06
MSH5-SAPCD1	ENSG00000255152	protein_coding	49.8754	-0.726032	0.0842891	-8.6136	7.08027e-18	2.24538e-16
MTRNR2L11	ENSG00000270188	protein_coding	0.628328	-0.725627	0.238986	-3.03627	0.00239524	0.00697887
PLCZ1	ENSG00000139151	protein_coding	6.99559	-0.725339	0.268939	-2.69704	0.00699596	0.0179642
FAM83A	ENSG00000147689	protein_coding	7442	-0.725294	0.148457	-4.88556	1.03138e-06	6.29395e-06
PPM1E	ENSG00000175175	protein_coding	101.831	-0.724815	0.146763	-4.93867	7.86568e-07	4.9116e-06
ERICH5	ENSG00000177459	protein_coding	253.159	-0.72465	0.151162	-4.79388	1.63586e-06	9.58994e-06
SP6	ENSG00000189120	protein_coding	304.387	-0.724458	0.131359	-5.51508	3.48612e-08	2.79509e-07
SLITRK5	ENSG00000165300	protein_coding	141	-0.724105	0.177948	-4.06921	4.71736e-05	0.000205184
ADAM32	ENSG00000197140	protein_coding	51.3459	-0.72367	0.1188	-6.0915	1.11855e-09	1.1587e-08
OPTC	ENSG00000188770	protein_coding	1.02519	-0.723057	0.274474	-2.63434	0.00843014	0.0211324
MNX1	ENSG00000130675	protein_coding	130.956	-0.722887	0.136361	-5.30129	1.14989e-07	8.40643e-07
CCDC154	ENSG00000197599	protein_coding	107.893	-0.722787	0.144167	-5.01356	5.34327e-07	3.4409e-06
PSG8	ENSG00000124467	protein_coding	0.813711	-0.722226	0.486746	-1.48379	0.137866	0.227426
HTR1E	ENSG00000168830	protein_coding	1.28783	-0.721969	0.438997	-1.64459	0.100055	0.174911
ZNF541	ENSG00000118156	protein_coding	52.1276	-0.721914	0.131923	-5.47226	4.44341e-08	3.49919e-07
DPF1	ENSG00000011332	protein_coding	34.8848	-0.72178	0.11867	-6.08223	1.1852e-09	1.22481e-08
RPS10-NUDT3	ENSG00000270800	protein_coding	2.75155	-0.721657	0.181697	-3.97176	7.13442e-05	0.000298458
CCDC150	ENSG00000144395	protein_coding	125.031	-0.721508	0.0996805	-7.23821	4.54647e-13	7.86821e-12
ZP2	ENSG00000103310	protein_coding	4.77289	-0.720196	0.207165	-3.47644	0.000508124	0.00175189
C2CD4B	ENSG00000205502	protein_coding	208.648	-0.719903	0.138174	-5.21011	1.88724e-07	1.32302e-06
OTOR	ENSG00000125879	protein_coding	1.4335	-0.719504	0.294204	-2.4456	0.0144613	0.0338386
IQCM	ENSG00000234828	protein_coding	2.53483	-0.71943	0.314148	-2.29009	0.0220159	0.0487204
BEGAIN	ENSG00000183092	protein_coding	72.6156	-0.719362	0.123272	-5.83558	5.36037e-09	4.98034e-08
KCNJ12	ENSG00000184185	protein_coding	126.609	-0.71864	0.142059	-5.05875	4.22006e-07	2.769e-06
PSAT1	ENSG00000135069	protein_coding	1399.01	-0.718004	0.113445	-6.32912	2.46567e-10	2.81294e-09
HTR1A	ENSG00000178394	protein_coding	0.321878	-0.717574	0.562725	-1.27518	0.202247	0.310362
ANKRD9	ENSG00000156381	protein_coding	1073.85	-0.71697	0.0749117	-9.57087	1.06006e-21	4.82727e-20
ATP8B1	ENSG00000081923	protein_coding	3712.29	-0.716894	0.0775355	-9.24601	2.33039e-20	9.4418e-19
KAZALD1	ENSG00000107821	protein_coding	493.527	-0.716545	0.089888	-7.97153	1.56726e-15	3.79787e-14
PTPRZ1	ENSG00000106278	protein_coding	530.929	-0.716496	0.198819	-3.60376	0.000313647	0.00113509
ASB15	ENSG00000146809	protein_coding	0.803766	-0.716121	0.352032	-2.03425	0.0419263	0.084382
NPAS1	ENSG00000130751	protein_coding	61.9994	-0.715973	0.100796	-7.10321	1.21892e-12	1.98284e-11
IGSF11	ENSG00000144847	protein_coding	38.6931	-0.715959	0.159993	-4.47494	7.64319e-06	3.9171e-05
GPR142	ENSG00000257008	protein_coding	3.34885	-0.71511	0.220279	-3.24638	0.00116885	0.0036922
TEDC2	ENSG00000162062	protein_coding	306.635	-0.714832	0.085381	-8.37226	5.65256e-17	1.61188e-15
SLC22A7	ENSG00000137204	protein_coding	1.19901	-0.714614	0.259963	-2.74891	0.00597939	0.0156438
KCNH8	ENSG00000183960	protein_coding	70.5802	-0.713751	0.173542	-4.11285	3.90807e-05	0.000173057
NOXA1	ENSG00000188747	protein_coding	723.658	-0.713248	0.0951676	-7.49465	6.64757e-14	1.32135e-12
CHL1	ENSG00000134121	protein_coding	1822.83	-0.713087	0.14583	-4.88984	1.0092e-06	6.17863e-06
CBLC	ENSG00000142273	protein_coding	986.988	-0.71308	0.100764	-7.07676	1.47566e-12	2.37112e-11
PRMT8	ENSG00000111218	protein_coding	84.272	-0.713042	0.195434	-3.6485	0.000263775	0.000972294
FRG2C	ENSG00000172969	protein_coding	2.15542	-0.712971	0.228307	-3.12287	0.00179099	0.00540314
DMRTC2	ENSG00000142025	protein_coding	14.3909	-0.712923	0.342404	-2.08211	0.0373323	0.0765359
FGF4	ENSG00000075388	protein_coding	0.416608	-0.712637	0.325084	-2.19217	0.0283675	0.0604646
DYNC1I1	ENSG00000158560	protein_coding	132.575	-0.712585	0.124437	-5.72647	1.02545e-08	9.00085e-08
SPESP1	ENSG00000258484	protein_coding	83.8641	-0.712519	0.172682	-4.1262	3.6881e-05	0.000164138
SYN3	ENSG00000185666	protein_coding	53.5232	-0.712385	0.164946	-4.31889	1.56814e-05	7.56615e-05
C12orf75	ENSG00000235162	protein_coding	967.407	-0.711612	0.133533	-5.32911	9.86939e-08	7.31256e-07
MAGEC2	ENSG00000046774	protein_coding	66.9596	-0.711503	0.414248	-1.71758	0.0858739	0.154071
ADGRF2	ENSG00000164393	protein_coding	22.6826	-0.711072	0.188892	-3.76443	0.00016693	0.000642808
CRIP3	ENSG00000146215	protein_coding	18.5894	-0.710984	0.135071	-5.26377	1.41133e-07	1.01382e-06
KCTD4	ENSG00000180332	protein_coding	3.61476	-0.710836	0.30233	-2.35119	0.0187135	0.0423461
ATP6V0A4	ENSG00000105929	protein_coding	431.408	-0.710827	0.180999	-3.92725	8.5923e-05	0.00035275
MRAP2	ENSG00000135324	protein_coding	67.9982	-0.709872	0.175002	-4.05637	4.98415e-05	0.000215491
BOLL	ENSG00000152430	protein_coding	4.9175	-0.709296	0.210632	-3.36747	0.000758614	0.00251228
RAP1GAP2	ENSG00000132359	protein_coding	1530.73	-0.709227	0.0811217	-8.74276	2.27487e-18	7.54555e-17
SERPINB3	ENSG00000057149	protein_coding	248.216	-0.70895	0.275707	-2.57139	0.0101291	0.0248116
DCAF12L1	ENSG00000198889	protein_coding	5.09742	-0.708595	0.392733	-1.80427	0.0711893	0.131709
SORBS2	ENSG00000154556	protein_coding	2139.31	-0.707523	0.116583	-6.06883	1.28842e-09	1.32328e-08
SLC30A3	ENSG00000115194	protein_coding	46.5603	-0.70716	0.160815	-4.39735	1.09581e-05	5.4404e-05
PRAMEF1	ENSG00000116721	protein_coding	0.1727	-0.706893	0.916295	-0.771469	0.440429
IQCA1L	ENSG00000278685	protein_coding	0.664732	-0.706606	0.246098	-2.87124	0.0040887	0.0112065
EXO1	ENSG00000174371	protein_coding	477.809	-0.706309	0.105372	-6.703	2.04179e-11	2.78614e-10
PIM3	ENSG00000198355	protein_coding	6097.1	-0.706251	0.0662859	-10.6546	1.65922e-26	1.10663e-24
CCR10	ENSG00000184451	protein_coding	70.5239	-0.706233	0.128352	-5.50233	3.74797e-08	2.9879e-07
SALL3	ENSG00000256463	protein_coding	17.1273	-0.706114	0.277876	-2.54111	0.0110501	0.0267935
SLPI	ENSG00000124107	protein_coding	17716.7	-0.705881	0.154232	-4.57674	4.72272e-06	2.52204e-05
SLC25A10	ENSG00000183048	protein_coding	883.913	-0.705453	0.0782214	-9.01867	1.90392e-19	7.10317e-18
APLP1	ENSG00000105290	protein_coding	604.043	-0.705355	0.14916	-4.72885	2.258e-06	1.28852e-05
CKB	ENSG00000166165	protein_coding	5192.75	-0.705259	0.112393	-6.27494	3.49766e-10	3.90599e-09
TRPC7	ENSG00000069018	protein_coding	0.960662	-0.704991	0.324511	-2.17247	0.0298199	0.0631474
DIRAS2	ENSG00000165023	protein_coding	28.824	-0.704626	0.197145	-3.57415	0.00035137	0.00125712
TCF7L1	ENSG00000152284	protein_coding	1325.05	-0.704188	0.102433	-6.87463	6.21501e-12	9.14572e-11
HIC2	ENSG00000169635	protein_coding	405.663	-0.704145	0.0749247	-9.39804	5.5589e-21	2.39314e-19
KCNJ6	ENSG00000157542	protein_coding	44.9481	-0.703338	0.187681	-3.74752	0.000178589	0.000683036
GAL3ST2	ENSG00000154252	protein_coding	21.8692	-0.703254	0.201051	-3.4979	0.000468942	0.00162975
MAGED4	ENSG00000154545	protein_coding	0.584537	-0.70215	0.231084	-3.03851	0.00237751	0.00693467
MAP2K6	ENSG00000108984	protein_coding	364.494	-0.702105	0.112029	-6.26717	3.67667e-10	4.08905e-09
CDCA3	ENSG00000111665	protein_coding	563.582	-0.701836	0.0985717	-7.12005	1.07886e-12	1.77162e-11
MFSD3	ENSG00000167700	protein_coding	1009.27	-0.701673	0.0817035	-8.58804	8.84628e-18	2.76698e-16
OR2D2	ENSG00000166368	protein_coding	0.960935	-0.701232	0.43141	-1.62544	0.104069	0.180623
SLC22A23	ENSG00000137266	protein_coding	2585.23	-0.701172	0.0908226	-7.72023	1.16115e-14	2.53339e-13
AURKA	ENSG00000087586	protein_coding	1177.36	-0.70028	0.0969893	-7.22017	5.19209e-13	8.92143e-12
EPN3	ENSG00000049283	protein_coding	969.305	-0.699482	0.0963424	-7.26038	3.86e-13	6.73395e-12
WNK4	ENSG00000126562	protein_coding	85.9942	-0.699406	0.150217	-4.65597	3.22454e-06	1.78577e-05
HAVCR1	ENSG00000113249	protein_coding	138.286	-0.69921	0.20333	-3.4388	0.000584306	0.00198767
HCAR1	ENSG00000196917	protein_coding	509.487	-0.699033	0.160356	-4.35925	1.3051e-05	6.40247e-05
ATP7B	ENSG00000123191	protein_coding	561.486	-0.698787	0.111494	-6.26752	3.66852e-10	4.08102e-09
TFAP2A	ENSG00000137203	protein_coding	809.476	-0.698457	0.126032	-5.54189	2.99218e-08	2.43007e-07
PRDM12	ENSG00000130711	protein_coding	6.96786	-0.698096	0.116597	-5.98726	2.13402e-09	2.11557e-08
PTK6	ENSG00000101213	protein_coding	1489.33	-0.697163	0.108645	-6.41687	1.39106e-10	1.65492e-09
C3orf22	ENSG00000180697	protein_coding	0.818653	-0.69632	0.239139	-2.91178	0.00359376	0.00998185
SEMA3F	ENSG00000001617	protein_coding	1845.44	-0.696126	0.0804085	-8.65737	4.82781e-18	1.56191e-16
GRIK5	ENSG00000105737	protein_coding	120.171	-0.695972	0.166199	-4.18759	2.81927e-05	0.000128816
KIFC1	ENSG00000237649	protein_coding	1250.46	-0.695943	0.0986468	-7.05489	1.72733e-12	2.73796e-11
TLX1	ENSG00000107807	protein_coding	7.12998	-0.69571	0.27199	-2.55786	0.0105319	0.0256708
TRIM29	ENSG00000137699	protein_coding	1977.12	-0.695621	0.205322	-3.38796	0.000704143	0.00234797
SKA1	ENSG00000154839	protein_coding	291.958	-0.694855	0.106077	-6.55044	5.73663e-11	7.29757e-10
RGS9BP	ENSG00000186326	protein_coding	17.5265	-0.694727	0.121648	-5.71096	1.12344e-08	9.80933e-08
ACP4	ENSG00000142513	protein_coding	4.62401	-0.693465	0.122898	-5.64262	1.67482e-08	1.41865e-07
AQP12B	ENSG00000185176	protein_coding	0.891915	-0.693399	0.449638	-1.54213	0.123043	0.207192
TPD52	ENSG00000076554	protein_coding	5977.58	-0.693284	0.0749223	-9.25337	2.17517e-20	8.86258e-19
PRL	ENSG00000172179	protein_coding	2.59768	-0.69285	0.255906	-2.70744	0.00678052	0.0174707
NECAB3	ENSG00000125967	protein_coding	2325.08	-0.692375	0.0742967	-9.31905	1.17385e-20	4.92155e-19
BHMT2	ENSG00000132840	protein_coding	840.653	-0.692308	0.189006	-3.66289	0.000249388	0.000924847
TMEM132B	ENSG00000139364	protein_coding	30.5994	-0.691615	0.14817	-4.66773	3.04547e-06	1.69287e-05
KSR1	ENSG00000141068	protein_coding	2200.52	-0.690983	0.0874834	-7.89845	2.82404e-15	6.58568e-14
BACE2	ENSG00000182240	protein_coding	5599.7	-0.690441	0.110176	-6.26673	3.68707e-10	4.09956e-09
COL11A2	ENSG00000204248	protein_coding	111.169	-0.68967	0.142915	-4.82572	1.39497e-06	8.29105e-06
FAM71E2	ENSG00000180043	protein_coding	0.406896	-0.689533	0.306034	-2.25312	0.0242513	0.0529057
CDHR5	ENSG00000099834	protein_coding	83.9764	-0.689426	0.208842	-3.30118	0.000962789	0.00310788
CENPVL3	ENSG00000224109	protein_coding	0.214084	-0.688534	0.840813	-0.818891	0.412849
SMAD9	ENSG00000120693	protein_coding	450.559	-0.688507	0.113956	-6.04187	1.5234e-09	1.54594e-08
SAPCD2	ENSG00000186193	protein_coding	819.921	-0.687987	0.09937	-6.92349	4.40651e-12	6.61694e-11
AKR1E2	ENSG00000165568	protein_coding	172.289	-0.687941	0.110776	-6.21018	5.29242e-10	5.76186e-09
AQP7	ENSG00000165269	protein_coding	257.784	-0.687791	0.157022	-4.38021	1.18564e-05	5.84821e-05
EFHD1	ENSG00000115468	protein_coding	735.188	-0.687405	0.148554	-4.62731	3.70447e-06	2.02364e-05
WDR97	ENSG00000179698	protein_coding	130.9	-0.687353	0.130216	-5.27857	1.30198e-07	9.41511e-07
PGAP4	ENSG00000165152	protein_coding	482.276	-0.687198	0.14589	-4.71039	2.47243e-06	1.39928e-05
AC011479.1	ENSG00000267748	protein_coding	24.3151	-0.687066	0.14631	-4.69595	2.65367e-06	1.49366e-05
CDT1	ENSG00000167513	protein_coding	825.885	-0.686749	0.0971733	-7.06725	1.5803e-12	2.51594e-11
C12orf54	ENSG00000177627	protein_coding	10.3309	-0.686341	0.148679	-4.61625	3.90739e-06	2.12388e-05
TTC39C	ENSG00000168234	protein_coding	1608.95	-0.685184	0.0839944	-8.15749	3.42046e-16	8.88992e-15
IMPA2	ENSG00000141401	protein_coding	3970.81	-0.684974	0.0857635	-7.98677	1.38515e-15	3.38114e-14
AC005324.3	ENSG00000251537	protein_coding	9.31645	-0.684932	0.155292	-4.41061	1.03081e-05	5.14656e-05
SOWAHA	ENSG00000198944	protein_coding	36.9802	-0.68428	0.158575	-4.31517	1.59478e-05	7.67848e-05
COMTD1	ENSG00000165644	protein_coding	641.111	-0.683707	0.0920561	-7.42706	1.11038e-13	2.13469e-12
TAGLN3	ENSG00000144834	protein_coding	14.134	-0.683566	0.210926	-3.24079	0.001192	0.00375848
MRPS26	ENSG00000125901	protein_coding	2079.19	-0.683281	0.0652036	-10.4792	1.07653e-25	6.73442e-24
OTOP1	ENSG00000163982	protein_coding	0.315465	-0.683265	0.480579	-1.42175	0.155098	0.250318
PF4	ENSG00000163737	protein_coding	13.8177	-0.682748	0.165653	-4.12155	3.76335e-05	0.000167161
PRKAA2	ENSG00000162409	protein_coding	688.387	-0.682566	0.115481	-5.91064	3.4079e-09	3.26135e-08
MAGED4B	ENSG00000187243	protein_coding	0.754186	-0.682548	0.222951	-3.06143	0.00220285	0.00648234
ACOT12	ENSG00000172497	protein_coding	1.22824	-0.682467	0.261838	-2.60645	0.0091487	0.0227078
KRTCAP3	ENSG00000157992	protein_coding	2498.18	-0.682374	0.0919211	-7.42348	1.14082e-13	2.18785e-12
FAM72C	ENSG00000263513	protein_coding	21.3667	-0.68205	0.132487	-5.14806	2.63197e-07	1.79291e-06
FSIP2	ENSG00000188738	protein_coding	160.41	-0.68187	0.172844	-3.94501	7.97965e-05	0.00033031
TMEM72	ENSG00000187783	protein_coding	21.4466	-0.681628	0.1726	-3.94918	7.84201e-05	0.000325234
XK	ENSG00000047597	protein_coding	375.816	-0.681402	0.129984	-5.24218	1.5869e-07	1.12891e-06
ASXL3	ENSG00000141431	protein_coding	60.2905	-0.681038	0.13974	-4.87361	1.09574e-06	6.64188e-06
PNCK	ENSG00000130822	protein_coding	70.6251	-0.680935	0.169408	-4.0195	5.83222e-05	0.000248636
C6orf52	ENSG00000137434	protein_coding	58.4453	-0.680782	0.111633	-6.09838	1.07146e-09	1.11418e-08
RRS1	ENSG00000179041	protein_coding	1338.41	-0.680525	0.0672733	-10.1158	4.70013e-24	2.61903e-22
NEUROD2	ENSG00000171532	protein_coding	3.21012	-0.680309	0.154448	-4.40478	1.05891e-05	5.27291e-05
NSMF	ENSG00000165802	protein_coding	2761.25	-0.680118	0.0704571	-9.65294	4.7765e-22	2.25567e-20
AARD	ENSG00000205002	protein_coding	98.5045	-0.679806	0.165629	-4.10438	4.05398e-05	0.000179006
JADE1	ENSG00000077684	protein_coding	2177.64	-0.679706	0.0685712	-9.91241	3.67657e-23	1.88847e-21
AL691442.2	ENSG00000251246	protein_coding	0.774553	-0.679655	0.23682	-2.86992	0.00410573	0.0112482
TXNRD1	ENSG00000198431	protein_coding	20382.1	-0.679638	0.12834	-5.29562	1.18613e-07	8.65096e-07
PRKCG	ENSG00000126583	protein_coding	18.4699	-0.679403	0.171644	-3.95822	7.55119e-05	0.000314285
TRIM67	ENSG00000119283	protein_coding	17.5541	-0.679385	0.130276	-5.21497	1.83842e-07	1.29235e-06
EPO	ENSG00000130427	protein_coding	3.06951	-0.679294	0.15447	-4.39758	1.09464e-05	5.43523e-05
SP5	ENSG00000204335	protein_coding	282.591	-0.679186	0.15688	-4.32934	1.49557e-05	7.24216e-05
LMO1	ENSG00000166407	protein_coding	9.06283	-0.678867	0.189884	-3.57518	0.000349991	0.00125292
PDE10A	ENSG00000112541	protein_coding	401.837	-0.678563	0.144576	-4.69347	2.68606e-06	1.50915e-05
TLCD3B	ENSG00000149926	protein_coding	15.6999	-0.678337	0.132846	-5.10619	3.28727e-07	2.20296e-06
MTRNR2L6	ENSG00000270672	protein_coding	4.5707	-0.67822	0.141062	-4.80796	1.52481e-06	8.99856e-06
GOLGA8F	ENSG00000153684	protein_coding	0.293107	-0.67821	0.405844	-1.67111	0.0946997	0.16703
IL19	ENSG00000142224	protein_coding	5.50824	-0.678126	0.212988	-3.18387	0.0014532	0.00448168
MLN	ENSG00000096395	protein_coding	0.601195	-0.677924	0.29918	-2.26594	0.0234552	0.0514747
GAGE12H	ENSG00000224902	protein_coding	0.106181	-0.677778	2.07899	-0.326013	0.744415
PAQR6	ENSG00000160781	protein_coding	168.932	-0.677193	0.115041	-5.88654	3.94375e-09	3.73949e-08
IGSF23	ENSG00000216588	protein_coding	4.92112	-0.676127	0.143761	-4.70312	2.56218e-06	1.44555e-05
LEFTY1	ENSG00000243709	protein_coding	20.4368	-0.675785	0.157636	-4.28701	1.81095e-05	8.62159e-05
NR2F6	ENSG00000160113	protein_coding	2934.02	-0.675597	0.0600836	-11.2443	2.47085e-29	1.97267e-27
PCLAF	ENSG00000166803	protein_coding	864.66	-0.67547	0.093101	-7.25524	4.0095e-13	6.98072e-12
AKR1B15	ENSG00000227471	protein_coding	201.721	-0.675424	0.238196	-2.83559	0.00457414	0.0123581
MLNR	ENSG00000102539	protein_coding	3.73446	-0.675085	0.175592	-3.84463	0.000120737	0.000479848
PRSS51	ENSG00000253649	protein_coding	28.0441	-0.675082	0.174856	-3.86079	0.000113023	0.00045205
OTOGL	ENSG00000165899	protein_coding	32.6336	-0.674888	0.165422	-4.07981	4.50726e-05	0.000197114
SARS2	ENSG00000104835	protein_coding	298.063	-0.674219	0.0629421	-10.7117	8.96583e-27	6.11143e-25
IDH2	ENSG00000182054	protein_coding	7451.95	-0.6742	0.0690934	-9.75781	1.70802e-22	8.35736e-21
CFHR3	ENSG00000116785	protein_coding	59.345	-0.674152	0.143185	-4.70826	2.49845e-06	1.41253e-05
EPHX1	ENSG00000143819	protein_coding	19253.3	-0.67409	0.11492	-5.86574	4.47146e-09	4.20491e-08
CCDC34	ENSG00000109881	protein_coding	630.589	-0.673328	0.0782894	-8.6005	7.93668e-18	2.50416e-16
ALOX12B	ENSG00000179477	protein_coding	28.2204	-0.672902	0.157828	-4.26352	2.01234e-05	9.50418e-05
ASB10	ENSG00000146926	protein_coding	0.456318	-0.672615	0.289698	-2.32178	0.0202447	0.0453379
HACD1	ENSG00000165996	protein_coding	289.16	-0.672457	0.113646	-5.91713	3.27613e-09	3.14288e-08
COX6B2	ENSG00000160471	protein_coding	44.4516	-0.672064	0.162227	-4.14275	3.43171e-05	0.000153753
CYP4F8	ENSG00000186526	protein_coding	1.29835	-0.672029	0.282435	-2.37942	0.0173401	0.0396377
EVPLL	ENSG00000214860	protein_coding	44.5942	-0.671916	0.142377	-4.71929	2.36672e-06	1.34507e-05
IER5L	ENSG00000188483	protein_coding	776.022	-0.670902	0.0977883	-6.86076	6.84931e-12	1.00247e-10
RNF150	ENSG00000170153	protein_coding	349.817	-0.670898	0.122219	-5.48931	4.03516e-08	3.20447e-07
PKP2	ENSG00000057294	protein_coding	1003.59	-0.670665	0.146531	-4.57696	4.71771e-06	2.51968e-05
OR6A2	ENSG00000184933	protein_coding	0.70377	-0.670472	0.436319	-1.53666	0.124377	0.209033
NT5M	ENSG00000205309	protein_coding	122.822	-0.669942	0.084292	-7.94788	1.89737e-15	4.54447e-14
CDC45	ENSG00000093009	protein_coding	525.611	-0.66977	0.10147	-6.60068	4.09288e-11	5.32677e-10
CYP2A7	ENSG00000198077	protein_coding	4.87157	-0.669484	0.202828	-3.30075	0.000964261	0.0031117
TUBA3E	ENSG00000152086	protein_coding	2.42873	-0.669279	0.20903	-3.20183	0.00136557	0.00424436
CST9	ENSG00000173335	protein_coding	0.203359	-0.668713	0.681742	-0.980889	0.326648
ONECUT2	ENSG00000119547	protein_coding	225.885	-0.667402	0.187474	-3.55997	0.000370894	0.00132066
MTNR1A	ENSG00000168412	protein_coding	10.0776	-0.667315	0.204136	-3.26897	0.00107939	0.00344299
SLC3A1	ENSG00000138079	protein_coding	22.1108	-0.667314	0.157727	-4.23082	2.32843e-05	0.000108365
HOXB6	ENSG00000108511	protein_coding	451.214	-0.66696	0.140412	-4.75001	2.03408e-06	1.17309e-05
AMBN	ENSG00000178522	protein_coding	0.698768	-0.666773	0.268795	-2.4806	0.013116	0.0310866
DPYSL5	ENSG00000157851	protein_coding	12.0565	-0.666262	0.308356	-2.16069	0.030719	0.0647759
SMOX	ENSG00000088826	protein_coding	730.747	-0.665803	0.099695	-6.6784	2.41563e-11	3.2634e-10
TBR1	ENSG00000136535	protein_coding	7.51099	-0.665798	0.250425	-2.65868	0.00784485	0.0198358
IRS4	ENSG00000133124	protein_coding	3.15485	-0.665368	0.278349	-2.39041	0.0168296	0.0386145
GFRA4	ENSG00000125861	protein_coding	0.384687	-0.664447	0.44257	-1.50134	0.133269	0.221155
DSP	ENSG00000096696	protein_coding	18638.6	-0.664224	0.111691	-5.947	2.73105e-09	2.66538e-08
SPC24	ENSG00000161888	protein_coding	430.602	-0.664193	0.0922164	-7.20255	5.90946e-13	1.00505e-11
ZNF492	ENSG00000229676	protein_coding	24.0921	-0.663934	0.188029	-3.53102	0.000413957	0.00145476
GYG2	ENSG00000056998	protein_coding	624.747	-0.663761	0.0967853	-6.85808	6.97939e-12	1.01951e-10
ARHGEF39	ENSG00000137135	protein_coding	352.438	-0.66374	0.0740667	-8.96138	3.20628e-19	1.17298e-17
IPO4	ENSG00000196497	protein_coding	321.952	-0.663591	0.0588401	-11.2779	1.68776e-29	1.36762e-27
SLCO1B3-SLCO1B7	ENSG00000257046	protein_coding	4.28154	-0.663528	0.339736	-1.95307	0.0508115	0.0993361
ZNF670-ZNF695	ENSG00000135747	protein_coding	10.5326	-0.663412	0.123205	-5.38463	7.25943e-08	5.50868e-07
PPFIA3	ENSG00000177380	protein_coding	512.091	-0.662945	0.0857164	-7.73417	1.0408e-14	2.27883e-13
CENPA	ENSG00000115163	protein_coding	320.869	-0.662781	0.112526	-5.89001	3.86176e-09	3.66575e-08
STC2	ENSG00000113739	protein_coding	978.243	-0.662254	0.126699	-5.22699	1.72288e-07	1.21785e-06
CGB8	ENSG00000213030	protein_coding	2.88742	-0.660954	0.376389	-1.75604	0.0790822	0.143662
ZAR1	ENSG00000182223	protein_coding	2.31859	-0.659186	0.21986	-2.99821	0.0027157	0.00780347
SERPINF2	ENSG00000167711	protein_coding	1000.38	-0.659121	0.121982	-5.40341	6.53868e-08	4.99938e-07
NKX1-2	ENSG00000229544	protein_coding	107.612	-0.657568	0.257441	-2.55425	0.0106417	0.0259093
MYEOV	ENSG00000172927	protein_coding	1033.17	-0.65738	0.198766	-3.3073	0.000942001	0.00304894
PRB3	ENSG00000197870	protein_coding	27.5481	-0.657246	0.147741	-4.44864	8.64175e-06	4.37967e-05
PTN	ENSG00000105894	protein_coding	430.588	-0.657173	0.136953	-4.79854	1.59825e-06	9.39107e-06
NRARP	ENSG00000198435	protein_coding	253.851	-0.656692	0.0888018	-7.39503	1.41378e-13	2.67292e-12
BARHL2	ENSG00000143032	protein_coding	1.54622	-0.656136	0.411401	-1.59488	0.110739	0.190196
GSR	ENSG00000104687	protein_coding	6385.21	-0.656122	0.0892389	-7.35242	1.94656e-13	3.59554e-12
PPP1R3B	ENSG00000173281	protein_coding	3578.81	-0.656029	0.0783652	-8.37143	5.6921e-17	1.62025e-15
EGLN3	ENSG00000129521	protein_coding	3347.62	-0.655847	0.138382	-4.73938	2.14369e-06	1.22862e-05
E2F1	ENSG00000101412	protein_coding	1103.3	-0.655289	0.0895291	-7.31929	2.49286e-13	4.51421e-12
HRC	ENSG00000130528	protein_coding	55.1955	-0.654646	0.111561	-5.86805	4.40959e-09	4.15484e-08
C6orf136	ENSG00000204564	protein_coding	719.351	-0.65441	0.054622	-11.9807	4.48476e-33	4.52147e-31
ZHX1-C8orf76	ENSG00000259305	protein_coding	46.4328	-0.654197	0.0677995	-9.64899	4.96435e-22	2.33168e-20
ABLIM2	ENSG00000163995	protein_coding	271.797	-0.654124	0.102891	-6.35744	2.0514e-10	2.37208e-09
NUTM2F	ENSG00000130950	protein_coding	0.850151	-0.654117	0.209138	-3.12768	0.00176192	0.00532061
C1orf56	ENSG00000143443	protein_coding	544.081	-0.654052	0.066147	-9.88786	4.69981e-23	2.39139e-21
PIF1	ENSG00000140451	protein_coding	204.37	-0.654007	0.101172	-6.46431	1.01761e-10	1.24164e-09
PROX1	ENSG00000117707	protein_coding	447.287	-0.653864	0.150115	-4.35574	1.32616e-05	6.49403e-05
RNF224	ENSG00000233198	protein_coding	39.4588	-0.653826	0.125935	-5.19178	2.0829e-07	1.4451e-06
TRIM46	ENSG00000163462	protein_coding	306.611	-0.653623	0.0970135	-6.73744	1.61201e-11	2.232e-10
OR2H2	ENSG00000204657	protein_coding	1.67604	-0.653369	0.222012	-2.94295	0.00325099	0.00914639
HID1	ENSG00000167861	protein_coding	4209.96	-0.653348	0.0734177	-8.89905	5.63247e-19	2.00475e-17
TRIM15	ENSG00000204610	protein_coding	86.2646	-0.653205	0.253791	-2.57379	0.0100592	0.0246669
ELAVL2	ENSG00000107105	protein_coding	52.311	-0.653174	0.210935	-3.09657	0.00195774	0.00584035
TMEM198	ENSG00000188760	protein_coding	186.386	-0.652965	0.0929419	-7.02552	2.13276e-12	3.3391e-11
CALR3	ENSG00000269058	protein_coding	2.14978	-0.652753	0.169368	-3.85405	0.000116182	0.000463274
NUTM1	ENSG00000184507	protein_coding	3.67748	-0.652353	0.200774	-3.2492	0.00115731	0.00366002
LRRC75A	ENSG00000181350	protein_coding	279.652	-0.652333	0.107983	-6.04107	1.53092e-09	1.55284e-08
HBE1	ENSG00000213931	protein_coding	7.17662	-0.652125	0.272655	-2.39176	0.0167677	0.0384976
KREMEN2	ENSG00000131650	protein_coding	73.5232	-0.651183	0.138704	-4.69477	2.66907e-06	1.50077e-05
TSNARE1	ENSG00000171045	protein_coding	829.833	-0.651129	0.0804626	-8.09231	5.85425e-16	1.48591e-14
FAM83H	ENSG00000180921	protein_coding	6599.84	-0.6508	0.0679542	-9.57704	9.98615e-22	4.56185e-20
KRT37	ENSG00000108417	protein_coding	0.575566	-0.650768	0.39182	-1.66088	0.0967366	0.170034
PNPLA7	ENSG00000130653	protein_coding	617.652	-0.65073	0.116791	-5.57175	2.52197e-08	2.07266e-07
CADM4	ENSG00000105767	protein_coding	1224.04	-0.650694	0.0846369	-7.68806	1.49377e-14	3.21859e-13
MAST1	ENSG00000105613	protein_coding	110.434	-0.650291	0.117486	-5.53504	3.11156e-08	2.519e-07
BEST2	ENSG00000039987	protein_coding	1.73509	-0.65022	0.194392	-3.34489	0.000823165	0.00270306
PFN2	ENSG00000070087	protein_coding	4779.11	-0.650094	0.109894	-5.91566	3.30542e-09	3.16817e-08
SAMD7	ENSG00000187033	protein_coding	0.761978	-0.649845	0.273004	-2.38035	0.0172963	0.03955
CHST1	ENSG00000175264	protein_coding	366.082	-0.649469	0.125048	-5.19378	2.06066e-07	1.43072e-06
HOXA1	ENSG00000105991	protein_coding	89.4778	-0.649174	0.155665	-4.17034	3.04145e-05	0.000137878
HS6ST3	ENSG00000185352	protein_coding	36.3976	-0.649132	0.201182	-3.22659	0.00125275	0.00393088
ALDH3A2	ENSG00000072210	protein_coding	9176.55	-0.648955	0.0904452	-7.17513	7.2241e-13	1.21576e-11
RHBDL1	ENSG00000103269	protein_coding	266.412	-0.648702	0.119403	-5.43288	5.54532e-08	4.30132e-07
IRX3	ENSG00000177508	protein_coding	2578.07	-0.648494	0.114175	-5.67984	1.34824e-08	1.16108e-07
PF4V1	ENSG00000109272	protein_coding	7.14246	-0.647913	0.223521	-2.89867	0.00374746	0.0103583
AUNIP	ENSG00000127423	protein_coding	136.979	-0.647899	0.0989694	-6.54646	5.89175e-11	7.47715e-10
ARHGAP19-SLIT1	ENSG00000269891	protein_coding	1.11016	-0.647664	0.243859	-2.6559	0.00790974	0.019981
KLF5	ENSG00000102554	protein_coding	5951.72	-0.646921	0.0786264	-8.22778	1.90715e-16	5.11625e-15
KHDRBS3	ENSG00000131773	protein_coding	693.165	-0.646343	0.112782	-5.73088	9.9909e-09	8.79621e-08
ARHGAP39	ENSG00000147799	protein_coding	871.151	-0.646233	0.0693139	-9.32328	1.12803e-20	4.734e-19
ARID3A	ENSG00000116017	protein_coding	958.044	-0.645772	0.0804987	-8.02214	1.03918e-15	2.56698e-14
FAM71E1	ENSG00000142530	protein_coding	133.817	-0.645732	0.0920069	-7.0183	2.24589e-12	3.50229e-11
ASAH2	ENSG00000188611	protein_coding	47.9752	-0.645625	0.0871115	-7.41148	1.24901e-13	2.378e-12
CLEC18C	ENSG00000157335	protein_coding	1.45999	-0.645405	0.244006	-2.64503	0.00816828	0.0205556
PACSIN3	ENSG00000165912	protein_coding	1726.74	-0.645364	0.0733985	-8.7926	1.46142e-18	4.97686e-17
C8orf82	ENSG00000213563	protein_coding	1149.22	-0.645175	0.0637968	-10.113	4.84007e-24	2.69354e-22
PNMT	ENSG00000141744	protein_coding	38.2004	-0.644684	0.163505	-3.9429	8.05036e-05	0.000332919
TMPRSS11B	ENSG00000185873	protein_coding	0.322213	-0.644562	0.465366	-1.38506	0.166033	0.264578
KIF18B	ENSG00000186185	protein_coding	641.385	-0.644315	0.110046	-5.85495	4.77143e-09	4.46763e-08
SNTA1	ENSG00000101400	protein_coding	1329.46	-0.644313	0.0874085	-7.37129	1.68989e-13	3.15641e-12
FLRT1	ENSG00000126500	protein_coding	34.2015	-0.644162	0.113102	-5.69542	1.23066e-08	1.0664e-07
MCM10	ENSG00000065328	protein_coding	462.799	-0.644085	0.110032	-5.85362	4.80974e-09	4.49864e-08
ATP2A3	ENSG00000074370	protein_coding	4711.88	-0.64408	0.107445	-5.99453	2.0408e-09	2.02873e-08
SYP	ENSG00000102003	protein_coding	192.642	-0.64365	0.131376	-4.89931	9.61724e-07	5.90799e-06
TMEM184A	ENSG00000164855	protein_coding	2225.57	-0.643229	0.0873758	-7.36165	1.81655e-13	3.37842e-12
EIF5AL1	ENSG00000253626	protein_coding	156	-0.642901	0.128902	-4.98751	6.11626e-07	3.8993e-06
CDH22	ENSG00000149654	protein_coding	5.5602	-0.642712	0.170408	-3.7716	0.000162201	0.000626602
SLCO1B3	ENSG00000111700	protein_coding	159.93	-0.642625	0.301566	-2.13096	0.0330923	0.069095
UBE2S	ENSG00000108106	protein_coding	959.532	-0.642478	0.0943106	-6.81237	9.60031e-12	1.37767e-10
ESPL1	ENSG00000135476	protein_coding	748.896	-0.642464	0.10543	-6.09377	1.10284e-09	1.14324e-08
ADRA2A	ENSG00000150594	protein_coding	812.033	-0.642289	0.159068	-4.03782	5.39509e-05	0.000231549
CLCA4	ENSG00000016602	protein_coding	8.95069	-0.642102	0.203172	-3.16039	0.00157558	0.00481969
SOX12	ENSG00000177732	protein_coding	1689.41	-0.642092	0.071095	-9.03146	1.69394e-19	6.37461e-18
EXOC1L	ENSG00000250821	protein_coding	0.397199	-0.641663	0.37144	-1.7275	0.0840773	0.151361
ASIC1	ENSG00000110881	protein_coding	188.814	-0.641387	0.105582	-6.07478	1.2416e-09	1.28004e-08
WFIKKN1	ENSG00000127578	protein_coding	64.3762	-0.639938	0.118047	-5.42103	5.92552e-08	4.56762e-07
TBC1D28	ENSG00000189375	protein_coding	0.331005	-0.639451	0.335734	-1.90463	0.0568278	0.109202
RNF222	ENSG00000189051	protein_coding	9.70215	-0.639062	0.174957	-3.65268	0.000259514	0.000958381
ICA1	ENSG00000003147	protein_coding	2403.18	-0.638296	0.058318	-10.9451	7.01422e-28	5.14519e-26
CCER2	ENSG00000262484	protein_coding	12.248	-0.638126	0.134511	-4.74404	2.09497e-06	1.20404e-05
MT-ND2	ENSG00000198763	protein_coding	148904	-0.638079	0.0957073	-6.66699	2.61105e-11	3.49515e-10
C2orf15	ENSG00000273045	protein_coding	213.909	-0.638074	0.0652002	-9.78638	1.28832e-22	6.35395e-21
FRAT2	ENSG00000181274	protein_coding	791.698	-0.638031	0.059604	-10.7045	9.696e-27	6.59876e-25
DOCK5	ENSG00000147459	protein_coding	2874.51	-0.637941	0.0871042	-7.32389	2.40891e-13	4.36767e-12
SCN8A	ENSG00000196876	protein_coding	248.885	-0.637329	0.125447	-5.08046	3.76523e-07	2.49321e-06
MTRNR2L3	ENSG00000256222	protein_coding	5.57801	-0.637097	0.154862	-4.11397	3.88917e-05	0.000172273
DBNDD1	ENSG00000003249	protein_coding	1602.25	-0.636927	0.0762544	-8.35266	6.67407e-17	1.87758e-15
ALG1L	ENSG00000189366	protein_coding	331.299	-0.636784	0.13	-4.89835	9.66463e-07	5.9329e-06
MFSD6L	ENSG00000185156	protein_coding	260.084	-0.636638	0.155424	-4.09614	4.201e-05	0.000185064
REC114	ENSG00000183324	protein_coding	5.3903	-0.636134	0.184402	-3.44972	0.000561175	0.00191499
IGSF1	ENSG00000147255	protein_coding	87.9287	-0.636055	0.175216	-3.63013	0.000283281	0.00103618
PRSS37	ENSG00000165076	protein_coding	2.66962	-0.635778	0.193804	-3.28052	0.00103617	0.00332027
NPY1R	ENSG00000164128	protein_coding	72.4397	-0.634919	0.158664	-4.00166	6.29001e-05	0.000266008
AL713999.1	ENSG00000273088	protein_coding	0.626576	-0.634513	0.249277	-2.54541	0.0109149	0.0265058
HOXC4	ENSG00000198353	protein_coding	119.007	-0.634353	0.129836	-4.8858	1.03008e-06	6.28872e-06
GNAZ	ENSG00000128266	protein_coding	169.023	-0.63393	0.12673	-5.0022	5.66808e-07	3.63637e-06
OR13H1	ENSG00000171054	protein_coding	0.452352	-0.63392	0.45966	-1.37911	0.167862	0.266934
PDE11A	ENSG00000128655	protein_coding	46.9714	-0.633815	0.149273	-4.24603	2.17596e-05	0.000101948
PITX3	ENSG00000107859	protein_coding	3.25373	-0.633529	0.177162	-3.57599	0.000348903	0.00124943
PLCB1	ENSG00000182621	protein_coding	1054.53	-0.633416	0.0972204	-6.51526	7.25652e-11	9.10521e-10
IGFL4	ENSG00000204869	protein_coding	11.9882	-0.633077	0.162207	-3.90289	9.50517e-05	0.000386483
JUP	ENSG00000173801	protein_coding	19907.6	-0.632615	0.0681925	-9.27689	1.74493e-20	7.21127e-19
FKBP10	ENSG00000141756	protein_coding	6883.49	-0.632611	0.107577	-5.88056	4.08886e-09	3.86693e-08
COL9A1	ENSG00000112280	protein_coding	16.6805	-0.632129	0.162925	-3.87987	0.000104513	0.000421121
NRCAM	ENSG00000091129	protein_coding	446.721	-0.632038	0.142839	-4.42483	9.65187e-06	4.84741e-05
POU3F3	ENSG00000198914	protein_coding	3.69078	-0.631574	0.328348	-1.92349	0.0544185	0.105239
G6PD	ENSG00000160211	protein_coding	9005.75	-0.631467	0.120003	-5.2621	1.42421e-07	1.02222e-06
TBX1	ENSG00000184058	protein_coding	300.638	-0.631441	0.134989	-4.67771	2.90102e-06	1.61985e-05
OLFM3	ENSG00000118733	protein_coding	2.71014	-0.630952	0.349482	-1.80539	0.0710136	0.131468
RASL10B	ENSG00000270885	protein_coding	163.881	-0.6305	0.13364	-4.71791	2.38284e-06	1.35352e-05
KCTD8	ENSG00000183783	protein_coding	4.58783	-0.630412	0.241783	-2.60734	0.00912483	0.0226597
PTP4A1	ENSG00000112245	protein_coding	17089.5	-0.630305	0.074252	-8.48873	2.08904e-17	6.26742e-16
FOXE1	ENSG00000178919	protein_coding	163.447	-0.629571	0.239227	-2.63169	0.00849618	0.021277
FAM174B	ENSG00000185442	protein_coding	2113.46	-0.629503	0.0832152	-7.56476	3.88591e-14	7.97265e-13
MAGEB18	ENSG00000176774	protein_coding	0.157371	-0.62907	0.657409	-0.956894	0.338621
BTBD16	ENSG00000138152	protein_coding	48.3965	-0.628588	0.15456	-4.06694	4.76337e-05	0.000206978
GPRC5D	ENSG00000111291	protein_coding	59.8378	-0.628298	0.0938416	-6.69531	2.15219e-11	2.92941e-10
KRTAP5-4	ENSG00000241598	protein_coding	0.751569	-0.628089	0.289806	-2.16727	0.0302139	0.0638881
AQP6	ENSG00000086159	protein_coding	47.427	-0.627782	0.187385	-3.35023	0.000807432	0.00265663
BAIAP2L2	ENSG00000128298	protein_coding	338.836	-0.627713	0.154884	-4.05279	5.06105e-05	0.000218489
PLET1	ENSG00000188771	protein_coding	2.51056	-0.627531	0.255149	-2.45947	0.0139143	0.0327263
BUB1B	ENSG00000156970	protein_coding	754.44	-0.627225	0.0979219	-6.40536	1.50013e-10	1.77803e-09
FN3K	ENSG00000167363	protein_coding	1307.68	-0.627209	0.074303	-8.44123	3.14011e-17	9.20419e-16
MTRNR2L10	ENSG00000256045	protein_coding	5.13978	-0.627085	0.130631	-4.80042	1.58336e-06	9.30989e-06
PAPOLB	ENSG00000218823	protein_coding	1.57842	-0.627073	0.318484	-1.96893	0.0489612	0.0963927
AIFM2	ENSG00000042286	protein_coding	1580.03	-0.626696	0.0682038	-9.18859	3.98039e-20	1.58893e-18
CDH24	ENSG00000139880	protein_coding	664.43	-0.626558	0.0886277	-7.06955	1.55432e-12	2.47822e-11
TALDO1	ENSG00000177156	protein_coding	12274	-0.626555	0.0780413	-8.0285	9.86695e-16	2.4429e-14
CLCNKB	ENSG00000184908	protein_coding	68.8889	-0.626392	0.148338	-4.22272	2.4137e-05	0.000111985
SAPCD1	ENSG00000228727	protein_coding	31.9156	-0.626354	0.114212	-5.48414	4.15478e-08	3.29223e-07
PHACTR3	ENSG00000087495	protein_coding	773.092	-0.626215	0.183696	-3.40898	0.000652057	0.00219234
C1orf94	ENSG00000142698	protein_coding	1.27789	-0.625795	0.32518	-1.92446	0.0542974	0.105038
MUC12	ENSG00000205277	protein_coding	55.2363	-0.625687	0.139515	-4.48474	7.30043e-06	3.75824e-05
RCCD1	ENSG00000166965	protein_coding	641.003	-0.62565	0.0541898	-11.5455	7.77724e-31	6.86678e-29
SLC38A11	ENSG00000169507	protein_coding	50.5822	-0.625152	0.149404	-4.18432	2.86027e-05	0.000130484
OR7C1	ENSG00000127530	protein_coding	1.78994	-0.623864	0.215728	-2.89191	0.00382912	0.0105605
REG1A	ENSG00000115386	protein_coding	49.3073	-0.623676	0.38918	-1.60254	0.109037	0.187824
RBBP8NL	ENSG00000130701	protein_coding	255.378	-0.623666	0.0880806	-7.08063	1.43501e-12	2.30991e-11
UGT1A5	ENSG00000240224	protein_coding	0.411765	-0.623042	0.496233	-1.25554	0.209282	0.318903
RECQL4	ENSG00000160957	protein_coding	1198.67	-0.622928	0.0937609	-6.6438	3.05705e-11	4.06282e-10
PTP4A3	ENSG00000184489	protein_coding	3975.81	-0.622733	0.0899088	-6.92627	4.32079e-12	6.50399e-11
TRPV1	ENSG00000196689	protein_coding	16.9182	-0.622349	0.116265	-5.35286	8.65762e-08	6.48678e-07
C2orf72	ENSG00000204128	protein_coding	273.445	-0.622291	0.179056	-3.47541	0.000510082	0.00175789
HS6ST1	ENSG00000136720	protein_coding	2031.42	-0.621589	0.0674266	-9.21875	3.00595e-20	1.21222e-18
ECE2	ENSG00000145194	protein_coding	637.705	-0.621462	0.0818067	-7.59672	3.03738e-14	6.30938e-13
SLC17A2	ENSG00000112337	protein_coding	0.933672	-0.621133	0.585958	-1.06003	0.289131	0.411909
SMIM36	ENSG00000261873	protein_coding	1.08728	-0.621092	0.318672	-1.949	0.0512955	0.100138
FAM24B	ENSG00000213185	protein_coding	86.1866	-0.620791	0.0790258	-7.85555	3.98025e-15	9.15881e-14
NEDD4L	ENSG00000049759	protein_coding	5613.28	-0.620778	0.0760183	-8.16617	3.18332e-16	8.29347e-15
NDUFA4L2	ENSG00000185633	protein_coding	1370.77	-0.620321	0.131886	-4.70345	2.55808e-06	1.44361e-05
KRT16	ENSG00000186832	protein_coding	576.97	-0.6202	0.208185	-2.97908	0.00289118	0.00824433
ITIH6	ENSG00000102313	protein_coding	18.6227	-0.620054	0.212128	-2.92302	0.0034665	0.00966988
GAL3ST1	ENSG00000128242	protein_coding	232.968	-0.619789	0.12858	-4.82027	1.43367e-06	8.49888e-06
S100A8	ENSG00000143546	protein_coding	1422.43	-0.619022	0.154667	-4.0023	6.27308e-05	0.000265335
ALDH3B1	ENSG00000006534	protein_coding	6161.1	-0.618025	0.104214	-5.93037	3.02257e-09	2.92226e-08
CHRNA4	ENSG00000101204	protein_coding	2.48497	-0.617974	0.210922	-2.92987	0.00339101	0.00948983
AJM1	ENSG00000232434	protein_coding	251.248	-0.61769	0.0807985	-7.64481	2.09248e-14	4.43319e-13
FAM163A	ENSG00000143340	protein_coding	15.3379	-0.617315	0.145953	-4.22953	2.34179e-05	0.00010894
SULT2B1	ENSG00000088002	protein_coding	622.889	-0.617204	0.127702	-4.83317	1.34377e-06	8.01091e-06
TRIML2	ENSG00000179046	protein_coding	1.74801	-0.617074	0.286634	-2.15283	0.0313318	0.0659015
FAM83B	ENSG00000168143	protein_coding	124.323	-0.617068	0.211951	-2.91137	0.00359843	0.00999291
MSH5	ENSG00000204410	protein_coding	210.938	-0.616933	0.091812	-6.71952	1.82328e-11	2.50531e-10
ISYNA1	ENSG00000105655	protein_coding	2249.56	-0.616522	0.0862299	-7.14975	8.69391e-13	1.44572e-11
CLDN8	ENSG00000156284	protein_coding	179.035	-0.616458	0.2106	-2.92715	0.00342084	0.00956264
JAKMIP3	ENSG00000188385	protein_coding	116.464	-0.616343	0.159693	-3.85955	0.000113598	0.000454016
CYP17A1	ENSG00000148795	protein_coding	20.6288	-0.616275	0.135261	-4.55619	5.20902e-06	2.76065e-05
SMPDL3B	ENSG00000130768	protein_coding	3310.92	-0.616264	0.0992633	-6.20837	5.35365e-10	5.81694e-09
TRAF2	ENSG00000127191	protein_coding	1567.54	-0.615706	0.0610704	-10.0819	6.64161e-24	3.67254e-22
HOXB7	ENSG00000260027	protein_coding	547.823	-0.615379	0.132237	-4.65361	3.26177e-06	1.80409e-05
ST6GAL2	ENSG00000144057	protein_coding	116.604	-0.615355	0.160059	-3.84454	0.000120776	0.000479961
LDHD	ENSG00000166816	protein_coding	547.242	-0.615204	0.112205	-5.48288	4.18456e-08	3.31341e-07
HYAL1	ENSG00000114378	protein_coding	906.825	-0.615125	0.13254	-4.64106	3.46624e-06	1.90503e-05
PDIA3	ENSG00000167004	protein_coding	33253	-0.615022	0.0612432	-10.0423	9.93515e-24	5.45892e-22
SLC35G5	ENSG00000177710	protein_coding	4.16289	-0.614933	0.116487	-5.27897	1.29912e-07	9.39754e-07
RND1	ENSG00000172602	protein_coding	1940.18	-0.614824	0.139511	-4.407	1.04812e-05	5.22787e-05
NAXD	ENSG00000213995	protein_coding	2236.27	-0.614808	0.059208	-10.3839	2.93621e-25	1.79535e-23
EPHB1	ENSG00000154928	protein_coding	183.668	-0.614808	0.141896	-4.33281	1.47216e-05	7.14283e-05
CHEK2	ENSG00000183765	protein_coding	716.345	-0.614504	0.0702067	-8.75278	2.08153e-18	6.95114e-17
FXYD2	ENSG00000137731	protein_coding	47.1165	-0.614265	0.141363	-4.3453	1.39084e-05	6.7847e-05
FAM90A1	ENSG00000171847	protein_coding	97.0329	-0.613714	0.12335	-4.97537	6.51221e-07	4.13107e-06
HPD	ENSG00000158104	protein_coding	35.086	-0.613338	0.102884	-5.96143	2.50043e-09	2.4508e-08
PYCR1	ENSG00000183010	protein_coding	5869.27	-0.612767	0.080046	-7.65518	1.9304e-14	4.1063e-13
TBC1D26	ENSG00000214946	protein_coding	1.9184	-0.612724	0.193996	-3.15844	0.00158615	0.00484859
PANX3	ENSG00000154143	protein_coding	1.31878	-0.612574	0.31603	-1.93834	0.0525814	0.102329
LRRTM4	ENSG00000176204	protein_coding	12.0402	-0.612333	0.174897	-3.50111	0.00046333	0.00161141
SBK1	ENSG00000188322	protein_coding	1560.17	-0.612037	0.11247	-5.4418	5.27448e-08	4.10225e-07
KRT18	ENSG00000111057	protein_coding	38253.4	-0.611889	0.0798727	-7.6608	1.84776e-14	3.94018e-13
KIAA1210	ENSG00000250423	protein_coding	8.46119	-0.611764	0.174124	-3.51338	0.000442445	0.0015456
LVRN	ENSG00000172901	protein_coding	14.5723	-0.611578	0.145059	-4.21607	2.48594e-05	0.000114992
TBC1D8	ENSG00000204634	protein_coding	1876.33	-0.611546	0.0755641	-8.09308	5.81752e-16	1.47832e-14
HCN3	ENSG00000143630	protein_coding	339.509	-0.611471	0.0811865	-7.53168	5.00915e-14	1.00977e-12
RGL3	ENSG00000205517	protein_coding	1346.93	-0.611142	0.0846808	-7.21701	5.31447e-13	9.12447e-12
SLC39A4	ENSG00000147804	protein_coding	2634	-0.610973	0.0931021	-6.56239	5.29505e-11	6.77541e-10
TIGD3	ENSG00000173825	protein_coding	53.3041	-0.610922	0.0903091	-6.76479	1.33501e-11	1.87907e-10
BOP1	ENSG00000261236	protein_coding	3040.56	-0.610737	0.0764193	-7.99192	1.32855e-15	3.25029e-14
ASNS	ENSG00000070669	protein_coding	2010.67	-0.610649	0.0843499	-7.23947	4.50431e-13	7.80148e-12
CD320	ENSG00000167775	protein_coding	1800.3	-0.610462	0.0743271	-8.21319	2.15395e-16	5.74634e-15
CHD5	ENSG00000116254	protein_coding	12.032	-0.610429	0.128876	-4.73655	2.17385e-06	1.24345e-05
CREB3L1	ENSG00000157613	protein_coding	5358.14	-0.610341	0.12986	-4.70001	2.60146e-06	1.46618e-05
AQP5	ENSG00000161798	protein_coding	3683.19	-0.610117	0.22087	-2.76233	0.00573899	0.015085
KCNG1	ENSG00000026559	protein_coding	28.4285	-0.610051	0.165496	-3.68619	0.00022764	0.000852287
HNRNPCL3	ENSG00000277058	protein_coding	0.185751	-0.609983	0.396004	-1.54035	0.123476
GPR151	ENSG00000173250	protein_coding	0.87762	-0.609869	0.352589	-1.72969	0.0836857	0.150743
ARMC12	ENSG00000157343	protein_coding	24.9139	-0.609372	0.102593	-5.93973	2.85494e-09	2.77319e-08
BYSL	ENSG00000112578	protein_coding	1287.32	-0.609316	0.0604016	-10.0877	6.2588e-24	3.46971e-22
CADM2	ENSG00000175161	protein_coding	59.1522	-0.609026	0.197288	-3.08699	0.00202195	0.00600585
BDH1	ENSG00000161267	protein_coding	1132.54	-0.60884	0.0734077	-8.29396	1.09541e-16	3.00939e-15
BLM	ENSG00000197299	protein_coding	435.502	-0.608494	0.0788036	-7.72165	1.14832e-14	2.50665e-13
YDJC	ENSG00000161179	protein_coding	1106.95	-0.608396	0.0691526	-8.79788	1.3943e-18	4.76326e-17
ATRNL1	ENSG00000107518	protein_coding	26.9485	-0.608008	0.17594	-3.45576	0.000548742	0.00187685
CIB2	ENSG00000136425	protein_coding	308.789	-0.607908	0.104247	-5.83144	5.49516e-09	5.09139e-08
DRD4	ENSG00000069696	protein_coding	38.4384	-0.607823	0.116049	-5.23762	1.62656e-07	1.15484e-06
PAFAH1B3	ENSG00000079462	protein_coding	1788.6	-0.607798	0.080076	-7.59026	3.19256e-14	6.6001e-13
PAGE2	ENSG00000234068	protein_coding	33.6506	-0.607269	0.480742	-1.26319	0.20652	0.315571
OR52L1	ENSG00000183313	protein_coding	0.274	-0.607253	0.432913	-1.40272	0.160702	0.257632
C19orf81	ENSG00000235034	protein_coding	13.0402	-0.60715	0.189253	-3.20814	0.00133596	0.00416012
S100A7	ENSG00000143556	protein_coding	43.7127	-0.60711	0.309397	-1.96223	0.0497354	0.0976374
TMPRSS3	ENSG00000160183	protein_coding	742.561	-0.606888	0.1592	-3.81211	0.000137785	0.00054003
FOXA1	ENSG00000129514	protein_coding	3951.23	-0.606422	0.0949276	-6.38826	1.67789e-10	1.96914e-09
POU5F1	ENSG00000204531	protein_coding	190.194	-0.606176	0.148942	-4.06989	4.70353e-05	0.000204656
AVPR1A	ENSG00000166148	protein_coding	153.361	-0.606142	0.140627	-4.31028	1.63049e-05	7.83041e-05
NUDT8	ENSG00000167799	protein_coding	427.725	-0.605711	0.0841217	-7.20041	6.00312e-13	1.01858e-11
HSPA2	ENSG00000126803	protein_coding	685.815	-0.605358	0.107284	-5.64258	1.67516e-08	1.41867e-07
THEM6	ENSG00000130193	protein_coding	2124.37	-0.605323	0.0755107	-8.01639	1.08896e-15	2.68535e-14
SDF2L1	ENSG00000128228	protein_coding	1611.94	-0.604838	0.0721835	-8.37918	5.32984e-17	1.52313e-15
PPP1R16A	ENSG00000160972	protein_coding	1536.59	-0.604514	0.0723241	-8.3584	6.35724e-17	1.79778e-15
EFCAB8	ENSG00000215529	protein_coding	10.4455	-0.604478	0.12802	-4.72173	2.33847e-06	1.33076e-05
SQLE	ENSG00000104549	protein_coding	3369.61	-0.604416	0.0791391	-7.63738	2.2168e-14	4.67426e-13
NTN3	ENSG00000162068	protein_coding	8.32075	-0.603995	0.150363	-4.01691	5.89671e-05	0.000251065
SLC26A2	ENSG00000155850	protein_coding	2034.78	-0.603955	0.102538	-5.89004	3.86099e-09	3.66575e-08
WIF1	ENSG00000156076	protein_coding	1166.64	-0.603891	0.214132	-2.82017	0.00479975	0.0128913
PRSS41	ENSG00000215148	protein_coding	2.67371	-0.603727	0.318056	-1.89818	0.0576723	0.110589
HSPB9	ENSG00000260325	protein_coding	27.4532	-0.60349	0.112396	-5.36932	7.90351e-08	5.95573e-07
CLRN2	ENSG00000249581	protein_coding	0.286406	-0.603373	0.641924	-0.939945	0.347246	0.474749
TM7SF2	ENSG00000149809	protein_coding	1773.13	-0.603216	0.0799539	-7.54455	4.53854e-14	9.21568e-13
CIT	ENSG00000122966	protein_coding	6891.35	-0.603096	0.134886	-4.47116	7.77958e-06	3.98135e-05
TRIM43B	ENSG00000144010	protein_coding	0.211404	-0.602842	0.623323	-0.967142	0.333473
SPDYE2B	ENSG00000173678	protein_coding	2.21544	-0.602355	0.193287	-3.11638	0.00183087	0.0055081
MIF	ENSG00000240972	protein_coding	2308.32	-0.602107	0.0887735	-6.7825	1.1811e-11	1.67275e-10
TUBB8B	ENSG00000173213	protein_coding	21.6575	-0.602026	0.124184	-4.84784	1.24811e-06	7.48173e-06
MYL7	ENSG00000106631	protein_coding	0.832525	-0.602023	0.284797	-2.11387	0.0345263	0.0716817
PRB1	ENSG00000251655	protein_coding	2.28452	-0.601927	0.58154	-1.03506	0.300642	0.424612
SCN1B	ENSG00000105711	protein_coding	515.445	-0.601329	0.0986632	-6.09476	1.096e-09	1.13696e-08
SLC10A5	ENSG00000253598	protein_coding	49.8456	-0.600893	0.0908702	-6.61265	3.7749e-11	4.93961e-10
ASPSCR1	ENSG00000169696	protein_coding	2110.33	-0.600728	0.0703766	-8.5359	1.39065e-17	4.26663e-16
LRFN4	ENSG00000173621	protein_coding	806.778	-0.600403	0.0993712	-6.04202	1.52199e-09	1.54487e-08
SLC29A2	ENSG00000174669	protein_coding	1315.3	-0.600014	0.0726273	-8.26155	1.43795e-16	3.90344e-15
KLK10	ENSG00000129451	protein_coding	1046.89	-0.599997	0.198619	-3.02085	0.00252066	0.00730451
NYAP1	ENSG00000166924	protein_coding	26.901	-0.599996	0.120428	-4.98221	6.28621e-07	4e-06
SPRR2G	ENSG00000159516	protein_coding	1.42805	-0.599944	0.380876	-1.57517	0.115218	0.196449
PLAC1	ENSG00000170965	protein_coding	45.4923	-0.599927	0.1782	-3.3666	0.000761013	0.00251862
TENT5A	ENSG00000112773	protein_coding	3013.11	-0.599807	0.088896	-6.74729	1.50627e-11	2.10035e-10
SNTG1	ENSG00000147481	protein_coding	1.06389	-0.599779	0.373345	-1.6065	0.108164	0.18655
RP1L1	ENSG00000183638	protein_coding	18.9775	-0.599263	0.179924	-3.33065	0.000866432	0.00282886
ODF4	ENSG00000184650	protein_coding	0.534047	-0.599263	0.326201	-1.8371	0.0661958	0.12401
KCNG4	ENSG00000168418	protein_coding	0.708491	-0.599235	0.234245	-2.55816	0.0105229	0.025655
SLC22A2	ENSG00000112499	protein_coding	1.41425	-0.59922	0.265242	-2.25914	0.0238747	0.0522103
NUF2	ENSG00000143228	protein_coding	638.227	-0.59893	0.108555	-5.51732	3.44216e-08	2.76342e-07
SPZ1	ENSG00000164299	protein_coding	0.654289	-0.598815	0.352275	-1.69985	0.0891585	0.15881
PRR15	ENSG00000176532	protein_coding	526.691	-0.598186	0.169162	-3.53618	0.000405957	0.00142966
PNLIPRP1	ENSG00000187021	protein_coding	1.78279	-0.598131	0.247133	-2.42028	0.0155085	0.0359266
PGK2	ENSG00000170950	protein_coding	0.794455	-0.597949	0.238193	-2.51036	0.0120609	0.0289099
CHCHD10	ENSG00000250479	protein_coding	1317.89	-0.597163	0.0737696	-8.09497	5.72778e-16	1.45637e-14
NMU	ENSG00000109255	protein_coding	276.846	-0.596866	0.166074	-3.59397	0.000325677	0.00117451
FOXP2	ENSG00000128573	protein_coding	438.07	-0.596462	0.118762	-5.02232	5.10501e-07	3.29874e-06
HSD17B13	ENSG00000170509	protein_coding	92.3445	-0.596418	0.164605	-3.62332	0.000290844	0.00106134
ZNF692	ENSG00000171163	protein_coding	1460.69	-0.596268	0.0729529	-8.17333	2.99998e-16	7.85832e-15
ACMSD	ENSG00000153086	protein_coding	72.9354	-0.596212	0.177621	-3.35665	0.000788928	0.00260207
ZNF722P	ENSG00000241149	protein_coding	1.33274	-0.595997	0.610361	-0.976466	0.328833	0.45497
PRC1	ENSG00000198901	protein_coding	1628.16	-0.59597	0.0872703	-6.82901	8.55019e-12	1.23433e-10
LRRC56	ENSG00000161328	protein_coding	392.625	-0.595807	0.0891449	-6.68358	2.33176e-11	3.16092e-10
KIF26A	ENSG00000066735	protein_coding	219.836	-0.595729	0.124328	-4.7916	1.65456e-06	9.69043e-06
GGH	ENSG00000137563	protein_coding	1422.16	-0.595421	0.122209	-4.87216	1.10387e-06	6.68643e-06
LRRC19	ENSG00000184434	protein_coding	16.405	-0.595087	0.16583	-3.58853	0.000332545	0.00119669
ABHD17C	ENSG00000136379	protein_coding	3183.55	-0.594675	0.0922976	-6.44302	1.17122e-10	1.41355e-09
GAD1	ENSG00000128683	protein_coding	190.912	-0.594649	0.153939	-3.8629	0.000112049	0.000448622
CDC6	ENSG00000094804	protein_coding	1079.46	-0.594066	0.101282	-5.86546	4.47884e-09	4.21094e-08
BICDL1	ENSG00000135127	protein_coding	1150.29	-0.593451	0.0980439	-6.05291	1.42255e-09	1.45005e-08
KCNJ1	ENSG00000151704	protein_coding	33.3758	-0.593194	0.178945	-3.31495	0.000916605	0.00297542
ERVMER34-1	ENSG00000226887	protein_coding	231.496	-0.593107	0.128735	-4.60719	4.08146e-06	2.20843e-05
CHD7	ENSG00000171316	protein_coding	1916.77	-0.59301	0.0807456	-7.34417	2.07034e-13	3.7984e-12
SLC22A31	ENSG00000259803	protein_coding	5673.59	-0.592237	0.148887	-3.97775	6.95711e-05	0.00029177
HMX3	ENSG00000188620	protein_coding	0.427149	-0.591986	0.539775	-1.09673	0.27276	0.393239
H3Y2	ENSG00000268799	protein_coding	0.149289	-0.591948	0.886777	-0.667528	0.504435
AC007998.2	ENSG00000267140	protein_coding	1.05875	-0.591901	0.162237	-3.64836	0.000263919	0.000972661
IQANK1	ENSG00000203499	protein_coding	1951.64	-0.591863	0.0769558	-7.69094	1.46055e-14	3.15171e-13
TJP3	ENSG00000105289	protein_coding	2302.04	-0.591763	0.0820096	-7.21579	5.36236e-13	9.1994e-12
TMEM196	ENSG00000173452	protein_coding	1.53709	-0.591533	0.372629	-1.58746	0.112408	0.192355
JAG2	ENSG00000184916	protein_coding	1804.79	-0.59075	0.0871302	-6.78009	1.20103e-11	1.69832e-10
AL033529.1	ENSG00000254553	protein_coding	0.773503	-0.5907	0.198805	-2.97125	0.00296587	0.00843592
CLDN7	ENSG00000181885	protein_coding	7794.34	-0.59042	0.0690952	-8.54503	1.28508e-17	3.95394e-16
ORC1	ENSG00000085840	protein_coding	364.698	-0.590299	0.0967898	-6.09877	1.06888e-09	1.11203e-08
SSX2B	ENSG00000268447	protein_coding	0.187813	-0.590235	0.743385	-0.793983	0.427205
ADGRD1	ENSG00000111452	protein_coding	1794.35	-0.589943	0.128603	-4.58734	4.48937e-06	2.40655e-05
CEACAM16	ENSG00000213892	protein_coding	5.35102	-0.589847	0.200163	-2.94684	0.0032104	0.00904571
IL17REL	ENSG00000188263	protein_coding	45.1195	-0.58972	0.170812	-3.45246	0.000555493	0.00189765
BAG1	ENSG00000107262	protein_coding	4455.25	-0.589289	0.0689672	-8.54448	1.29112e-17	3.96969e-16
SMIM10L2A	ENSG00000178947	protein_coding	541.864	-0.588965	0.133634	-4.4073	1.04667e-05	5.22156e-05
GOLM1	ENSG00000135052	protein_coding	14833.2	-0.58853	0.0760956	-7.73409	1.04149e-14	2.27918e-13
KPTN	ENSG00000118162	protein_coding	405.187	-0.588301	0.0625651	-9.40302	5.30187e-21	2.29159e-19
KCNK15	ENSG00000124249	protein_coding	138.373	-0.587971	0.129659	-4.53475	5.76717e-06	3.03016e-05
BARX2	ENSG00000043039	protein_coding	567.527	-0.587189	0.154885	-3.79113	0.000149964	0.00058328
NINL	ENSG00000101004	protein_coding	1026.65	-0.586893	0.0740822	-7.92219	2.33357e-15	5.49813e-14
CDH12	ENSG00000154162	protein_coding	14.2203	-0.586776	0.26251	-2.23526	0.0254006	0.0550446
C12orf42	ENSG00000179088	protein_coding	29.884	-0.586709	0.140922	-4.16335	3.13608e-05	0.000141709
DMRTC1B	ENSG00000184911	protein_coding	0.849667	-0.58625	0.240905	-2.43353	0.0149525	0.0348244
GAREM2	ENSG00000157833	protein_coding	436.151	-0.586061	0.0984776	-5.95121	2.66173e-09	2.60418e-08
SCRIB	ENSG00000180900	protein_coding	5841.85	-0.585674	0.0698917	-8.37973	5.30474e-17	1.51796e-15
FABP9	ENSG00000205186	protein_coding	0.642992	-0.584815	0.393931	-1.48456	0.13766	0.227121
MAFA	ENSG00000182759	protein_coding	7.0348	-0.584744	0.154682	-3.78031	0.000156636	0.000606513
CNTN4	ENSG00000144619	protein_coding	180.888	-0.584691	0.121337	-4.81874	1.44469e-06	8.55952e-06
CBARP	ENSG00000099625	protein_coding	96.8745	-0.584603	0.107786	-5.42372	5.83703e-08	4.50662e-07
TRIM16	ENSG00000221926	protein_coding	1048.42	-0.584165	0.0934007	-6.25439	3.99061e-10	4.41667e-09
SYCE3	ENSG00000217442	protein_coding	30.6199	-0.583796	0.124553	-4.68712	2.7708e-06	1.55274e-05
GALNT9	ENSG00000182870	protein_coding	15.2847	-0.583704	0.161426	-3.61592	0.000299286	0.00108912
CRISP1	ENSG00000124812	protein_coding	0.145812	-0.583701	0.948705	-0.615261	0.538382
ADCK5	ENSG00000173137	protein_coding	683.864	-0.583697	0.0751897	-7.76299	8.29477e-15	1.83748e-13
LZTS3	ENSG00000088899	protein_coding	2662.09	-0.583579	0.0774189	-7.53794	4.77437e-14	9.65835e-13
TRIM39-RPP21	ENSG00000248167	protein_coding	0.925257	-0.583365	0.170321	-3.42509	0.000614597	0.00207978
HCAR2	ENSG00000182782	protein_coding	354.684	-0.583109	0.14195	-4.10784	3.99368e-05	0.000176559
CCNB2	ENSG00000157456	protein_coding	1001.52	-0.583085	0.097236	-5.99659	2.015e-09	2.00584e-08
AC008982.1	ENSG00000268083	protein_coding	0.513797	-0.582591	0.197013	-2.95711	0.00310534	0.00878011
LAMA5	ENSG00000130702	protein_coding	9859.2	-0.58255	0.0883544	-6.59333	4.30065e-11	5.56709e-10
FER1L6	ENSG00000214814	protein_coding	53.0926	-0.582221	0.22294	-2.61156	0.00901297	0.022412
CALHM4	ENSG00000164451	protein_coding	0.569392	-0.581335	0.38234	-1.52047	0.128394	0.214573
SBK3	ENSG00000231274	protein_coding	21.4543	-0.581277	0.13551	-4.28954	1.79042e-05	8.53323e-05
UCN	ENSG00000163794	protein_coding	55.7322	-0.580914	0.103389	-5.6187	1.92398e-08	1.61206e-07
TONSL	ENSG00000160949	protein_coding	1121.01	-0.580818	0.077754	-7.46994	8.02291e-14	1.57522e-12
CYP2A6	ENSG00000255974	protein_coding	33.5296	-0.580757	0.175285	-3.31321	0.000922311	0.00299326
CREB3L4	ENSG00000143578	protein_coding	1286.5	-0.580751	0.0698378	-8.31572	9.11975e-17	2.53436e-15
RNF223	ENSG00000237330	protein_coding	104.315	-0.578898	0.108681	-5.32658	1.0008e-07	7.40765e-07
FETUB	ENSG00000090512	protein_coding	4.41763	-0.578336	0.240379	-2.40593	0.0161313	0.0372099
TRH	ENSG00000170893	protein_coding	4.99961	-0.578299	0.166594	-3.47131	0.000517925	0.00178227
KRT7	ENSG00000135480	protein_coding	35379.3	-0.578263	0.0994964	-5.8119	6.17695e-09	5.67819e-08
CCNB3	ENSG00000147082	protein_coding	33.1662	-0.577946	0.109115	-5.29668	1.1793e-07	8.60982e-07
FBLL1	ENSG00000188573	protein_coding	16.175	-0.577871	0.204732	-2.82258	0.00476394	0.0128046
MAMDC4	ENSG00000177943	protein_coding	431.902	-0.577674	0.106462	-5.4261	5.75972e-08	4.45264e-07
FSTL5	ENSG00000168843	protein_coding	26.6148	-0.577304	0.335992	-1.71821	0.0857585	0.153889
GPRC5C	ENSG00000170412	protein_coding	4782.43	-0.576865	0.103293	-5.58475	2.34036e-08	1.9344e-07
KISS1R	ENSG00000116014	protein_coding	91.8088	-0.576307	0.175683	-3.28037	0.0010367	0.00332172
CLDN3	ENSG00000165215	protein_coding	4621.95	-0.575985	0.117516	-4.90135	9.51827e-07	5.85382e-06
FAM83E	ENSG00000105523	protein_coding	1818.42	-0.575052	0.0991111	-5.80209	6.5492e-09	5.99369e-08
MYB	ENSG00000118513	protein_coding	352.766	-0.575048	0.107044	-5.37209	7.78304e-08	5.87516e-07
SPC25	ENSG00000152253	protein_coding	241.237	-0.574654	0.0937521	-6.1295	8.81561e-10	9.26933e-09
SAMD1	ENSG00000141858	protein_coding	1797.19	-0.574373	0.0491335	-11.69	1.43311e-31	1.33609e-29
ERN2	ENSG00000134398	protein_coding	1272.93	-0.574255	0.215146	-2.66914	0.00760459	0.0193177
ID4	ENSG00000172201	protein_coding	863.26	-0.574176	0.114717	-5.00514	5.58224e-07	3.58467e-06
KIF23	ENSG00000137807	protein_coding	924.395	-0.574134	0.0971091	-5.91226	3.37442e-09	3.23289e-08
KLHL30	ENSG00000168427	protein_coding	88.5559	-0.574086	0.133506	-4.30009	1.70727e-05	8.17105e-05
C19orf73	ENSG00000221916	protein_coding	34.2931	-0.57369	0.0793875	-7.22645	4.95766e-13	8.54571e-12
CCDC196	ENSG00000196553	protein_coding	4.07198	-0.573136	0.246711	-2.32311	0.0201735	0.045204
KRTAP3-1	ENSG00000212901	protein_coding	7.42822	-0.572434	0.276607	-2.06948	0.0385008	0.0785638
ZNF676	ENSG00000196109	protein_coding	38.3976	-0.571897	0.213097	-2.68374	0.00728041	0.0185965
NPY5R	ENSG00000164129	protein_coding	3.74335	-0.571765	0.219457	-2.60536	0.00917782	0.022771
PODXL2	ENSG00000114631	protein_coding	2531.64	-0.5713	0.124263	-4.59751	4.27563e-06	2.30544e-05
PUS1	ENSG00000177192	protein_coding	1150.02	-0.571012	0.0579125	-9.8599	6.21101e-23	3.12004e-21
TMEM256	ENSG00000205544	protein_coding	1177.28	-0.570927	0.0793214	-7.19765	6.12612e-13	1.03864e-11
CCNP	ENSG00000105219	protein_coding	209.876	-0.570851	0.158048	-3.6119	0.000303966	0.00110402
NKX2-4	ENSG00000125816	protein_coding	4.74713	-0.570637	0.380562	-1.49946	0.133755	0.221767
TEDDM1	ENSG00000203730	protein_coding	3.29334	-0.570535	0.178786	-3.19116	0.001417	0.00438535
KLRF2	ENSG00000256797	protein_coding	3.27326	-0.570265	0.242193	-2.35459	0.0185432	0.0420113
RHBDD3	ENSG00000100263	protein_coding	1126.87	-0.570177	0.0584338	-9.75765	1.7107e-22	8.36101e-21
AC005324.4	ENSG00000255104	protein_coding	0.717069	-0.570105	0.227533	-2.50559	0.0122249	0.0292577
EEF1E1	ENSG00000124802	protein_coding	534.631	-0.569932	0.0539415	-10.5657	4.29603e-26	2.74288e-24
GRIN1	ENSG00000176884	protein_coding	125.978	-0.569753	0.139258	-4.09136	4.28859e-05	0.00018854
MTRNR2L12	ENSG00000269028	protein_coding	71.938	-0.569007	0.116934	-4.86604	1.13859e-06	6.87277e-06
ARHGAP36	ENSG00000147256	protein_coding	3.02442	-0.568673	0.373032	-1.52446	0.127393	0.213176
HSD17B3	ENSG00000130948	protein_coding	20.5297	-0.568659	0.136254	-4.17353	2.99915e-05	0.000136075
RORB	ENSG00000198963	protein_coding	137.1	-0.568427	0.159795	-3.55724	0.000374778	0.00133317
MINDY4B	ENSG00000214237	protein_coding	1.85356	-0.568367	0.172137	-3.30184	0.000960544	0.0031021
OR52D1	ENSG00000181609	protein_coding	0.788033	-0.567414	0.362575	-1.56495	0.117594	0.199668
TBC1D3B	ENSG00000274808	protein_coding	5.72391	-0.567347	0.135383	-4.19068	2.78126e-05	0.000127187
ALG9	ENSG00000086848	protein_coding	493.865	-0.567279	0.0678234	-8.36407	6.05927e-17	1.718e-15
PANX2	ENSG00000073150	protein_coding	813.134	-0.567186	0.123549	-4.59079	4.41569e-06	2.3724e-05
DEPDC7	ENSG00000121690	protein_coding	200.159	-0.566965	0.141509	-4.00658	6.16041e-05	0.000261011
TDRD1	ENSG00000095627	protein_coding	77.3135	-0.566727	0.196269	-2.8875	0.00388317	0.0106919
SPANXN1	ENSG00000203923	protein_coding	0.210094	-0.566478	0.841914	-0.672845	0.501046
SPAG5	ENSG00000076382	protein_coding	1546.2	-0.56591	0.092226	-6.13612	8.45633e-10	8.90884e-09
LCN1	ENSG00000160349	protein_coding	3.71493	-0.565902	0.201709	-2.80554	0.00502322	0.0134217
PCDHA13	ENSG00000239389	protein_coding	31.8246	-0.565708	0.155932	-3.62792	0.000285712	0.00104419
TEX44	ENSG00000177673	protein_coding	0.824176	-0.565301	0.237493	-2.38029	0.017299	0.039554
NKX6-3	ENSG00000165066	protein_coding	3.16501	-0.564876	0.19922	-2.83544	0.00457622	0.0123622
ABCB4	ENSG00000005471	protein_coding	115.858	-0.564775	0.123152	-4.58599	4.51842e-06	2.4207e-05
GMDS	ENSG00000112699	protein_coding	1575.65	-0.564644	0.0773986	-7.29528	2.98049e-13	5.31948e-12
TRIB3	ENSG00000101255	protein_coding	1819.26	-0.564483	0.0896681	-6.29525	3.06909e-10	3.45767e-09
ZWINT	ENSG00000122952	protein_coding	1539.9	-0.564472	0.0853744	-6.61173	3.79849e-11	4.96598e-10
TXN	ENSG00000136810	protein_coding	9974.18	-0.564333	0.0774385	-7.2875	3.15753e-13	5.61235e-12
SCGB1D1	ENSG00000168515	protein_coding	0.122823	-0.564293	0.934133	-0.604082	0.545789
ITIH2	ENSG00000151655	protein_coding	147.479	-0.564223	0.18779	-3.00455	0.00265978	0.00766209
PET117	ENSG00000232838	protein_coding	235.21	-0.56385	0.048321	-11.6688	1.83937e-31	1.693e-29
TCL1B	ENSG00000213231	protein_coding	0.48403	-0.563571	0.402159	-1.40136	0.161106	0.258141
GALNT13	ENSG00000144278	protein_coding	170.409	-0.563174	0.176803	-3.18531	0.00144598	0.0044624
EMX1	ENSG00000135638	protein_coding	11.707	-0.562902	0.199795	-2.8174	0.00484134	0.0129934
RHPN2	ENSG00000131941	protein_coding	1859.48	-0.562767	0.0933576	-6.02808	1.65916e-09	1.67547e-08
UBE2T	ENSG00000077152	protein_coding	932.17	-0.562653	0.0922237	-6.10096	1.05435e-09	1.09823e-08
ZYG11A	ENSG00000203995	protein_coding	174.269	-0.562101	0.15253	-3.68518	0.000228539	0.000855507
MT-CO2	ENSG00000198712	protein_coding	185524	-0.561946	0.0847726	-6.62886	3.3828e-11	4.46155e-10
FAM83D	ENSG00000101447	protein_coding	725.801	-0.561859	0.0978196	-5.74383	9.25585e-09	8.20572e-08
SCARB1	ENSG00000073060	protein_coding	2324.42	-0.561814	0.0861033	-6.52488	6.80561e-11	8.56162e-10
DBX1	ENSG00000109851	protein_coding	0.455672	-0.561398	0.396544	-1.41573	0.156855	0.25265
CPNE6	ENSG00000100884	protein_coding	5.51699	-0.561329	0.21086	-2.66209	0.00776571	0.0196616
ARHGEF16	ENSG00000130762	protein_coding	1936.3	-0.561268	0.0684698	-8.19731	2.45835e-16	6.5024e-15
PWWP2B	ENSG00000171813	protein_coding	1362.8	-0.561101	0.0619107	-9.06307	1.26825e-19	4.83564e-18
KIF2C	ENSG00000142945	protein_coding	1162.47	-0.560953	0.105278	-5.3283	9.91357e-08	7.34028e-07
C11orf94	ENSG00000234776	protein_coding	4.31996	-0.560705	0.110963	-5.05307	4.34768e-07	2.84628e-06
NR4A1	ENSG00000123358	protein_coding	5836.55	-0.560429	0.127997	-4.37845	1.19527e-05	5.8917e-05
ALOXE3	ENSG00000179148	protein_coding	31.3648	-0.560245	0.146819	-3.81587	0.000135701	0.000532777
CNTNAP5	ENSG00000155052	protein_coding	3.19792	-0.560191	0.368789	-1.519	0.128762	0.215093
VWA7	ENSG00000204396	protein_coding	464.391	-0.560047	0.088339	-6.33975	2.30137e-10	2.63939e-09
CFAP298-TCP10L	ENSG00000265590	protein_coding	6.03295	-0.560043	0.119055	-4.70407	2.55022e-06	1.43936e-05
AC109583.1	ENSG00000206549	protein_coding	94.0796	-0.560035	0.159317	-3.51522	0.00043939	0.00153654
LGALS7	ENSG00000205076	protein_coding	5.61993	-0.559797	0.283697	-1.97322	0.0484701	0.0955387
CDC20	ENSG00000117399	protein_coding	1734.71	-0.559058	0.109248	-5.11733	3.09892e-07	2.08545e-06
HSD3B1	ENSG00000203857	protein_coding	1.06203	-0.559009	0.368201	-1.51821	0.12896	0.215333
PLA2G6	ENSG00000184381	protein_coding	764.79	-0.558409	0.0939516	-5.94359	2.78851e-09	2.71596e-08
MARK1	ENSG00000116141	protein_coding	431.816	-0.55821	0.119663	-4.66487	3.08818e-06	1.71574e-05
GDAP1	ENSG00000104381	protein_coding	502.206	-0.558161	0.083565	-6.67936	2.39992e-11	3.24319e-10
C14orf39	ENSG00000179008	protein_coding	18.8396	-0.55815	0.189623	-2.94347	0.00324552	0.00913371
FKBP2	ENSG00000173486	protein_coding	3890.42	-0.557982	0.0694101	-8.03892	9.06365e-16	2.25302e-14
SRRM5	ENSG00000226763	protein_coding	51.8441	-0.557937	0.0791871	-7.04581	1.84386e-12	2.91414e-11
KLHL25	ENSG00000183655	protein_coding	461.057	-0.55744	0.0628376	-8.87112	7.24122e-19	2.55428e-17
CHRNA7	ENSG00000175344	protein_coding	13.6041	-0.556901	0.153501	-3.62799	0.000285636	0.001044
MRPL12	ENSG00000262814	protein_coding	1168.15	-0.556785	0.0786987	-7.0749	1.4956e-12	2.39783e-11
ART5	ENSG00000167311	protein_coding	28.9852	-0.556708	0.152289	-3.65561	0.000256576	0.000948824
RAD51	ENSG00000051180	protein_coding	339.458	-0.55632	0.087173	-6.38179	1.75027e-10	2.04743e-09
DSCC1	ENSG00000136982	protein_coding	377.563	-0.55587	0.0899403	-6.18043	6.39255e-10	6.85965e-09
HJURP	ENSG00000123485	protein_coding	785.5	-0.555823	0.108865	-5.10562	3.29708e-07	2.20886e-06
GAGE10	ENSG00000215274	protein_coding	1.00096	-0.555502	0.213617	-2.60046	0.00930993	0.0230578
ROPN1	ENSG00000065371	protein_coding	1.09297	-0.555308	0.260003	-2.13578	0.0326974	0.0683824
NEK2	ENSG00000117650	protein_coding	773.201	-0.555281	0.105915	-5.24273	1.58219e-07	1.12574e-06
TBC1D3E	ENSG00000278599	protein_coding	3.71323	-0.555096	0.24499	-2.26579	0.0234644	0.0514922
MTRNR2L13	ENSG00000270394	protein_coding	0.416415	-0.5548	0.234533	-2.36556	0.018003	0.0409479
AGBL4	ENSG00000186094	protein_coding	34.1924	-0.554795	0.147554	-3.75994	0.000169957	0.000653655
TMEM61	ENSG00000143001	protein_coding	141.257	-0.55477	0.125451	-4.42219	9.77035e-06	4.90123e-05
DNA2	ENSG00000138346	protein_coding	442.519	-0.554632	0.080267	-6.90984	4.85196e-12	7.23322e-11
H4C9	ENSG00000276180	protein_coding	627.62	-0.55462	0.084142	-6.59148	4.35476e-11	5.63181e-10
AC107871.1	ENSG00000260007	protein_coding	0.839218	-0.554608	0.195002	-2.84411	0.00445362	0.0120663
RHOB	ENSG00000143878	protein_coding	16738.3	-0.55456	0.0845454	-6.55932	5.40533e-11	6.90633e-10
EPS8L1	ENSG00000131037	protein_coding	2001.76	-0.554352	0.0990351	-5.59753	2.17423e-08	1.80674e-07
TMEM271	ENSG00000273238	protein_coding	0.135989	-0.554275	1.11362	-0.497725	0.618678
SLC1A5	ENSG00000105281	protein_coding	7296.35	-0.554179	0.0612123	-9.0534	1.38585e-19	5.25167e-18
H2BC12	ENSG00000197903	protein_coding	1450.79	-0.553948	0.0914472	-6.05757	1.38195e-09	1.41265e-08
GPRC6A	ENSG00000173612	protein_coding	2.60902	-0.553359	0.332896	-1.66226	0.096461	0.169619
TAAR1	ENSG00000146399	protein_coding	0.899848	-0.553335	0.339185	-1.63137	0.102813	0.178802
USP9Y	ENSG00000114374	protein_coding	564.338	-0.553319	0.313187	-1.76674	0.0772723	0.140914
SLC26A6	ENSG00000225697	protein_coding	1017.26	-0.553062	0.0728358	-7.59327	3.11927e-14	6.45781e-13
PEMT	ENSG00000133027	protein_coding	828.124	-0.553053	0.0671684	-8.23382	1.81338e-16	4.8798e-15
MYOD1	ENSG00000129152	protein_coding	0.437919	-0.552863	0.498288	-1.10952	0.267204	0.387095
FAM181B	ENSG00000182103	protein_coding	7.30416	-0.552568	0.166555	-3.31764	0.000907827	0.00295068
SDK1	ENSG00000146555	protein_coding	2145.34	-0.552088	0.122912	-4.49172	7.06503e-06	3.6484e-05
CCL15-CCL14	ENSG00000275688	protein_coding	3.82367	-0.552076	0.260165	-2.12203	0.0338356	0.070484
APOA1	ENSG00000118137	protein_coding	11.6707	-0.551819	0.14221	-3.8803	0.000104327	0.000420412
GTPBP4	ENSG00000107937	protein_coding	3040.1	-0.551693	0.052269	-10.5549	4.82265e-26	3.06557e-24
KLHL35	ENSG00000149243	protein_coding	291.151	-0.551688	0.116876	-4.7203	2.35495e-06	1.33908e-05
NME1-NME2	ENSG00000011052	protein_coding	37.4014	-0.55147	0.0931966	-5.91728	3.27316e-09	3.14142e-08
BCL2L2-PABPN1	ENSG00000258643	protein_coding	18.8002	-0.55124	0.0833334	-6.61488	3.71861e-11	4.87036e-10
RIIAD1	ENSG00000178796	protein_coding	40.4245	-0.550908	0.175318	-3.14233	0.00167607	0.00508902
ISG20	ENSG00000172183	protein_coding	1886.44	-0.550897	0.0786415	-7.00517	2.46688e-12	3.82353e-11
SCIN	ENSG00000006747	protein_coding	2338.76	-0.55083	0.142249	-3.8723	0.000107813	0.000433049
CCDC87	ENSG00000182791	protein_coding	42.0324	-0.550818	0.0939372	-5.86368	4.52722e-09	4.25274e-08
EDDM3B	ENSG00000181552	protein_coding	1.71028	-0.550595	0.346589	-1.58861	0.112148	0.191975
SKA3	ENSG00000165480	protein_coding	352.259	-0.55059	0.0986324	-5.58224	2.37439e-08	1.96016e-07
ADAP1	ENSG00000105963	protein_coding	701.534	-0.550543	0.092108	-5.97714	2.27084e-09	2.24301e-08
PLPP2	ENSG00000141934	protein_coding	4302.58	-0.550488	0.0768504	-7.16311	7.88675e-13	1.31959e-11
PPP4R3C	ENSG00000224960	protein_coding	2.82487	-0.550434	0.625916	-0.879405	0.379181	0.508075
PELP1	ENSG00000141456	protein_coding	3268.34	-0.549847	0.0502768	-10.9364	7.72081e-28	5.6444e-26
TSKU	ENSG00000182704	protein_coding	3754.79	-0.549781	0.101407	-5.42152	5.90953e-08	4.55773e-07
GRAMD4	ENSG00000075240	protein_coding	3558.91	-0.549759	0.0704323	-7.8055	5.92658e-15	1.33678e-13
TC2N	ENSG00000165929	protein_coding	5784.13	-0.549727	0.0863901	-6.36331	1.9745e-10	2.28751e-09
PRRT4	ENSG00000224940	protein_coding	16.6934	-0.549583	0.15603	-3.5223	0.00042782	0.00150043
TTLL7	ENSG00000137941	protein_coding	320.804	-0.5491	0.122379	-4.48686	7.22797e-06	3.72456e-05
MYOM1	ENSG00000101605	protein_coding	153.389	-0.549098	0.104059	-5.27678	1.31476e-07	9.49485e-07
NAT2	ENSG00000156006	protein_coding	13.6728	-0.54854	0.131161	-4.1822	2.88704e-05	0.000131594
AC004080.3	ENSG00000257184	protein_coding	0.125578	-0.548419	0.820898	-0.668072	0.504088
HES4	ENSG00000188290	protein_coding	326.749	-0.548355	0.0950615	-5.76843	8.00156e-09	7.18483e-08
[truncated: 17,463 more rows]

## Sheet: KEGG&GO result
ONTOLOGY	ID	Description	GeneRatio	BgRatio	pvalue	p.adjust	qvalue	geneID	Count
BP	GO:0070661	leukocyte proliferation	66/1148	298/18670	3.09522e-20	8.98566e-17	6.8683e-17	AGER/AIF1/BTK/CD4/CD28/CD80/CD86/TNFSF8/CD40LG/CD74/CHRNB2/CLC/CSF1R/DOCK2/GPR183/FCGR2B/NCKAP1L/HLA-DMB/HLA-DPA1/HLA-DPB1/IL1B/IL2RA/IL7R/IL10/IL12RB1/IDO1/KIT/CD180/P2RX7/PIK3CG/PTH/PTPRC/CCL8/CCL19/SPN/TAC1/TLR4/TYROBP/SCGB1A1/LST1/TNFSF11/IRS2/LILRB2/GPNMB/TNFSF13B/LILRB1/HHLA2/CD300A/VSIG4/PTPN22/PLA2G2D/CD274/CD209/GAL/TREM2/SASH3/IL21/PDCD1LG2/DOCK8/HAVCR2/FCRL3/OCSTAMP/CLECL1/GAPT/CLEC4G/…	66
BP	GO:0050900	leukocyte migration	89/1148	499/18670	4.26874e-20	8.98566e-17	6.8683e-17	AGER/AIF1/APOB/AZU1/C3AR1/C5AR1/CALCA/CD2/CD48/CD74/CEACAM8/CHGA/CCR1/CCR5/CCR6/CCR7/CMKLR1/CX3CR1/GPR183/ELANE/F2/F7/FCER1G/VEGFD/FPR2/FUT7/HCK/NCKAP1L/IL1B/IL10/IL16/CXCL10/ITGAL/ITGAM/ITGAX/ITGB2/ITGB3/KIT/CXCL9/OLR1/PIK3CG/PPBP/PTAFR/PTGER4/PTPRO/RET/CCL1/CCL3/CCL8/CCL13/CCL17/CCL18/CCL19/CCL23/CXCL11/SELL/SELPLG/SPN/THBS4/TNF/UMOD/XG/SCG2/SLC7A5/TNFSF11/CD84/DOK2/ARTN/SLC7A7/CXCL13/SLC7A9/CD…	89
BP	GO:0042110	T cell activation	85/1148	464/18670	5.31486e-20	8.98566e-17	6.8683e-17	AGER/AIF1/CD1C/CD2/CD3G/CD4/CD28/CD80/CD86/TNFSF8/CD40LG/CD74/CLC/CCR6/CCR7/CR1/DOCK2/GPR183/FCER1G/FCGR2B/FGL1/FUT7/NCKAP1L/HLA-DMB/HLA-DOA/HLA-DPA1/HLA-DPB1/IL1B/IL2RA/IL7R/IL10/IL12RB1/IDO1/INS/ITGAL/KIT/LCP1/P2RX7/PAK3/PIK3CG/PTGER4/PTPRC/CCL19/SPN/SCGB1A1/EOMES/TNFSF11/TESPA1/LILRB2/SIRPB1/GPNMB/TNFSF13B/LILRB1/FGL2/LILRB4/HHLA2/CD300A/VSIG4/PTPN22/PLA2G2D/SIT1/CD274/ICOS/TBX21/CD209/CLEC4A/…	85
BP	GO:0070663	regulation of leukocyte proliferation	55/1148	222/18670	1.98145e-19	2.51248e-16	1.92044e-16	AGER/AIF1/BTK/CD4/CD28/CD80/CD86/TNFSF8/CD40LG/CD74/CHRNB2/CLC/GPR183/FCGR2B/NCKAP1L/HLA-DMB/HLA-DPA1/HLA-DPB1/IL1B/IL2RA/IL10/IL12RB1/IDO1/PTH/PTPRC/CCL8/CCL19/SPN/TAC1/TLR4/TYROBP/SCGB1A1/LST1/IRS2/LILRB2/GPNMB/TNFSF13B/LILRB1/HHLA2/CD300A/VSIG4/PTPN22/PLA2G2D/CD274/CD209/GAL/SASH3/IL21/PDCD1LG2/HAVCR2/FCRL3/OCSTAMP/CLECL1/CLEC4G/CCR2	55
BP	GO:0007159	leukocyte cell-cell adhesion	69/1148	337/18670	4.05529e-19	4.11368e-16	3.14434e-16	AGER/AIF1/APOA4/CD4/CD28/CD80/CD86/CD40LG/CD74/CCR7/CX3CR1/ELANE/FCGR2B/FGL1/NCKAP1L/HLA-DMB/HLA-DPA1/HLA-DPB1/IL1B/IL2RA/IL7R/IL10/IL12RB1/IDO1/ITGAL/ITGB2/PAK3/PTAFR/PTPRC/CCL19/SELL/SELPLG/SPN/TNF/SCGB1A1/UMOD/TNFSF11/TESPA1/LILRB2/SIRPB1/GPNMB/TNFSF13B/LILRB1/FGL2/LILRB4/HHLA2/CD300A/VSIG4/PTPN22/PLA2G2D/CD274/ICOS/TBX21/CD209/SASH3/CD177/IL21/TNFAIP8L2/PDCD1LG2/DOCK8/FERMT3/HAVCR2/NLRP3/SIRP…	69
BP	GO:0050670	regulation of lymphocyte proliferation	52/1148	208/18670	1.26375e-18	1.06829e-15	8.16557e-16	AGER/AIF1/BTK/CD4/CD28/CD80/CD86/TNFSF8/CD40LG/CD74/CHRNB2/CLC/GPR183/FCGR2B/NCKAP1L/HLA-DMB/HLA-DPA1/HLA-DPB1/IL1B/IL2RA/IL10/IL12RB1/IDO1/PTPRC/CCL19/SPN/TAC1/TLR4/TYROBP/SCGB1A1/LST1/IRS2/LILRB2/GPNMB/TNFSF13B/LILRB1/HHLA2/CD300A/VSIG4/PTPN22/PLA2G2D/CD274/CD209/GAL/SASH3/IL21/PDCD1LG2/HAVCR2/FCRL3/CLECL1/CLEC4G/CCR2	52
BP	GO:0032944	regulation of mononuclear cell proliferation	52/1148	209/18670	1.58475e-18	1.14826e-15	8.77689e-16	AGER/AIF1/BTK/CD4/CD28/CD80/CD86/TNFSF8/CD40LG/CD74/CHRNB2/CLC/GPR183/FCGR2B/NCKAP1L/HLA-DMB/HLA-DPA1/HLA-DPB1/IL1B/IL2RA/IL10/IL12RB1/IDO1/PTPRC/CCL19/SPN/TAC1/TLR4/TYROBP/SCGB1A1/LST1/IRS2/LILRB2/GPNMB/TNFSF13B/LILRB1/HHLA2/CD300A/VSIG4/PTPN22/PLA2G2D/CD274/CD209/GAL/SASH3/IL21/PDCD1LG2/HAVCR2/FCRL3/CLECL1/CLEC4G/CCR2	52
BP	GO:0046651	lymphocyte proliferation	59/1148	272/18670	9.20979e-18	5.82385e-15	4.45153e-15	AGER/AIF1/BTK/CD4/CD28/CD80/CD86/TNFSF8/CD40LG/CD74/CHRNB2/CLC/DOCK2/GPR183/FCGR2B/NCKAP1L/HLA-DMB/HLA-DPA1/HLA-DPB1/IL1B/IL2RA/IL7R/IL10/IL12RB1/IDO1/CD180/P2RX7/PIK3CG/PTPRC/CCL19/SPN/TAC1/TLR4/TYROBP/SCGB1A1/LST1/IRS2/LILRB2/GPNMB/TNFSF13B/LILRB1/HHLA2/CD300A/VSIG4/PTPN22/PLA2G2D/CD274/CD209/GAL/SASH3/IL21/PDCD1LG2/DOCK8/HAVCR2/FCRL3/CLECL1/GAPT/CLEC4G/CCR2	59
BP	GO:0097529	myeloid leukocyte migration	51/1148	210/18670	1.03341e-17	5.82385e-15	4.45153e-15	AGER/AIF1/AZU1/C3AR1/C5AR1/CALCA/CD74/CHGA/CCR1/CCR7/CMKLR1/CX3CR1/FCER1G/VEGFD/FPR2/NCKAP1L/IL1B/CXCL10/ITGB2/KIT/CXCL9/PIK3CG/PPBP/PTGER4/PTPRO/CCL1/CCL3/CCL8/CCL13/CCL17/CCL18/CCL19/CCL23/CXCL11/THBS4/UMOD/XG/SCG2/TNFSF11/CXCL13/CD300A/IL36B/IL37/TREM2/SLAMF8/CD177/P2RY12/JAML/CD200R1/SIRPA/CCR2	51
BP	GO:0032943	mononuclear cell proliferation	59/1148	274/18670	1.32887e-17	6.74004e-15	5.15183e-15	AGER/AIF1/BTK/CD4/CD28/CD80/CD86/TNFSF8/CD40LG/CD74/CHRNB2/CLC/DOCK2/GPR183/FCGR2B/NCKAP1L/HLA-DMB/HLA-DPA1/HLA-DPB1/IL1B/IL2RA/IL7R/IL10/IL12RB1/IDO1/CD180/P2RX7/PIK3CG/PTPRC/CCL19/SPN/TAC1/TLR4/TYROBP/SCGB1A1/LST1/IRS2/LILRB2/GPNMB/TNFSF13B/LILRB1/HHLA2/CD300A/VSIG4/PTPN22/PLA2G2D/CD274/CD209/GAL/SASH3/IL21/PDCD1LG2/DOCK8/HAVCR2/FCRL3/CLECL1/GAPT/CLEC4G/CCR2	59
BP	GO:0050863	regulation of T cell activation	63/1148	314/18670	4.19391e-17	1.93377e-14	1.4781e-14	AGER/AIF1/CD2/CD4/CD28/CD80/CD86/TNFSF8/CD40LG/CD74/CLC/CCR7/CR1/FCGR2B/FGL1/NCKAP1L/HLA-DMB/HLA-DOA/HLA-DPA1/HLA-DPB1/IL1B/IL2RA/IL7R/IL10/IL12RB1/IDO1/PAK3/PTPRC/CCL19/SPN/SCGB1A1/TNFSF11/TESPA1/LILRB2/SIRPB1/GPNMB/TNFSF13B/LILRB1/FGL2/LILRB4/HHLA2/CD300A/VSIG4/PTPN22/PLA2G2D/SIT1/CD274/ICOS/TBX21/CD209/SASH3/IL21/TNFAIP8L2/PDCD1LG2/DOCK8/HAVCR2/NLRP3/SIRPA/PIK3R6/CLECL1/CLEC4G/CCR2/KLRC4-KLRK1	63
BP	GO:1903037	regulation of leukocyte cell-cell adhesion	61/1148	304/18670	1.33057e-16	5.62387e-14	4.29867e-14	AGER/AIF1/CD4/CD28/CD80/CD86/CD40LG/CD74/CCR7/ELANE/FCGR2B/FGL1/NCKAP1L/HLA-DMB/HLA-DPA1/HLA-DPB1/IL1B/IL2RA/IL7R/IL10/IL12RB1/IDO1/ITGB2/PAK3/PTAFR/PTPRC/CCL19/SPN/TNF/SCGB1A1/TNFSF11/TESPA1/LILRB2/SIRPB1/GPNMB/TNFSF13B/LILRB1/FGL2/LILRB4/HHLA2/CD300A/VSIG4/PTPN22/PLA2G2D/CD274/ICOS/TBX21/CD209/SASH3/IL21/TNFAIP8L2/PDCD1LG2/DOCK8/HAVCR2/NLRP3/SIRPA/PIK3R6/CLECL1/CLEC4G/CCR2/KLRC4-KLRK1	61
BP	GO:0001819	positive regulation of cytokine production	78/1148	464/18670	3.15439e-16	1.2307e-13	9.40697e-14	AGER/AIF1/AZU1/C3AR1/C5AR1/CASP1/CD2/CD4/CD14/CD28/CD80/CD86/CD40LG/CD74/CCR7/CSF1R/CSF2/CYBB/ELANE/EREG/FCER1G/FCN1/FGR/HLA-DPA1/HLA-DPB1/IRF8/IL1B/IL10/IL12RB1/IDO1/INS/LTA/LTB/ORM1/OSM/P2RX7/FURIN/PAEP/PTAFR/PTGER4/PTPRC/CCL1/CCL3/CCL19/SPN/TLR4/TNF/TYROBP/ADIPOQ/LILRB2/LILRB1/HHLA2/CLEC5A/PTPN22/IL36B/IL37/CD274/TLR7/TLR8/CD244/TREM2/SASH3/CRTAM/IL21/CLEC7A/HAVCR2/CLEC6A/IL17F/NLRP3/GBP5/HMGB…	78
BP	GO:0032103	positive regulation of response to external stimulus	62/1148	323/18670	6.86375e-16	2.48664e-13	1.90069e-13	AGER/AIF1/AZU1/BMP6/BTK/C3AR1/C5AR1/CASR/CD28/CD74/CCR1/CCR4/CCR6/CCR7/CMKLR1/DSCAM/F2/F7/FABP4/FCER1G/VEGFD/FPR2/NCKAP1L/HRG/IL1B/IL16/IDO1/CXCL10/LTA/CD180/NPY/OSM/PGC/PIK3CG/PTGER4/CCL1/CCL3/CCL18/CCL19/TAC1/THBS4/TLR4/TNF/SCG2/TNFSF11/FGF16/ARTN/LY86/CXCL13/TLR7/TREM2/IL21/CLEC7A/P2RY12/TLR10/HAVCR2/IL17F/GBP5/TUBB2B/LILRA5/CCR2/ACOD1	62
BP	GO:0022407	regulation of cell-cell adhesion	70/1148	403/18670	1.99976e-15	6.76186e-13	5.1685e-13	AGER/AIF1/BMP6/CD4/CD28/CD80/CD86/CD40LG/CD74/CCR7/ELANE/EPHA7/FCGR2B/FGA/FGB/FGG/FGL1/NCKAP1L/HLA-DMB/HLA-DPA1/HLA-DPB1/IL1B/IL2RA/IL7R/IL10/IL12RB1/IDO1/ITGB2/PAK3/PTAFR/PTPRC/CCL19/SPN/TNF/SCGB1A1/TNFSF11/ADIPOQ/TESPA1/LILRB2/SIRPB1/GPNMB/CXCL13/TNFSF13B/LILRB1/FGL2/LILRB4/HHLA2/CD300A/VSIG4/PTPN22/PLA2G2D/CD274/ICOS/TBX21/CD209/SASH3/IL21/TNFAIP8L2/PDCD1LG2/DOCK8/FERMT3/HAVCR2/NLRP3/B4GALNT2/…	70
BP	GO:0051249	regulation of lymphocyte activation	78/1148	485/18670	3.91765e-15	1.2419e-12	9.49258e-13	AGER/AIF1/BTK/CD2/CD4/CD28/CD80/CD86/TNFSF8/CD40LG/CD74/CHRNB2/CLC/CCR7/CR1/GPR183/FCGR2B/FGL1/NCKAP1L/HLA-DMB/HLA-DOA/HLA-DPA1/HLA-DPB1/IL1B/IL2RA/IL7R/IL10/IL12RB1/IDO1/INHA/PAK3/PTPRC/CCL19/SPN/TAC1/TLR4/TYROBP/SCGB1A1/LST1/TNFSF11/IRS2/TESPA1/LILRB2/SIRPB1/GPNMB/TNFSF13B/LILRB1/FGL2/LILRB4/HHLA2/CD300A/VSIG4/PTPN22/PLA2G2D/SIT1/CD274/ICOS/TBX21/CD209/GAL/SASH3/SLAMF8/IL21/SAMSN1/CLEC7A/TNFAIP…	78
BP	GO:0002703	regulation of leukocyte mediated immunity	46/1148	201/18670	4.66557e-15	1.39199e-12	1.06398e-12	AGER/BTK/CD1A/CD1B/CD1C/CD1E/CD28/CLC/CR1/FCER1G/FCER2/FCGR2B/FGR/HPX/IL1B/IL7R/IL10/IL12RB1/IL13RA2/ITGAM/ITGB2/LTA/SH2D1A/P2RX7/PTAFR/PTPRC/TLR4/TNF/CD84/LILRB1/CD300A/TBX21/SASH3/CRTAM/CD177/IL21/PRAM1/HAVCR2/NLRP3/PIK3R6/NCR3/CLEC4G/RAET1G/CLEC12B/CCR2/KLRC4-KLRK1	46
BP	GO:0006959	humoral immune response	64/1148	356/18670	6.17628e-15	1.74034e-12	1.33025e-12	AZU1/C1QA/C1QB/C1QC/C3AR1/C5AR1/C7/C8A/C8G/CAMP/CD5L/CD28/CHGA/CCR6/CCR7/CR1/CRP/CTSG/DEFA5/DEFB1/GPR183/ELANE/F2/FCER2/FCGR2B/FCN1/FGA/FGB/HLA-DQB1/HPX/HRG/IL1B/CXCL10/KRT1/LTA/SH2D1A/LYZ/CXCL9/PGC/PI3/PPBP/PRSS2/PTPRC/RNASE6/CCL13/CXCL11/TNF/VTN/H2BC10/SPAG11B/CXCL13/VSIG4/BPIFA1/TREM2/ITLN1/COL20A1/COLEC11/BPIFB2/CFHR5/DEFB126/BPIFA2/SPAG11A/CCR2/ACOD1	64
BP	GO:0030595	leukocyte chemotaxis	48/1148	224/18670	1.77048e-14	4.72626e-12	3.61257e-12	AIF1/AZU1/C3AR1/C5AR1/CALCA/CD74/CHGA/CCR1/CCR5/CCR6/CCR7/CMKLR1/GPR183/F7/FCER1G/VEGFD/FPR2/NCKAP1L/IL1B/IL10/IL16/CXCL10/ITGB2/KIT/CXCL9/PIK3CG/PPBP/PTPRO/CCL1/CCL3/CCL8/CCL13/CCL17/CCL18/CCL19/CCL23/CXCL11/THBS4/SCG2/TNFSF11/CXCL13/IL36B/IL37/SLAMF8/JAML/C10orf99/CCR2/KLRC4-KLRK1	48
BP	GO:1903532	positive regulation of secretion by cell	67/1148	399/18670	4.4085e-14	1.09155e-11	8.34342e-12	ADCY8/AGER/AIF1/BMP6/CASP1/CASR/CCK/CD2/CD14/CD33/CHRNB2/CRH/CSF1R/FCER1G/FCN1/FGA/FGB/FGG/FGR/GALR1/GIP/IL1B/IL10/INHA/INS/PDX1/ITGAM/ITGB2/NTSR1/ORM1/OSM/P2RX7/PAEP/PTAFR/PTGER4/CCL1/CCL3/CCL19/SLC6A4/SPP1/SYT4/TAC1/TLR4/TNF/TNFSF11/IRS2/SYT7/NR1H4/CLEC5A/PTPN22/CD274/GAL/TLR8/CD244/TREM2/CRTAM/RETN/CD177/HAVCR2/CLEC6A/IL17F/NLRP3/HMGB4/SLC30A8/RFX6/CLEC9A/LILRA5	67
BP	GO:0051047	positive regulation of secretion	70/1148	428/18670	4.51944e-14	1.09155e-11	8.34342e-12	ADCY8/AGER/AIF1/BMP6/CASP1/CASR/CCK/CD2/CD14/CD33/CHRNB2/CRH/CSF1R/FCER1G/FCN1/FGA/FGB/FGG/FGR/GALR1/GIP/IL1B/IL10/INHA/INS/PDX1/ITGAM/ITGB2/NPPB/NTSR1/ORM1/OSM/P2RX7/PAEP/PTAFR/PTGER4/CCL1/CCL3/CCL19/SLC6A4/SPP1/SYT4/TAC1/TLR4/TNF/PLA2G10/CYP4F2/TNFSF11/IRS2/SYT7/NR1H4/CLEC5A/PTPN22/CD274/GAL/TLR8/CD244/TREM2/CRTAM/RETN/CD177/HAVCR2/CLEC6A/IL17F/NLRP3/HMGB4/SLC30A8/RFX6/CLEC9A/LILRA5	70
BP	GO:0022409	positive regulation of cell-cell adhesion	51/1148	255/18670	4.93378e-14	1.13746e-11	8.69432e-12	AGER/AIF1/CD4/CD28/CD80/CD86/CD40LG/CD74/CCR7/ELANE/FGA/FGB/FGG/NCKAP1L/HLA-DMB/HLA-DPA1/HLA-DPB1/IL1B/IL2RA/IL7R/IL10/IL12RB1/ITGB2/PAK3/PTAFR/PTPRC/CCL19/TNF/TNFSF11/TESPA1/LILRB2/SIRPB1/CXCL13/TNFSF13B/LILRB1/LILRB4/HHLA2/CD274/ICOS/CD209/SASH3/IL21/PDCD1LG2/DOCK8/HAVCR2/NLRP3/SIRPA/PIK3R6/CLECL1/CCR2/KLRC4-KLRK1	51
BP	GO:0002791	regulation of peptide secretion	77/1148	500/18670	6.30993e-14	1.39148e-11	1.06359e-11	ADCY8/ADRA2C/AGER/AIF1/BMP6/CASP1/CASR/CD2/CD14/CD33/CD40LG/CD74/CHGA/CIDEA/CCR7/CRH/CRP/CSF1R/FCGR2B/FCN1/FGA/FGB/FGG/FGR/GIP/HNF4A/HTR2C/IL1B/IL10/INS/PDX1/KCNC2/KCNJ11/MTNR1B/NEUROD1/ORM1/OSM/P2RX7/PAEP/PTGER4/CCL1/CCL3/CCL19/SNAP25/SSTR5/ABCC8/SYT4/TFAP2B/TLR4/TNF/TNFSF11/IRS2/BRSK2/SYT7/STXBP5L/NR1H4/LILRB1/CLEC5A/PTPN22/CD274/TLR8/CD244/TREM2/KRT20/CRTAM/CARD18/TLR10/HAVCR2/CLEC6A/IL17F/NLR…	77
BP	GO:0050867	positive regulation of cell activation	66/1148	394/18670	7.71447e-14	1.5314e-11	1.17054e-11	AGER/AIF1/BTK/CD2/CD4/CD28/CD80/CD86/CD40LG/CD74/CHRNB2/CCR7/GPR183/FCER1G/FGR/NCKAP1L/HLA-DMB/HLA-DPA1/HLA-DPB1/IL1B/IL2RA/IL7R/IL10/IL12RB1/ITGAM/ITGB2/PAK3/PLEK/PTAFR/PTPRC/CCL3/CCL19/SOX15/TAC1/TLR4/TYROBP/TNFSF11/IRS2/TESPA1/LILRB2/SIRPB1/TNFSF13B/LILRB1/LILRB4/HHLA2/CD274/ICOS/TBX21/CD209/TREM2/SASH3/CD177/IL21/CLEC7A/PDCD1LG2/DOCK8/HAVCR2/NLRP3/FCRL3/SIRPA/PIK3R6/CLECL1/CLEC4D/LILRA5/CCR2/…	66
BP	GO:0050708	regulation of protein secretion	74/1148	472/18670	7.81627e-14	1.5314e-11	1.17054e-11	ADCY8/ADRA2C/AGER/AIF1/BMP6/CASP1/CASR/CD2/CD14/CD33/CD40LG/CHGA/CIDEA/CCR7/CRH/CRP/CSF1R/FCGR2B/FCN1/FGA/FGB/FGG/FGR/GIP/HNF4A/IL1B/IL10/INS/PDX1/KCNC2/KCNJ11/MTNR1B/NEUROD1/ORM1/OSM/P2RX7/PAEP/PTGER4/CCL1/CCL3/CCL19/SNAP25/SSTR5/ABCC8/SYT4/TFAP2B/TLR4/TNF/IRS2/BRSK2/SYT7/STXBP5L/NR1H4/LILRB1/CLEC5A/PTPN22/CD274/TLR8/CD244/TREM2/KRT20/CRTAM/CARD18/TLR10/HAVCR2/CLEC6A/IL17F/NLRP3/HMGB4/CD200R1/SL…	74
BP	GO:0042098	T cell proliferation	42/1148	184/18670	7.9712e-14	1.5314e-11	1.17054e-11	AGER/AIF1/CD4/CD28/CD80/CD86/TNFSF8/CD40LG/CLC/DOCK2/NCKAP1L/HLA-DMB/HLA-DPA1/HLA-DPB1/IL1B/IL2RA/IL10/IL12RB1/IDO1/P2RX7/PIK3CG/PTPRC/CCL19/SPN/SCGB1A1/LILRB2/GPNMB/TNFSF13B/LILRB1/HHLA2/VSIG4/PLA2G2D/CD274/CD209/SASH3/IL21/PDCD1LG2/DOCK8/HAVCR2/CLECL1/CLEC4G/CCR2	42
BP	GO:0070665	positive regulation of leukocyte proliferation	36/1148	139/18670	8.15218e-14	1.5314e-11	1.17054e-11	AGER/AIF1/CD4/CD28/CD80/CD86/CD40LG/CD74/CHRNB2/GPR183/NCKAP1L/HLA-DMB/HLA-DPA1/HLA-DPB1/IL1B/IL2RA/IL12RB1/PTH/PTPRC/CCL19/TAC1/TLR4/IRS2/LILRB2/TNFSF13B/HHLA2/CD274/CD209/SASH3/IL21/PDCD1LG2/HAVCR2/FCRL3/OCSTAMP/CLECL1/CCR2	36
BP	GO:1903039	positive regulation of leukocyte cell-cell adhesion	46/1148	218/18670	1.132e-13	2.05054e-11	1.56735e-11	AGER/AIF1/CD4/CD28/CD80/CD86/CD40LG/CD74/CCR7/ELANE/NCKAP1L/HLA-DMB/HLA-DPA1/HLA-DPB1/IL1B/IL2RA/IL7R/IL12RB1/ITGB2/PAK3/PTAFR/PTPRC/CCL19/TNF/TNFSF11/TESPA1/LILRB2/SIRPB1/TNFSF13B/LILRB1/LILRB4/HHLA2/CD274/ICOS/CD209/SASH3/IL21/PDCD1LG2/DOCK8/HAVCR2/NLRP3/SIRPA/PIK3R6/CLECL1/CCR2/KLRC4-KLRK1	46
BP	GO:0042129	regulation of T cell proliferation	38/1148	156/18670	1.38126e-13	2.41578e-11	1.84653e-11	AGER/AIF1/CD4/CD28/CD80/CD86/TNFSF8/CD40LG/CLC/NCKAP1L/HLA-DMB/HLA-DPA1/HLA-DPB1/IL1B/IL2RA/IL10/IL12RB1/IDO1/PTPRC/CCL19/SPN/SCGB1A1/LILRB2/GPNMB/TNFSF13B/LILRB1/HHLA2/VSIG4/PLA2G2D/CD274/CD209/SASH3/IL21/PDCD1LG2/HAVCR2/CLECL1/CLEC4G/CCR2	38
BP	GO:0002697	regulation of immune effector process	72/1148	458/18670	1.49486e-13	2.52731e-11	1.93178e-11	AGER/BTK/C1QA/C1QB/C1QC/C3AR1/C5AR1/C7/C8A/C8G/CD1A/CD1B/CD1C/CD1E/CD5L/CD28/CD80/CD86/CD40LG/CD74/CLC/CR1/F2/FCER1G/FCER2/FCGR2B/FGR/HLA-DMB/HPX/IL1B/IL2RA/IL7R/IL10/IL12RB1/IL13RA2/INS/ITGAM/ITGB2/LTA/SH2D1A/P2RX7/PGC/PTAFR/PTPRC/CCL19/TLR4/TNF/VTN/CD84/LILRB1/FGL2/CD300A/VSIG4/TBX21/CD244/SASH3/CRTAM/SLAMF8/CD177/IL21/CFHR5/PRAM1/HAVCR2/NLRP3/FCRL3/PIK3R6/NCR3/CLEC4G/RAET1G/CLEC12B/CCR2/KLRC4-…	72
BP	GO:0050663	cytokine secretion	48/1148	240/18670	2.75427e-13	4.50634e-11	3.44447e-11	AGER/AIF1/CASP1/CD2/CD14/CHI3L1/CIDEA/CCR7/CRP/CSF1R/FCGR2B/FCN1/FGR/IL1B/IL10/INS/LCP2/ORM1/OSM/P2RX7/PAEP/PTGER4/CCL1/CCL3/CCL19/TLR4/TNF/NR1H4/LILRB1/CLEC5A/PTPN22/CD274/TLR8/CD244/CRTAM/NLRC4/CARD18/TLR10/HAVCR2/CLEC6A/IL17F/NLRP3/GBP5/HMGB4/CD200R1/CLECL1/CLEC9A/LILRA5	48
BP	GO:0050671	positive regulation of lymphocyte proliferation	34/1148	130/18670	2.94025e-13	4.6603e-11	3.56216e-11	AGER/AIF1/CD4/CD28/CD80/CD86/CD40LG/CD74/CHRNB2/GPR183/NCKAP1L/HLA-DMB/HLA-DPA1/HLA-DPB1/IL1B/IL2RA/IL12RB1/PTPRC/CCL19/TAC1/TLR4/IRS2/LILRB2/TNFSF13B/HHLA2/CD274/CD209/SASH3/IL21/PDCD1LG2/HAVCR2/FCRL3/CLECL1/CCR2	34
BP	GO:0032946	positive regulation of mononuclear cell proliferation	34/1148	131/18670	3.74045e-13	5.74896e-11	4.39428e-11	AGER/AIF1/CD4/CD28/CD80/CD86/CD40LG/CD74/CHRNB2/GPR183/NCKAP1L/HLA-DMB/HLA-DPA1/HLA-DPB1/IL1B/IL2RA/IL12RB1/PTPRC/CCL19/TAC1/TLR4/IRS2/LILRB2/TNFSF13B/HHLA2/CD274/CD209/SASH3/IL21/PDCD1LG2/HAVCR2/FCRL3/CLECL1/CCR2	34
BP	GO:0060326	cell chemotaxis	55/1148	304/18670	3.92687e-13	5.85796e-11	4.4776e-11	AIF1/AZU1/C3AR1/C5AR1/CALCA/CD74/CHGA/CCR1/CCR4/CCR5/CCR6/CCR7/CCR8/CMKLR1/CX3CR1/GPR183/F7/FCER1G/VEGFD/FPR2/NCKAP1L/HOXB9/HRG/IL1B/IL10/IL16/CXCL10/ITGB2/KIT/CXCL9/PIK3CG/PPBP/PTPRO/CCL1/CCL3/CCL8/CCL13/CCL17/CCL18/CCL19/CCL23/CXCL11/THBS4/SCG2/TNFSF11/FGF16/CXCL13/IL36B/IL37/SLAMF8/JAML/HMGB4/C10orf99/CCR2/KLRC4-KLRK1	55
BP	GO:0002696	positive regulation of leukocyte activation	63/1148	380/18670	4.64485e-13	6.73105e-11	5.14496e-11	AGER/AIF1/BTK/CD2/CD4/CD28/CD80/CD86/CD40LG/CD74/CHRNB2/CCR7/GPR183/FCER1G/FGR/NCKAP1L/HLA-DMB/HLA-DPA1/HLA-DPB1/IL1B/IL2RA/IL7R/IL10/IL12RB1/ITGAM/ITGB2/PAK3/PTAFR/PTPRC/CCL3/CCL19/TAC1/TLR4/TYROBP/TNFSF11/IRS2/TESPA1/LILRB2/SIRPB1/TNFSF13B/LILRB1/LILRB4/HHLA2/CD274/ICOS/TBX21/CD209/TREM2/SASH3/CD177/IL21/CLEC7A/PDCD1LG2/DOCK8/HAVCR2/NLRP3/FCRL3/SIRPA/PIK3R6/CLECL1/CLEC4D/CCR2/KLRC4-KLRK1	63
BP	GO:0002706	regulation of lymphocyte mediated immunity	36/1148	149/18670	7.88138e-13	1.1104e-10	8.48747e-11	AGER/BTK/CD1A/CD1B/CD1C/CD1E/CD28/CLC/CR1/FCER1G/FCER2/FCGR2B/HPX/IL1B/IL7R/IL10/IL12RB1/LTA/SH2D1A/P2RX7/PTPRC/TNF/LILRB1/TBX21/SASH3/CRTAM/IL21/HAVCR2/NLRP3/PIK3R6/NCR3/CLEC4G/RAET1G/CLEC12B/CCR2/KLRC4-KLRK1	36
BP	GO:0032609	interferon-gamma production	31/1148	113/18670	8.20275e-13	1.12444e-10	8.5948e-11	CD2/CD14/CCR7/HLA-DPA1/HLA-DPB1/IRF8/IL1B/IL10/IL12RB1/INHA/LTA/SPN/TLR4/TNF/SCGB1A1/EOMES/NR1H4/LILRB1/PTPN22/CD274/TLR7/TLR8/CD244/SASH3/IL21/CLEC7A/PDCD1LG2/HAVCR2/SIRPA/CCR2/KLRC4-KLRK1	31
BP	GO:0043312	neutrophil degranulation	73/1148	485/18670	9.2059e-13	1.22875e-10	9.39206e-11	AHSG/ALOX5/AZU1/C3AR1/C5AR1/CAMP/CD14/MS4A3/CD33/CD53/CEACAM8/CHI3L1/CHIT1/CR1/CTSG/CYBB/DOCK2/DSG1/ELANE/FCER1G/FCGR2A/FCN1/FGR/FPR1/FPR2/NCKAP1L/HK3/ITGAL/ITGAM/ITGAX/ITGB2/KRT1/LAIR1/LYZ/OLR1/ORM1/SERPINB10/PKP1/PPBP/PRSS2/PTAFR/PTPRC/PTX3/RNASE2/S100P/SELL/SNAP25/TYROBP/GMFG/LILRB2/CRISP3/SIRPB1/OLFM4/FGL2/LILRB3/CD300A/CLEC5A/SIGLEC9/GPR84/RETN/CD177/ATP8B4/PRAM1/ADGRE3/SERPINB12/OSCAR/SIRPA…	73
BP	GO:0032496	response to lipopolysaccharide	57/1148	330/18670	1.08732e-12	1.41408e-10	1.08087e-10	APOB/BMP6/C5AR1/CASP1/CD14/CD80/CD86/CCR5/CCR7/ABCC2/CPS1/CSF2/CSF2RB/CTSG/CX3CR1/DEFA5/ELANE/HCK/IRF8/IL1B/IL10/IL10RA/IDO1/CXCL10/LTA/CD180/CXCL9/MRC1/NOS1/P2RX7/PCK1/PPBP/PTAFR/PTGER4/CCL3/CXCL11/TAC1/TLR4/TNF/SCGB1A1/LY86/NR1H4/LILRB2/CXCL13/LILRB1/PPARGC1A/PTPN22/IL36B/IL37/CD274/TREM2/PDCD1LG2/HAVCR2/NLRP3/SIRPA/ACOD1/KLRC4-KLRK1	57
BP	GO:0042119	neutrophil activation	74/1148	498/18670	1.22424e-12	1.53029e-10	1.1697e-10	AHSG/ALOX5/AZU1/C3AR1/C5AR1/CAMP/CD14/MS4A3/CD33/CD53/CEACAM8/CHI3L1/CHIT1/CR1/CTSG/CYBB/DOCK2/DSG1/ELANE/FCER1G/FCGR2A/FCGR2B/FCN1/FGR/FPR1/FPR2/NCKAP1L/HK3/ITGAL/ITGAM/ITGAX/ITGB2/KRT1/LAIR1/LYZ/OLR1/ORM1/SERPINB10/PKP1/PPBP/PRSS2/PTAFR/PTPRC/PTX3/RNASE2/S100P/SELL/SNAP25/TYROBP/GMFG/LILRB2/CRISP3/SIRPB1/OLFM4/FGL2/LILRB3/CD300A/CLEC5A/SIGLEC9/GPR84/RETN/CD177/ATP8B4/PRAM1/ADGRE3/SERPINB12/OSCA…	74
BP	GO:0002283	neutrophil activation involved in immune response	73/1148	488/18670	1.25303e-12	1.53029e-10	1.1697e-10	AHSG/ALOX5/AZU1/C3AR1/C5AR1/CAMP/CD14/MS4A3/CD33/CD53/CEACAM8/CHI3L1/CHIT1/CR1/CTSG/CYBB/DOCK2/DSG1/ELANE/FCER1G/FCGR2A/FCN1/FGR/FPR1/FPR2/NCKAP1L/HK3/ITGAL/ITGAM/ITGAX/ITGB2/KRT1/LAIR1/LYZ/OLR1/ORM1/SERPINB10/PKP1/PPBP/PRSS2/PTAFR/PTPRC/PTX3/RNASE2/S100P/SELL/SNAP25/TYROBP/GMFG/LILRB2/CRISP3/SIRPB1/OLFM4/FGL2/LILRB3/CD300A/CLEC5A/SIGLEC9/GPR84/RETN/CD177/ATP8B4/PRAM1/ADGRE3/SERPINB12/OSCAR/SIRPA…	73
BP	GO:0032649	regulation of interferon-gamma production	29/1148	101/18670	1.2672e-12	1.53029e-10	1.1697e-10	CD2/CD14/CCR7/HLA-DPA1/HLA-DPB1/IRF8/IL1B/IL10/IL12RB1/INHA/LTA/TLR4/TNF/SCGB1A1/NR1H4/LILRB1/PTPN22/CD274/TLR7/TLR8/CD244/SASH3/IL21/CLEC7A/PDCD1LG2/HAVCR2/SIRPA/CCR2/KLRC4-KLRK1	29
BP	GO:0019730	antimicrobial humoral response	32/1148	122/18670	1.34681e-12	1.56103e-10	1.19319e-10	AZU1/CAMP/CHGA/CTSG/DEFA5/DEFB1/ELANE/F2/FGA/FGB/HRG/CXCL10/LYZ/CXCL9/PGC/PI3/PPBP/PRSS2/RNASE6/CCL13/CXCL11/H2BC10/SPAG11B/CXCL13/BPIFA1/ITLN1/COLEC11/BPIFB2/DEFB126/BPIFA2/SPAG11A/ACOD1	32
BP	GO:0002446	neutrophil mediated immunity	74/1148	499/18670	1.35421e-12	1.56103e-10	1.19319e-10	AHSG/ALOX5/AZU1/C3AR1/C5AR1/CAMP/CD14/MS4A3/CD33/CD53/CEACAM8/CHI3L1/CHIT1/CR1/CTSG/CYBB/DOCK2/DSG1/ELANE/F2/FCER1G/FCGR2A/FCN1/FGR/FPR1/FPR2/NCKAP1L/HK3/ITGAL/ITGAM/ITGAX/ITGB2/KRT1/LAIR1/LYZ/OLR1/ORM1/SERPINB10/PKP1/PPBP/PRSS2/PTAFR/PTPRC/PTX3/RNASE2/S100P/SELL/SNAP25/TYROBP/GMFG/LILRB2/CRISP3/SIRPB1/OLFM4/FGL2/LILRB3/CD300A/CLEC5A/SIGLEC9/GPR84/RETN/CD177/ATP8B4/PRAM1/ADGRE3/SERPINB12/OSCAR/SI…	74
BP	GO:0019932	second-messenger-mediated signaling	68/1148	439/18670	1.46787e-12	1.65445e-10	1.2646e-10	ADCY8/ADRA1A/ADRA2C/ADRB3/AZU1/ADGRB1/BTK/CALCA/CALCB/CALML3/CD4/CHGA/CCR1/CCR4/CCR5/CCR6/CCR7/CCR8/CMKLR1/CRH/CX3CR1/DEFB1/DRD5/ADGRE1/FPR1/FPR2/GALR1/GIP/GUCA2B/HTR2C/IAPP/CXCL10/INS/PDX1/KCNC2/CXCL9/MTNR1B/NEUROD1/NOS1/NPPB/P2RX7/PDE3A/PLEK/PTGER4/PTH/PTPRC/CCL3/CXCL11/SLC8A1/SPINK1/TNF/LAT2/GPR65/LGR5/TNFSF11/HAP1/RUNDC3A/TRAT1/GAL/RASD1/TREM2/P2RY12/ADGRE3/C10orf71/RXFP2/ADGRG4/BHLHA15/CCR2	68
BP	GO:0002237	response to molecule of bacterial origin	58/1148	343/18670	1.71912e-12	1.89552e-10	1.44886e-10	APOB/BMP6/C5AR1/CASP1/CD14/CD80/CD86/CCR5/CCR7/ABCC2/CPS1/CSF2/CSF2RB/CTSG/CX3CR1/DEFA5/ELANE/FCGR2B/HCK/IRF8/IL1B/IL10/IL10RA/IDO1/CXCL10/LTA/CD180/CXCL9/MRC1/NOS1/P2RX7/PCK1/PPBP/PTAFR/PTGER4/CCL3/CXCL11/TAC1/TLR4/TNF/SCGB1A1/LY86/NR1H4/LILRB2/CXCL13/LILRB1/PPARGC1A/PTPN22/IL36B/IL37/CD274/TREM2/PDCD1LG2/HAVCR2/NLRP3/SIRPA/ACOD1/KLRC4-KLRK1	58
BP	GO:0050707	regulation of cytokine secretion	43/1148	210/18670	2.10235e-12	2.26875e-10	1.73415e-10	AGER/AIF1/CASP1/CD2/CD14/CIDEA/CCR7/CRP/CSF1R/FCGR2B/FCN1/FGR/IL1B/IL10/INS/ORM1/OSM/P2RX7/PAEP/PTGER4/CCL1/CCL3/CCL19/TLR4/TNF/NR1H4/LILRB1/CLEC5A/PTPN22/CD274/TLR8/CD244/CRTAM/CARD18/TLR10/HAVCR2/CLEC6A/IL17F/NLRP3/HMGB4/CD200R1/CLEC9A/LILRA5	43
BP	GO:0050870	positive regulation of T cell activation	42/1148	202/18670	2.23034e-12	2.35672e-10	1.80139e-10	AGER/AIF1/CD4/CD28/CD80/CD86/CD40LG/CD74/CCR7/NCKAP1L/HLA-DMB/HLA-DPA1/HLA-DPB1/IL1B/IL2RA/IL7R/IL12RB1/PAK3/PTPRC/CCL19/TNFSF11/TESPA1/LILRB2/SIRPB1/TNFSF13B/LILRB1/LILRB4/HHLA2/CD274/ICOS/CD209/SASH3/IL21/PDCD1LG2/DOCK8/HAVCR2/NLRP3/SIRPA/PIK3R6/CLECL1/CCR2/KLRC4-KLRK1	42
BP	GO:0050715	positive regulation of cytokine secretion	34/1148	139/18670	2.34118e-12	2.42336e-10	1.85233e-10	AGER/AIF1/CASP1/CD2/CD14/CSF1R/FCN1/FGR/IL1B/IL10/INS/ORM1/OSM/P2RX7/PAEP/PTGER4/CCL1/CCL3/CCL19/TLR4/TNF/CLEC5A/PTPN22/CD274/TLR8/CD244/CRTAM/HAVCR2/CLEC6A/IL17F/NLRP3/HMGB4/CLEC9A/LILRA5	34
BP	GO:0071219	cellular response to molecule of bacterial origin	43/1148	212/18670	2.93869e-12	2.981e-10	2.27856e-10	BMP6/CASP1/CD14/CD80/CD86/CCR5/ABCC2/CSF2/CTSG/CX3CR1/DEFA5/FCGR2B/HCK/IRF8/IL1B/IL10/CXCL10/CD180/CXCL9/MRC1/PPBP/PTAFR/CCL3/CXCL11/TLR4/TNF/LY86/NR1H4/LILRB2/CXCL13/LILRB1/PPARGC1A/PTPN22/IL36B/IL37/CD274/TREM2/PDCD1LG2/HAVCR2/NLRP3/SIRPA/ACOD1/KLRC4-KLRK1	43
BP	GO:0097530	granulocyte migration	34/1148	141/18670	3.61562e-12	3.59577e-10	2.74847e-10	C3AR1/C5AR1/CD74/CCR7/CMKLR1/FCER1G/NCKAP1L/IL1B/CXCL10/ITGB2/CXCL9/PIK3CG/PPBP/PTGER4/CCL1/CCL3/CCL8/CCL13/CCL17/CCL18/CCL19/CCL23/CXCL11/THBS4/UMOD/XG/SCG2/CXCL13/CD300A/IL36B/IL37/SLAMF8/CD177/JAML	34
BP	GO:0042108	positive regulation of cytokine biosynthetic process	23/1148	67/18670	4.36789e-12	4.26037e-10	3.25646e-10	AGER/AZU1/CD4/CD28/CD80/CD86/CD74/CYBB/ELANE/EREG/IL1B/LTB/PTAFR/PTPRC/SPN/TLR4/TNF/TYROBP/TLR7/TLR8/IL21/CLEC7A/CCR2	23
BP	GO:0050714	positive regulation of protein secretion	49/1148	268/18670	5.1086e-12	4.88884e-10	3.73684e-10	ADCY8/AGER/AIF1/BMP6/CASP1/CASR/CD2/CD14/CD33/CRH/CSF1R/FCN1/FGA/FGB/FGG/FGR/GIP/IL1B/IL10/INS/PDX1/ORM1/OSM/P2RX7/PAEP/PTGER4/CCL1/CCL3/CCL19/TLR4/TNF/IRS2/NR1H4/CLEC5A/PTPN22/CD274/TLR8/CD244/TREM2/CRTAM/HAVCR2/CLEC6A/IL17F/NLRP3/HMGB4/SLC30A8/RFX6/CLEC9A/LILRA5	49
BP	GO:0071216	cellular response to biotic stimulus	45/1148	236/18670	8.61478e-12	8.09151e-10	6.18484e-10	BMP6/BTK/CASP1/CD14/CD80/CD86/CCR5/ABCC2/CSF2/CTSG/CX3CR1/DEFA5/FCGR2B/HCK/IRF8/IL1B/IL10/CXCL10/CD180/CXCL9/MRC1/PPBP/PTAFR/CCL3/CXCL11/TLR4/TNF/LY86/NR1H4/LILRB2/CXCL13/LILRB1/PPARGC1A/PTPN22/IL36B/IL37/CD274/TREM2/CLEC7A/PDCD1LG2/HAVCR2/NLRP3/SIRPA/ACOD1/KLRC4-KLRK1	45
BP	GO:0042102	positive regulation of T cell proliferation	27/1148	95/18670	9.83297e-12	9.06779e-10	6.93107e-10	AGER/AIF1/CD4/CD28/CD80/CD86/CD40LG/NCKAP1L/HLA-DMB/HLA-DPA1/HLA-DPB1/IL1B/IL2RA/IL12RB1/PTPRC/CCL19/LILRB2/TNFSF13B/HHLA2/CD274/CD209/SASH3/IL21/PDCD1LG2/HAVCR2/CLECL1/CCR2	27
BP	GO:0071222	cellular response to lipopolysaccharide	41/1148	205/18670	1.50918e-11	1.36688e-09	1.04479e-09	BMP6/CASP1/CD14/CD80/CD86/CCR5/ABCC2/CSF2/CTSG/CX3CR1/DEFA5/HCK/IRF8/IL1B/IL10/CXCL10/CD180/CXCL9/MRC1/PPBP/PTAFR/CCL3/CXCL11/TLR4/TNF/LY86/NR1H4/LILRB2/CXCL13/LILRB1/PPARGC1A/PTPN22/IL36B/IL37/CD274/PDCD1LG2/HAVCR2/NLRP3/SIRPA/ACOD1/KLRC4-KLRK1	41
BP	GO:1990266	neutrophil migration	30/1148	118/18670	1.59788e-11	1.42183e-09	1.08679e-09	C3AR1/C5AR1/CD74/CCR7/FCER1G/NCKAP1L/IL1B/CXCL10/ITGB2/CXCL9/PIK3CG/PPBP/CCL1/CCL3/CCL8/CCL13/CCL17/CCL18/CCL19/CCL23/CXCL11/THBS4/UMOD/XG/CXCL13/IL36B/IL37/SLAMF8/CD177/JAML	30
BP	GO:0045785	positive regulation of cell adhesion	62/1148	403/18670	1.95413e-11	1.70885e-09	1.30618e-09	AGER/AIF1/AZU1/CD4/CD28/CD80/CD86/CD40LG/CD74/CCR7/ELANE/FGA/FGB/FGG/NCKAP1L/HLA-DMB/HLA-DPA1/HLA-DPB1/HRG/IBSP/IL1B/IL2RA/IL7R/IL10/IL12RB1/ITGB2/MYOC/PAK3/PRSS2/PTAFR/PTPRC/RET/CCL19/TNF/VTN/TNFSF11/TESPA1/LILRB2/SIRPB1/OLFM4/CXCL13/TNFSF13B/LILRB1/LILRB4/HHLA2/ABI3BP/CD274/ICOS/CD209/SASH3/CASS4/IL21/P2RY12/PDCD1LG2/DOCK8/HAVCR2/NLRP3/SIRPA/PIK3R6/CLECL1/CCR2/KLRC4-KLRK1	62
BP	GO:0002699	positive regulation of immune effector process	42/1148	216/18670	2.21603e-11	1.88613e-09	1.44169e-09	BTK/CD1A/CD1B/CD1C/CD1E/CD28/CD80/CD86/CD74/FCER1G/FCER2/FGR/HLA-DMB/HPX/IL1B/IL12RB1/IL13RA2/ITGAM/ITGB2/LTA/SH2D1A/P2RX7/PGC/PTAFR/PTPRC/CCL19/TLR4/TNF/CD84/LILRB1/CD300A/TBX21/CD244/SASH3/CRTAM/CD177/IL21/NLRP3/NCR3/RAET1G/CCR2/KLRC4-KLRK1	42
BP	GO:0002793	positive regulation of peptide secretion	50/1148	288/18670	2.23123e-11	1.88613e-09	1.44169e-09	ADCY8/AGER/AIF1/BMP6/CASP1/CASR/CD2/CD14/CD33/CRH/CSF1R/FCN1/FGA/FGB/FGG/FGR/GIP/IL1B/IL10/INS/PDX1/ORM1/OSM/P2RX7/PAEP/PTGER4/CCL1/CCL3/CCL19/TLR4/TNF/TNFSF11/IRS2/NR1H4/CLEC5A/PTPN22/CD274/TLR8/CD244/TREM2/CRTAM/HAVCR2/CLEC6A/IL17F/NLRP3/HMGB4/SLC30A8/RFX6/CLEC9A/LILRA5	50
BP	GO:0015850	organic hydroxy compound transport	47/1148	262/18670	2.77275e-11	2.30547e-09	1.76221e-09	ADRA2C/APOA4/APOB/APOC1/APOC2/APOC3/AQP9/BMP6/CES1/AKR1C4/CHGA/CHRNB2/ABCC2/CRH/AKR1C1/FCER1G/GALR1/ITGB3/MSR1/NOS1/RAB3B/SLC6A2/SLC6A4/SLC10A2/SLCO1A2/SPP1/SYT4/SYT5/TAC1/PLA2G10/CHRNA6/SYT7/ADIPOQ/NR1H4/SLCO1B1/LILRB1/HRH3/SLCO2B1/GAL/GRAMD1B/ABCG8/P2RY12/SLC5A11/APOA5/SLC5A12/SLC10A4/PCSK9	47
BP	GO:0001906	cell killing	36/1148	168/18670	3.34887e-11	2.67113e-09	2.04171e-09	AGER/AZU1/CAMP/CD1A/CD1B/CD1C/CD1E/CD5L/CHGA/CTSG/DEFA5/ELANE/F2/FCER2/FCGR2B/HRG/IL7R/IL12RB1/ITGAM/SH2D1A/LYZ/P2RX7/PTPRC/CCL13/TYROBP/LILRB1/CRTAM/IL21/CLEC7A/HAVCR2/PIK3R6/NCR3/RAET1G/CLEC2A/CLEC12B/KLRC4-KLRK1	36
BP	GO:0071706	tumor necrosis factor superfamily cytokine production	36/1148	168/18670	3.34887e-11	2.67113e-09	2.04171e-09	AGER/AZU1/CD2/CD14/CD86/CD33/CIDEA/CX3CR1/CYBB/FCER1G/IL10/ORM1/PTAFR/PTPRC/CCL3/CCL19/SPN/TLR4/TYROBP/ADIPOQ/NR1H4/GPNMB/LILRB1/LILRA4/PTPN22/CD274/CLEC4A/TREM2/SASH3/CLEC7A/HAVCR2/IL17F/HMGB4/SIRPA/LILRA5/CCR2	36
BP	GO:0002819	regulation of adaptive immune response	35/1148	160/18670	3.40382e-11	2.67113e-09	2.04171e-09	AGER/BTK/CD1A/CD1B/CD1C/CD1E/CD4/CD28/CD80/CD48/CLC/CR1/FCER1G/FCER2/FCGR2B/HPX/IL1B/IL7R/IL10/IL12RB1/LTA/P2RX7/PTPRC/CCL19/TNF/TNFSF13B/LILRB1/CD274/TBX21/SASH3/SAMSN1/HAVCR2/NLRP3/CLEC4G/CCR2	35
BP	GO:0042035	regulation of cytokine biosynthetic process	29/1148	114/18670	3.42318e-11	2.67113e-09	2.04171e-09	AGER/AZU1/CD4/CD28/CD80/CD86/CD74/CX3CR1/CYBB/ELANE/EREG/IL1B/IL10/INHA/LTB/PTAFR/PTPRC/SPN/TLR4/TNF/TYROBP/IGF2BP1/LILRB1/TLR7/TLR8/IL21/CLEC7A/IL17F/CCR2	29
BP	GO:0002822	regulation of adaptive immune response based on somatic recombination of immune receptors built from immunoglobulin superfamily domains	33/1148	145/18670	4.02026e-11	3.08951e-09	2.3615e-09	AGER/BTK/CD1A/CD1B/CD1C/CD1E/CD4/CD28/CD80/CLC/CR1/FCER1G/FCER2/FCGR2B/HPX/IL1B/IL7R/IL10/IL12RB1/LTA/P2RX7/PTPRC/CCL19/TNF/TNFSF13B/LILRB1/CD274/TBX21/SASH3/HAVCR2/NLRP3/CLEC4G/CCR2	33
BP	GO:1903555	regulation of tumor necrosis factor superfamily cytokine production	35/1148	163/18670	5.9054e-11	4.47048e-09	3.41706e-09	AGER/AZU1/CD2/CD14/CD86/CD33/CIDEA/CX3CR1/CYBB/FCER1G/IL10/ORM1/PTAFR/PTPRC/CCL3/CCL19/SPN/TLR4/TYROBP/ADIPOQ/NR1H4/GPNMB/LILRB1/LILRA4/PTPN22/CD274/CLEC4A/TREM2/SASH3/CLEC7A/HAVCR2/HMGB4/SIRPA/LILRA5/CCR2	35
BP	GO:1902105	regulation of leukocyte differentiation	47/1148	272/18670	1.05264e-10	7.85145e-09	6.00135e-09	AGER/BTK/C1QC/CD2/CD4/CD28/CD80/CD86/CD74/CCR1/CR1/EVI2B/FCGR2B/NCKAP1L/HLA-DOA/IL2RA/IL7R/IL12RB1/INHA/POU4F1/PTPRC/CCL3/CCL19/TLR4/TNF/TYROBP/TNFSF11/ADIPOQ/CD101/TESPA1/LILRB2/LILRB1/FGL2/LILRB4/LILRB3/TBX21/TREM2/SASH3/TESC/SLAMF8/DCSTAMP/NLRP3/FCRL3/OCSTAMP/PIK3R6/NFAM1/CCR2	47
BP	GO:0002695	negative regulation of leukocyte activation	36/1148	175/18670	1.14087e-10	8.38619e-09	6.41008e-09	BTK/CD80/CD86/CD74/FCGR2B/FGL1/IL2RA/IL10/IL13RA2/IDO1/INHA/PTPRC/SPN/TYROBP/SCGB1A1/LST1/CD84/LILRB2/GPNMB/LILRB1/FGL2/CD300A/VSIG4/PTPN22/PLA2G2D/CD274/TBX21/GAL/SAMSN1/TNFAIP8L2/PDCD1LG2/HAVCR2/CD300LF/MILR1/CLEC4G/CCR2	36
BP	GO:0050921	positive regulation of chemotaxis	31/1148	135/18670	1.22789e-10	8.89694e-09	6.80048e-09	AGER/AIF1/AZU1/C3AR1/C5AR1/CASR/CD74/CCR1/CCR4/CCR6/CCR7/CMKLR1/DSCAM/F7/VEGFD/FPR2/NCKAP1L/IL16/CXCL10/CCL1/CCL3/CCL19/THBS4/SCG2/FGF16/ARTN/CXCL13/TREM2/P2RY12/TUBB2B/CCR2	31
BP	GO:0050727	regulation of inflammatory response	68/1148	485/18670	1.42434e-10	1.0175e-08	7.77736e-09	AGER/AHSG/ABCD2/BTK/C1QA/C1QB/C1QC/C3AR1/C5AR1/C7/C8A/C8G/CD5L/CD28/CCR7/CR1/ELANE/F2/FABP4/FCER1G/FCGR2B/FPR2/HCK/IL1B/IL2RA/IL10/IDO1/INS/KRT1/LTA/OSM/PIK3CG/PROC/PTGER4/PTPRC/CCL1/CCL3/CCL18/SLC7A2/TAC1/TLR4/TNF/SCGB1A1/VTN/TNFSF11/ADIPOQ/NR1H4/VSIG4/TLR7/TREM2/MMP26/SLAMF8/IL21/CLEC7A/TNFAIP8L2/CFHR5/TLR10/SIGLEC10/IL17F/NLRP3/GBP5/IL22RA2/PIK3AP1/CD200R1/SIRPA/LILRA5/CCR2/ACOD1	68
BP	GO:0070664	negative regulation of leukocyte proliferation	23/1148	78/18670	1.47818e-10	1.0413e-08	7.95926e-09	BTK/CD80/CD86/FCGR2B/IL2RA/IL10/IDO1/CCL8/SPN/TYROBP/SCGB1A1/LST1/LILRB2/GPNMB/LILRB1/CD300A/VSIG4/PLA2G2D/CD274/GAL/PDCD1LG2/HAVCR2/CLEC4G	23
BP	GO:0001909	leukocyte mediated cytotoxicity	27/1148	107/18670	1.97998e-10	1.37568e-08	1.05151e-08	AGER/AZU1/CD1A/CD1B/CD1C/CD1E/CTSG/ELANE/F2/FCGR2B/IL7R/IL12RB1/ITGAM/SH2D1A/P2RX7/PTPRC/TYROBP/LILRB1/CRTAM/IL21/HAVCR2/PIK3R6/NCR3/RAET1G/CLEC2A/CLEC12B/KLRC4-KLRK1	27
BP	GO:0032945	negative regulation of mononuclear cell proliferation	22/1148	73/18670	2.31609e-10	1.56629e-08	1.19721e-08	BTK/CD80/CD86/FCGR2B/IL2RA/IL10/IDO1/SPN/TYROBP/SCGB1A1/LST1/LILRB2/GPNMB/LILRB1/CD300A/VSIG4/PLA2G2D/CD274/GAL/PDCD1LG2/HAVCR2/CLEC4G	22
BP	GO:0050672	negative regulation of lymphocyte proliferation	22/1148	73/18670	2.31609e-10	1.56629e-08	1.19721e-08	BTK/CD80/CD86/FCGR2B/IL2RA/IL10/IDO1/SPN/TYROBP/SCGB1A1/LST1/LILRB2/GPNMB/LILRB1/CD300A/VSIG4/PLA2G2D/CD274/GAL/PDCD1LG2/HAVCR2/CLEC4G	22
BP	GO:0042089	cytokine biosynthetic process	29/1148	123/18670	2.47663e-10	1.65282e-08	1.26336e-08	AGER/AZU1/CD4/CD28/CD80/CD86/CD74/CX3CR1/CYBB/ELANE/EREG/IL1B/IL10/INHA/LTB/PTAFR/PTPRC/SPN/TLR4/TNF/TYROBP/IGF2BP1/LILRB1/TLR7/TLR8/IL21/CLEC7A/IL17F/CCR2	29
BP	GO:0070374	positive regulation of ERK1 and ERK2 cascade	40/1148	215/18670	2.68633e-10	1.76949e-08	1.35253e-08	ADRA1A/AGER/C5AR1/CASR/CD4/CD74/CHI3L1/CCR1/CCR7/CSF1R/GPR183/FGA/FGB/FGG/FPR2/HTR2C/KIT/PTPRC/CCL1/CCL3/CCL8/CCL13/CCL17/CCL18/CCL19/CCL23/THPO/TLR4/TNF/TNFSF11/MARCO/GPNMB/PTPN22/FGF21/TREM2/NECAB2/SLC30A10/HAVCR2/HMGB4/SCIMP	40
BP	GO:0042107	cytokine metabolic process	29/1148	124/18670	3.04563e-10	1.98044e-08	1.51377e-08	AGER/AZU1/CD4/CD28/CD80/CD86/CD74/CX3CR1/CYBB/ELANE/EREG/IL1B/IL10/INHA/LTB/PTAFR/PTPRC/SPN/TLR4/TNF/TYROBP/IGF2BP1/LILRB1/TLR7/TLR8/IL21/CLEC7A/IL17F/CCR2	29
BP	GO:0050866	negative regulation of cell activation	38/1148	199/18670	3.43776e-10	2.20713e-08	1.68704e-08	BTK/CD80/CD86/CD74/F2/FCGR2B/FGG/FGL1/IL2RA/IL10/IL13RA2/IDO1/INHA/PTPRC/SPN/TYROBP/SCGB1A1/LST1/CD84/LILRB2/GPNMB/LILRB1/FGL2/CD300A/VSIG4/PTPN22/PLA2G2D/CD274/TBX21/GAL/SAMSN1/TNFAIP8L2/PDCD1LG2/HAVCR2/CD300LF/MILR1/CLEC4G/CCR2	38
BP	GO:0070098	chemokine-mediated signaling pathway	24/1148	88/18670	3.55465e-10	2.25365e-08	1.7226e-08	CCR1/CCR4/CCR5/CCR6/CCR7/CCR8/CMKLR1/CX3CR1/CXCL10/CXCL9/PPBP/CCL1/CCL3/CCL8/CCL13/CCL17/CCL18/CCL19/CCL23/CXCL11/THPO/CXCL13/TREM2/CCR2	24
BP	GO:0030593	neutrophil chemotaxis	26/1148	104/18670	5.33077e-10	3.33798e-08	2.55142e-08	C3AR1/C5AR1/CD74/CCR7/FCER1G/NCKAP1L/IL1B/CXCL10/ITGB2/CXCL9/PIK3CG/PPBP/CCL1/CCL3/CCL8/CCL13/CCL17/CCL18/CCL19/CCL23/CXCL11/THBS4/CXCL13/IL36B/IL37/JAML	26
BP	GO:0051251	positive regulation of lymphocyte activation	52/1148	334/18670	5.42965e-10	3.35844e-08	2.56706e-08	AGER/AIF1/BTK/CD4/CD28/CD80/CD86/CD40LG/CD74/CHRNB2/CCR7/GPR183/NCKAP1L/HLA-DMB/HLA-DPA1/HLA-DPB1/IL1B/IL2RA/IL7R/IL12RB1/PAK3/PTPRC/CCL19/TAC1/TLR4/TYROBP/TNFSF11/IRS2/TESPA1/LILRB2/SIRPB1/TNFSF13B/LILRB1/LILRB4/HHLA2/CD274/ICOS/TBX21/CD209/SASH3/IL21/CLEC7A/PDCD1LG2/DOCK8/HAVCR2/NLRP3/FCRL3/SIRPA/PIK3R6/CLECL1/CCR2/KLRC4-KLRK1	52
BP	GO:1990868	response to chemokine	25/1148	97/18670	5.70231e-10	3.44311e-08	2.63178e-08	CCR1/CCR4/CCR5/CCR6/CCR7/CCR8/CMKLR1/CX3CR1/CXCL10/CXCL9/PPBP/CCL1/CCL3/CCL8/CCL13/CCL17/CCL18/CCL19/CCL23/CXCL11/THPO/CXCL13/TREM2/DOCK8/CCR2	25
BP	GO:1990869	cellular response to chemokine	25/1148	97/18670	5.70231e-10	3.44311e-08	2.63178e-08	CCR1/CCR4/CCR5/CCR6/CCR7/CCR8/CMKLR1/CX3CR1/CXCL10/CXCL9/PPBP/CCL1/CCL3/CCL8/CCL13/CCL17/CCL18/CCL19/CCL23/CXCL11/THPO/CXCL13/TREM2/DOCK8/CCR2	25
BP	GO:0071674	mononuclear cell migration	24/1148	90/18670	5.89402e-10	3.517e-08	2.68826e-08	AGER/AIF1/C3AR1/C5AR1/CALCA/CCR1/CMKLR1/FPR2/CXCL10/PTPRO/CCL1/CCL3/CCL8/CCL13/CCL17/CCL18/CCL19/CCL23/TNF/TNFSF11/SLAMF8/JAML/SIRPA/CCR2	24
BP	GO:0032680	regulation of tumor necrosis factor production	33/1148	160/18670	6.30308e-10	3.71735e-08	2.8414e-08	AGER/AZU1/CD2/CD14/CD33/CIDEA/CX3CR1/CYBB/FCER1G/IL10/ORM1/PTAFR/PTPRC/CCL3/CCL19/SPN/TLR4/TYROBP/ADIPOQ/NR1H4/GPNMB/LILRB1/LILRA4/PTPN22/CLEC4A/TREM2/SASH3/CLEC7A/HAVCR2/HMGB4/SIRPA/LILRA5/CCR2	33
BP	GO:0002687	positive regulation of leukocyte migration	29/1148	128/18670	6.80067e-10	3.96471e-08	3.03047e-08	AGER/AIF1/C3AR1/C5AR1/CD74/CCR1/CCR6/CCR7/CMKLR1/ELANE/F7/VEGFD/FPR2/NCKAP1L/CXCL10/PTAFR/CCL1/CCL3/CCL8/CCL19/SPN/THBS4/TNF/XG/CXCL13/TREM2/P2RY12/DOCK8/CCR2	29
BP	GO:0055074	calcium ion homeostasis	65/1148	471/18670	7.11601e-10	4.10141e-08	3.13496e-08	ADCY8/ADRA1A/ATP6V1B1/C3AR1/C5AR1/CALB1/CALCA/CALCB/CASR/CAV3/CD4/CD52/CCR1/CCR4/CCR5/CCR6/CCR7/CCR8/CMKLR1/CX3CR1/DRD5/ELANE/F2/FPR1/FPR2/FPR3/GALR1/GPR33/HTR2C/IAPP/CXCL10/KNG1/CXCL9/MTNR1B/NOS1/NTSR1/P2RX7/PIK3CG/PRKCB/PTGER4/PTH/PTPRC/CCL1/CCL3/CCL8/CCL13/CCL19/CCL23/CXCL11/SLC8A1/TAC1/TFAP2B/GPR65/TNFSF11/HAP1/CXCL13/SCGN/CYSLTR1/P2RY10/CHRNA9/TRPV5/HRH4/GPR174/SLC24A4/CCR2	65
BP	GO:0031341	regulation of cell killing	25/1148	98/18670	7.21362e-10	4.11095e-08	3.14225e-08	AGER/CD1A/CD1B/CD1C/CD1E/CD5L/FCER2/FCGR2B/IL7R/IL12RB1/ITGAM/SH2D1A/P2RX7/PTPRC/TYROBP/LILRB1/CRTAM/IL21/CLEC7A/HAVCR2/PIK3R6/NCR3/RAET1G/CLEC12B/KLRC4-KLRK1	25
BP	GO:0045088	regulation of innate immune response	63/1148	452/18670	8.73743e-10	4.92403e-08	3.76374e-08	APOB/BTK/CD14/CR1/EREG/FCER1G/FCGR2B/FCN1/FGA/FGB/FGG/FGR/FPR2/HCK/HPX/INS/ITGAM/ITGB2/SH2D1A/MUC2/MUC5AC/PAK3/TLR4/MARCO/NR1H4/CLEC10A/LILRB1/CD300A/VSIG4/LILRA4/SAMHD1/PTPN22/CD209/CLEC4A/TLR7/TLR8/TREM2/CRTAM/MUC13/SLAMF8/NLRC4/IL21/CLEC7A/TREML2/COLEC12/TLR10/HAVCR2/CLEC6A/FCRL3/GBP5/MUCL1/PIK3AP1/HMGB4/CD300LF/PIK3R6/PYHIN1/CLEC4C/NCR3/CLEC4D/RAET1G/CLEC12B/ACOD1/KLRC4-KLRK1	63
BP	GO:0001910	regulation of leukocyte mediated cytotoxicity	22/1148	78/18670	9.51951e-10	5.30582e-08	4.05556e-08	AGER/CD1A/CD1B/CD1C/CD1E/FCGR2B/IL7R/IL12RB1/ITGAM/SH2D1A/P2RX7/PTPRC/TYROBP/LILRB1/CRTAM/IL21/HAVCR2/PIK3R6/NCR3/RAET1G/CLEC12B/KLRC4-KLRK1	22
BP	GO:0070372	regulation of ERK1 and ERK2 cascade	48/1148	300/18670	9.92364e-10	5.47095e-08	4.18178e-08	ADRA1A/AGER/C5AR1/CASR/CD4/CD74/CHI3L1/CCR1/CCR7/CSF1R/DUSP4/GPR183/EPHA7/FGA/FGB/FGG/FPR2/HTR2C/IL1B/KIT/PTPRC/CCL1/CCL3/CCL8/CCL13/CCL17/CCL18/CCL19/CCL23/THPO/TLR4/TNF/TNFSF11/MARCO/ADIPOQ/GPNMB/PTPN22/FGF21/TREM2/NECAB2/SLC30A10/CHRNA9/WNK2/HAVCR2/HMGB4/SIRPA/C1QL4/SCIMP	48
BP	GO:0032729	positive regulation of interferon-gamma production	20/1148	65/18670	1.00838e-09	5.49945e-08	4.20357e-08	CD2/CD14/HLA-DPA1/HLA-DPB1/IRF8/IL1B/IL12RB1/LTA/TLR4/TNF/PTPN22/TLR7/TLR8/CD244/SASH3/IL21/CLEC7A/HAVCR2/CCR2/KLRC4-KLRK1	20
BP	GO:0042742	defense response to bacterium	51/1148	330/18670	1.03548e-09	5.57214e-08	4.25913e-08	AZU1/ADGRB1/C5AR1/CAMP/CD4/TNFSF8/CHGA/CRP/CTSG/DEFA5/DEFB1/ELANE/F2/FCER1G/FGA/FGB/FGR/FPR2/IRF8/IL10/LTA/LYZ/P2RX7/PGC/PPBP/RNASE6/SPN/TLR4/TNF/VGF/H2BC10/NR1H4/SPAG11B/CXCL13/BPIFA1/TREM2/SLAMF8/NLRC4/DEFB126/HAVCR2/SIGLEC11/NLRP3/GBP4/LYZL2/WFDC12/BPIFA2/MPEG1/CLEC4D/C10orf99/SPAG11A/KLRC4-KLRK1	51
BP	GO:0032640	tumor necrosis factor production	33/1148	163/18670	1.04368e-09	5.57214e-08	4.25913e-08	AGER/AZU1/CD2/CD14/CD33/CIDEA/CX3CR1/CYBB/FCER1G/IL10/ORM1/PTAFR/PTPRC/CCL3/CCL19/SPN/TLR4/TYROBP/ADIPOQ/NR1H4/GPNMB/LILRB1/LILRA4/PTPN22/CLEC4A/TREM2/SASH3/CLEC7A/HAVCR2/HMGB4/SIRPA/LILRA5/CCR2	33
BP	GO:0032612	interleukin-1 production	27/1148	115/18670	1.13185e-09	5.97995e-08	4.57084e-08	AGER/AZU1/CASP1/CD33/CCR7/CX3CR1/IL1B/IL10/ORM1/P2RX7/CCL3/CCL19/TLR4/TYROBP/NR1H4/TLR8/TREM2/NLRC4/CARD18/CLEC7A/HAVCR2/NLRP3/GBP5/HMGB4/SIRPA/PYHIN1/LILRA5	27
BP	GO:0071621	granulocyte chemotaxis	28/1148	123/18670	1.18992e-09	6.22191e-08	4.75579e-08	C3AR1/C5AR1/CD74/CCR7/CMKLR1/FCER1G/NCKAP1L/IL1B/CXCL10/ITGB2/CXCL9/PIK3CG/PPBP/CCL1/CCL3/CCL8/CCL13/CCL17/CCL18/CCL19/CCL23/CXCL11/THBS4/SCG2/CXCL13/IL36B/IL37/JAML	28
BP	GO:0002705	positive regulation of leukocyte mediated immunity	29/1148	133/18670	1.76452e-09	9.1323e-08	6.98038e-08	BTK/CD1A/CD1B/CD1C/CD1E/CD28/FCER1G/FCER2/FGR/HPX/IL1B/IL12RB1/ITGAM/ITGB2/LTA/SH2D1A/P2RX7/PTAFR/PTPRC/TNF/TBX21/SASH3/CRTAM/CD177/IL21/NLRP3/NCR3/RAET1G/KLRC4-KLRK1	29
BP	GO:0042116	macrophage activation	24/1148	95/18670	1.94951e-09	9.98781e-08	7.6343e-08	AGER/AIF1/AZU1/C1QA/C5AR1/CD74/CSF2/FCGR2B/FPR2/IL10/ITGAM/ITGB2/PTPRC/CCL3/SLC7A2/TLR4/TNF/TYROBP/PLA2G10/VSIG4/TLR7/TLR8/TREM2/HAVCR2	24
BP	GO:0051480	regulation of cytosolic calcium ion concentration	53/1148	357/18670	2.10305e-09	1.06667e-07	8.1532e-08	ADCY8/ADRA1A/C3AR1/C5AR1/CALB1/CALCA/CALCB/CAV3/CD4/CD52/CCR1/CCR4/CCR5/CCR6/CCR7/CCR8/CMKLR1/CX3CR1/F2/FPR1/FPR2/FPR3/GALR1/GPR33/HTR2C/IAPP/CXCL10/KNG1/CXCL9/MTNR1B/NOS1/NTSR1/P2RX7/PIK3CG/PTGER4/PTPRC/CCL1/CCL3/CCL19/CXCL11/SLC8A1/TAC1/GPR65/HAP1/CXCL13/SCGN/CYSLTR1/P2RY10/CHRNA9/TRPV5/HRH4/GPR174/CCR2	53
BP	GO:0070371	ERK1 and ERK2 cascade	49/1148	317/18670	2.18878e-09	1.09916e-07	8.40154e-08	ADRA1A/AGER/C5AR1/CASR/CD4/CD74/CHI3L1/CCR1/CCR7/CSF1R/DUSP4/GPR183/EPHA7/FGA/FGB/FGG/FPR2/HTR2C/IL1B/KIT/PTGER4/PTPRC/CCL1/CCL3/CCL8/CCL13/CCL17/CCL18/CCL19/CCL23/THPO/TLR4/TNF/TNFSF11/MARCO/ADIPOQ/GPNMB/PTPN22/FGF21/TREM2/NECAB2/SLC30A10/CHRNA9/WNK2/HAVCR2/HMGB4/SIRPA/C1QL4/SCIMP	49
BP	GO:0002683	negative regulation of immune system process	63/1148	463/18670	2.30469e-09	1.14602e-07	8.75974e-08	AMBP/BTK/C1QC/CD14/CD80/CD86/CD74/CR1/FCER1G/FCGR2B/FGL1/HLA-DOA/HOXA9/IL2RA/IL7R/IL10/IL13RA2/IDO1/INHA/INS/PTGER4/PTPRC/CCL3/SPN/TLR4/TNF/TYROBP/SCGB1A1/LST1/H4C6/H4C13/CD84/ADIPOQ/LILRB2/GPNMB/LILRB1/FGL2/LILRB4/LILRB3/CD300A/VSIG4/LILRA4/SAMHD1/PTPN22/PLA2G2D/CD274/TBX21/GAL/SLAMF8/SAMSN1/TNFAIP8L2/PDCD1LG2/HAVCR2/FCRL3/CD200R1/CD300LF/MILR1/CLEC4G/CLEC12B/HES5/CCR2/ACOD1/KLRC4-KLRK1	63
BP	GO:0072676	lymphocyte migration	26/1148	111/18670	2.41944e-09	1.1914e-07	9.10659e-08	AIF1/CCR6/CCR7/GPR183/CXCL10/PIK3CG/RET/CCL1/CCL3/CCL8/CCL13/CCL17/CCL18/CCL19/CCL23/CXCL11/SPN/XG/ARTN/CXCL13/TBX21/DOCK8/CD200R1/C10orf99/CCR2/KLRC4-KLRK1	26
BP	GO:0007204	positive regulation of cytosolic calcium ion concentration	49/1148	319/18670	2.71219e-09	1.32272e-07	1.01103e-07	ADCY8/ADRA1A/C3AR1/C5AR1/CALCA/CAV3/CD4/CD52/CCR1/CCR4/CCR5/CCR6/CCR7/CCR8/CMKLR1/CX3CR1/F2/FPR1/FPR2/FPR3/GALR1/GPR33/HTR2C/IAPP/CXCL10/KNG1/CXCL9/NOS1/NTSR1/P2RX7/PIK3CG/PTGER4/PTPRC/CCL1/CCL3/CCL19/CXCL11/SLC8A1/TAC1/GPR65/HAP1/CXCL13/CYSLTR1/P2RY10/CHRNA9/TRPV5/HRH4/GPR174/CCR2	49
BP	GO:0002685	regulation of leukocyte migration	36/1148	196/18670	2.99734e-09	1.44786e-07	1.10669e-07	AGER/AIF1/C3AR1/C5AR1/CD74/CCR1/CCR6/CCR7/CMKLR1/CX3CR1/ELANE/F7/VEGFD/FPR2/NCKAP1L/CXCL10/PTAFR/PTGER4/CCL1/CCL3/CCL8/CCL19/SPN/THBS4/TNF/XG/CXCL13/CD300A/TREM2/SLAMF8/P2RY12/DOCK8/CD200R1/C10orf99/CCR2/KLRC4-KLRK1	36
BP	GO:0002449	lymphocyte mediated immunity	52/1148	352/18670	3.55175e-09	1.69948e-07	1.29902e-07	AGER/BTK/C1QA/C1QB/C1QC/C7/C8A/C8G/CD1A/CD1B/CD1C/CD1E/CD28/CD40LG/CD74/CLC/CCR6/CR1/CRP/FCER1G/FCER2/FCGR2B/HLA-DQB1/HPX/IL1B/IL7R/IL10/IL12RB1/IL13RA2/LTA/SH2D1A/P2RX7/PTPRC/TNF/LILRB1/FGL2/TBX21/TLR8/SASH3/CRTAM/IL21/HAVCR2/NLRP3/PIK3R6/GAPT/NCR3/CLEC4G/RAET1G/CLEC2A/CLEC12B/CCR2/KLRC4-KLRK1	52
BP	GO:0009914	hormone transport	49/1148	322/18670	3.72525e-09	1.75514e-07	1.34156e-07	ADCY8/ADRA2C/BMP6/BTK/CASR/CCKAR/CHGA/CHRNA3/ABCC2/CPE/CRH/FGA/FGB/FGG/FOXD1/GALR1/GIP/HNF4A/HTR2C/IL1B/INHA/INS/PDX1/KCNC2/KCNJ11/MTNR1B/NEUROD1/OSM/PTPRN/SNAP25/SPP1/SSTR5/ABCC8/TAC1/HNF1A/TFAP2B/TNF/VGF/TNFSF11/IRS2/BRSK2/SYT7/ADIPOQ/STXBP5L/NR1H4/GAL/RETN/SLC30A8/RFX6	49
BP	GO:0046879	hormone secretion	48/1148	312/18670	3.73728e-09	1.75514e-07	1.34156e-07	ADCY8/ADRA2C/BMP6/BTK/CASR/CCKAR/CHGA/CHRNA3/CPE/CRH/FGA/FGB/FGG/FOXD1/GALR1/GIP/HNF4A/HTR2C/IL1B/INHA/INS/PDX1/KCNC2/KCNJ11/MTNR1B/NEUROD1/OSM/PTPRN/SNAP25/SPP1/SSTR5/ABCC8/TAC1/HNF1A/TFAP2B/TNF/VGF/TNFSF11/IRS2/BRSK2/SYT7/ADIPOQ/STXBP5L/NR1H4/GAL/RETN/SLC30A8/RFX6	48
BP	GO:0006874	cellular calcium ion homeostasis	62/1148	458/18670	3.78556e-09	1.7615e-07	1.34642e-07	ADCY8/ADRA1A/C3AR1/C5AR1/CALB1/CALCA/CALCB/CASR/CAV3/CD4/CD52/CCR1/CCR4/CCR5/CCR6/CCR7/CCR8/CMKLR1/CX3CR1/DRD5/ELANE/F2/FPR1/FPR2/FPR3/GALR1/GPR33/HTR2C/IAPP/CXCL10/KNG1/CXCL9/MTNR1B/NOS1/NTSR1/P2RX7/PIK3CG/PRKCB/PTGER4/PTH/PTPRC/CCL1/CCL3/CCL8/CCL13/CCL19/CCL23/CXCL11/SLC8A1/TAC1/GPR65/HAP1/CXCL13/SCGN/CYSLTR1/P2RY10/CHRNA9/TRPV5/HRH4/GPR174/SLC24A4/CCR2	62
BP	GO:0071346	cellular response to interferon-gamma	34/1148	180/18670	3.88848e-09	1.79272e-07	1.37029e-07	AIF1/CAMK2B/CASP1/FCGR1A/FCGR1B/HCK/HLA-DPA1/HLA-DPB1/HLA-DQA1/HLA-DQA2/HLA-DQB1/HLA-DQB2/HLA-DRA/HLA-DRB1/HLA-DRB5/HPX/IRF8/IL12RB1/CIITA/MRC1/PTAFR/CCL1/CCL3/CCL8/CCL13/CCL17/CCL18/CCL19/CCL23/TLR4/GBP4/GBP5/SIRPA/ACOD1	34
BP	GO:0030098	lymphocyte differentiation	52/1148	353/18670	3.92335e-09	1.79272e-07	1.37029e-07	BTK/CD2/CD3G/CD4/CD28/CD80/CD86/TNFSF8/CD40LG/CD74/CDH17/CCR6/CCR7/CR1/DOCK2/GPR183/FCER1G/FCGR2B/FUT7/NCKAP1L/HLA-DOA/IL2RA/IL7R/IL10/IL12RB1/INHA/KIT/PTGER4/PTPRC/CCL19/SPI1/SPN/HNF1A/EOMES/TESPA1/LILRB2/IKZF1/FGL2/LILRB4/PTPN22/PLA2G2D/TBX21/SASH3/SLAMF8/NLRP3/FCRL3/PIK3R6/NFAM1/NKX2-3/CLEC4D/THEMIS/CCR2	52
BP	GO:0051250	negative regulation of lymphocyte activation	30/1148	146/18670	4.12635e-09	1.86864e-07	1.42832e-07	BTK/CD80/CD86/CD74/FCGR2B/FGL1/IL2RA/IL10/IDO1/INHA/SPN/TYROBP/SCGB1A1/LST1/LILRB2/GPNMB/LILRB1/FGL2/CD300A/VSIG4/PTPN22/PLA2G2D/CD274/TBX21/GAL/SAMSN1/TNFAIP8L2/PDCD1LG2/HAVCR2/CLEC4G	30
BP	GO:0034341	response to interferon-gamma	36/1148	199/18670	4.57474e-09	2.05039e-07	1.56724e-07	AIF1/CAMK2B/CASP1/FCGR1A/FCGR1B/HCK/HLA-DPA1/HLA-DPB1/HLA-DQA1/HLA-DQA2/HLA-DQB1/HLA-DQB2/HLA-DRA/HLA-DRB1/HLA-DRB5/HPX/IRF8/IL12RB1/CIITA/MRC1/PTAFR/CCL1/CCL3/CCL8/CCL13/CCL17/CCL18/CCL19/CCL23/TLR4/UBD/GBP4/GBP5/SIRPA/SLC30A8/ACOD1	36
BP	GO:0072503	cellular divalent inorganic cation homeostasis	65/1148	493/18670	4.60853e-09	2.05039e-07	1.56724e-07	ADCY8/ADRA1A/C3AR1/C5AR1/CALB1/CALCA/CALCB/CASR/CAV3/CD4/CD52/CCR1/CCR4/CCR5/CCR6/CCR7/CCR8/CMKLR1/CX3CR1/DRD5/ELANE/F2/FPR1/FPR2/FPR3/GALR1/GPR33/HTR2C/IAPP/CXCL10/KNG1/CXCL9/MTNR1B/NOS1/NTSR1/P2RX7/PIK3CG/PRKCB/PTGER4/PTH/PTPRC/CCL1/CCL3/CCL8/CCL13/CCL19/CCL23/CXCL11/SLC8A1/TAC1/GPR65/HAP1/CXCL13/SCGN/CYSLTR1/P2RY10/CHRNA9/TRPV5/HRH4/GPR174/SLC24A4/SLC30A8/SLC39A12/SLC39A5/CCR2	65
BP	GO:0023061	signal release	62/1148	462/18670	5.31368e-09	2.34356e-07	1.79133e-07	ADCY8/ADRA1A/ADRA2C/BMP6/BTK/CASR/CCKAR/CHAT/CHGA/CHRNA3/CHRNA5/CHRNB2/CHRNB3/CPE/CRH/FGA/FGB/FGG/FOXD1/GALR1/GIP/GRM4/HNF4A/HTR2C/IL1B/INHA/INS/PDX1/KCNC2/KCNJ11/MTNR1B/NEUROD1/OSM/P2RX7/PRKCB/PTPRN/SNAP25/SPP1/SSTR5/ABCC8/SYT4/SYT5/TAC1/HNF1A/TFAP2B/TNF/VGF/TNFSF11/IRS2/STX11/CHRNA6/BRSK2/SYT7/ADIPOQ/STXBP5L/NR1H4/CPLX2/HRH3/GAL/RETN/SLC30A8/RFX6	62
BP	GO:0002824	positive regulation of adaptive immune response based on somatic recombination of immune receptors built from immunoglobulin superfamily domains	24/1148	100/18670	5.90564e-09	2.58219e-07	1.97373e-07	BTK/CD1A/CD1B/CD1C/CD1E/CD4/CD28/CD80/FCER1G/FCER2/HPX/IL1B/IL12RB1/LTA/P2RX7/PTPRC/CCL19/TNF/TNFSF13B/CD274/TBX21/SASH3/NLRP3/CCR2	24
BP	GO:0032611	interleukin-1 beta production	24/1148	101/18670	7.30036e-09	3.16474e-07	2.419e-07	AGER/AZU1/CASP1/CD33/CCR7/CX3CR1/IL1B/ORM1/P2RX7/CCL3/CCL19/TLR4/TYROBP/TLR8/TREM2/NLRC4/CARD18/CLEC7A/NLRP3/GBP5/HMGB4/SIRPA/PYHIN1/LILRA5	24
BP	GO:0030217	T cell differentiation	40/1148	240/18670	7.53188e-09	3.23743e-07	2.47457e-07	CD2/CD3G/CD4/CD28/CD80/CD86/TNFSF8/CD74/CCR6/CCR7/CR1/DOCK2/GPR183/FCER1G/FUT7/NCKAP1L/HLA-DOA/IL2RA/IL7R/IL12RB1/KIT/PTGER4/PTPRC/CCL19/SPN/EOMES/TESPA1/LILRB2/FGL2/LILRB4/PTPN22/PLA2G2D/TBX21/SASH3/NLRP3/PIK3R6/NKX2-3/CLEC4D/THEMIS/CCR2	40
BP	GO:0051897	positive regulation of protein kinase B signaling	33/1148	176/18670	7.95909e-09	3.39231e-07	2.59295e-07	AREG/CD28/CD80/CD86/CHI3L1/CCR7/CX3CR1/AKR1C2/EREG/F7/IAPP/INS/KIT/MYOC/OSM/PIK3CG/RET/CCL3/CCL19/THPO/TNF/TNFSF11/AKR1C3/IRS2/FGF16/PIK3R5/ICOS/TRAT1/P2RY12/LIN28A/PIK3AP1/NRG4/KLB	33
BP	GO:0002460	adaptive immune response based on somatic recombination of immune receptors built from immunoglobulin superfamily domains	52/1148	361/18670	8.54778e-09	3.61286e-07	2.76153e-07	AGER/BTK/C1QA/C1QB/C1QC/C7/C8A/C8G/CD1A/CD1B/CD1C/CD1E/CD4/CD28/CD80/CD40LG/CD74/CLC/CCR6/CR1/CRP/FCER1G/FCER2/FCGR2B/HLA-DQB1/HPX/IL1B/IL7R/IL10/IL12RB1/IL13RA2/LTA/P2RX7/PTPRC/CCL19/SPN/TLR4/TNF/CXCL13/TNFSF13B/LILRB1/FGL2/CD274/TBX21/TLR8/SASH3/HAVCR2/NLRP3/GAPT/CLEC4G/RAET1G/CCR2	52
BP	GO:0006968	cellular defense response	17/1148	53/18670	8.93059e-09	3.74347e-07	2.86136e-07	C5AR1/CD5L/CCR5/CCR6/CX3CR1/SH2D1A/CXCL9/NCF2/SPN/TYROBP/UMOD/LILRB2/CD300C/CLEC5A/TRAT1/NCF1/CCR2	17
BP	GO:0032652	regulation of interleukin-1 production	24/1148	103/18670	1.1055e-08	4.56393e-07	3.48849e-07	AGER/AZU1/CASP1/CD33/CCR7/CX3CR1/IL10/ORM1/P2RX7/CCL3/CCL19/TLR4/TYROBP/NR1H4/TLR8/TREM2/CARD18/CLEC7A/HAVCR2/NLRP3/HMGB4/SIRPA/PYHIN1/LILRA5	24
BP	GO:0032675	regulation of interleukin-6 production	30/1148	152/18670	1.10679e-08	4.56393e-07	3.48849e-07	AGER/AIF1/CD74/EREG/FCER1G/NCKAP1L/IL1B/IL10/ORM1/P2RX7/PAEP/PTAFR/TLR4/TNF/TYROBP/NR1H4/LILRB2/PTPN22/IL36B/IL37/TLR7/TLR8/TREM2/CLEC7A/HAVCR2/IL17F/HMGB4/CD200R1/SIRPA/LILRA5	30
BP	GO:1902107	positive regulation of leukocyte differentiation	29/1148	144/18670	1.20432e-08	4.92606e-07	3.76529e-07	AGER/BTK/CD4/CD80/CD86/CD74/CCR1/EVI2B/NCKAP1L/IL2RA/IL7R/IL12RB1/POU4F1/PTPRC/CCL19/TNF/TYROBP/TNFSF11/CD101/TESPA1/LILRB2/LILRB4/TREM2/SASH3/TESC/DCSTAMP/NLRP3/OCSTAMP/PIK3R6	29
BP	GO:0070268	cornification	25/1148	112/18670	1.39555e-08	5.66258e-07	4.32826e-07	DSG1/DSG3/KRT1/KRT9/KRT13/KRT14/KRT17/KRT31/KRT33A/KRT83/FURIN/PI3/PKP1/SPRR1B/SPRR2D/SPRR2F/KRT38/CASP14/KLK13/KLK14/KLK12/KRT20/DSG4/KRT79/LIPN	25
BP	GO:0034113	heterotypic cell-cell adhesion	18/1148	61/18670	1.44913e-08	5.83334e-07	4.45878e-07	AGER/CD2/FGA/FGB/FGG/IL1B/IL10/ITGAD/ITGAX/ITGB2/ITGB3/PTPRC/TNF/ADIPOQ/LILRB2/CD200R1/SIRPA/GLDN	18
BP	GO:0050920	regulation of chemotaxis	37/1148	217/18670	1.46804e-08	5.86293e-07	4.4814e-07	AGER/AIF1/AZU1/C3AR1/C5AR1/CASR/CD74/CCR1/CCR4/CCR6/CCR7/CMKLR1/DSCAM/GPR183/ELANE/F7/VEGFD/FPR2/NCKAP1L/HRG/IL16/CXCL10/PTPRO/CCL1/CCL3/CCL19/THBS4/SCG2/FGF16/ARTN/CXCL13/TREM2/SLAMF8/P2RY12/TUBB2B/CCR2/KLRC4-KLRK1	37
BP	GO:0007187	G protein-coupled receptor signaling pathway, coupled to cyclic nucleotide second messenger	41/1148	256/18670	1.59754e-08	6.33024e-07	4.8386e-07	ADCY8/ADRA1A/ADRA2C/ADRB3/ADGRB1/CALCA/CALCB/CASR/CHGA/CCR1/CRHR2/DRD5/ADGRE1/FPR1/FPR2/GALR1/GNAT1/GRM4/HTR2C/IAPP/CXCL10/CXCL9/MTNR1B/NOS1/NPY/PTGER4/PTH/CXCL11/SSTR3/SSTR5/GPR65/GALR3/LGR5/MARCO/GLP2R/HRH3/HRH4/P2RY12/ADGRE3/RXFP2/ADGRG4	41
BP	GO:0046883	regulation of hormone secretion	42/1148	266/18670	1.63505e-08	6.40659e-07	4.89695e-07	ADCY8/ADRA2C/BMP6/CASR/CCKAR/CHGA/CHRNA3/CRH/FGA/FGB/FGG/GALR1/GIP/HNF4A/HTR2C/IL1B/INHA/INS/PDX1/KCNC2/KCNJ11/MTNR1B/NEUROD1/OSM/SNAP25/SPP1/SSTR5/ABCC8/TAC1/TFAP2B/TNF/TNFSF11/IRS2/BRSK2/SYT7/ADIPOQ/STXBP5L/NR1H4/GAL/RETN/SLC30A8/RFX6	42
BP	GO:0002708	positive regulation of lymphocyte mediated immunity	24/1148	105/18670	1.6547e-08	6.40659e-07	4.89695e-07	BTK/CD1A/CD1B/CD1C/CD1E/CD28/FCER1G/FCER2/HPX/IL1B/IL12RB1/LTA/SH2D1A/P2RX7/PTPRC/TNF/TBX21/SASH3/CRTAM/IL21/NLRP3/NCR3/RAET1G/KLRC4-KLRK1	24
BP	GO:0002821	positive regulation of adaptive immune response	24/1148	105/18670	1.6547e-08	6.40659e-07	4.89695e-07	BTK/CD1A/CD1B/CD1C/CD1E/CD4/CD28/CD80/FCER1G/FCER2/HPX/IL1B/IL12RB1/LTA/P2RX7/PTPRC/CCL19/TNF/TNFSF13B/CD274/TBX21/SASH3/NLRP3/CCR2	24
BP	GO:0002922	positive regulation of humoral immune response	10/1148	19/18670	4.12089e-08	1.58342e-06	1.21031e-06	CCR7/FCER2/FCGR2B/HPX/IL1B/LTA/PGC/PTPRC/TNF/ACOD1	10
BP	GO:0032635	interleukin-6 production	30/1148	161/18670	4.36971e-08	1.6664e-06	1.27374e-06	AGER/AIF1/CD74/EREG/FCER1G/NCKAP1L/IL1B/IL10/ORM1/P2RX7/PAEP/PTAFR/TLR4/TNF/TYROBP/NR1H4/LILRB2/PTPN22/IL36B/IL37/TLR7/TLR8/TREM2/CLEC7A/HAVCR2/IL17F/HMGB4/CD200R1/SIRPA/LILRA5	30
BP	GO:0061844	antimicrobial humoral immune response mediated by antimicrobial peptide	19/1148	73/18670	5.54003e-08	2.09694e-06	1.60282e-06	CAMP/DEFA5/DEFB1/ELANE/F2/HRG/CXCL10/CXCL9/PGC/PPBP/RNASE6/CCL13/CXCL11/H2BC10/SPAG11B/CXCL13/BPIFA1/DEFB126/SPAG11A	19
BP	GO:1903557	positive regulation of tumor necrosis factor superfamily cytokine production	21/1148	88/18670	5.81062e-08	2.18307e-06	1.66866e-06	AGER/AZU1/CD2/CD14/CD86/CYBB/FCER1G/ORM1/PTAFR/PTPRC/CCL3/CCL19/SPN/TLR4/TYROBP/SASH3/CLEC7A/HAVCR2/HMGB4/LILRA5/CCR2	21
BP	GO:0050868	negative regulation of T cell activation	24/1148	112/18670	6.23691e-08	2.326e-06	1.77791e-06	CD80/CD86/CD74/FCGR2B/FGL1/IL2RA/IL10/IDO1/SPN/SCGB1A1/LILRB2/GPNMB/LILRB1/FGL2/CD300A/VSIG4/PTPN22/PLA2G2D/CD274/TBX21/TNFAIP8L2/PDCD1LG2/HAVCR2/CLEC4G	24
BP	GO:0007218	neuropeptide signaling pathway	23/1148	104/18670	6.30973e-08	2.33598e-06	1.78553e-06	AGRP/CPE/GALR1/PRLHR/NPY/NPPB/NTSR1/PDYN/SSTR3/SSTR5/TAC1/TAC3/GALR3/ECEL1/TENM1/CYSLTR1/NPFFR2/NXPH4/GAL/GPR84/CYSLTR2/NPW/NPY4R2	23
BP	GO:0032677	regulation of interleukin-8 production	19/1148	74/18670	7.02816e-08	2.58311e-06	1.97443e-06	CD2/CD14/CD33/CD74/CRP/ELANE/FCN1/IL1B/IL10/PTPRC/TLR4/TNF/ADIPOQ/PTPN22/TLR7/TLR8/CD244/CLEC7A/IL17F	19
BP	GO:0002429	immune response-activating cell surface receptor signaling pathway	60/1148	473/18670	7.42661e-08	2.70991e-06	2.07135e-06	BTK/C3AR1/C5AR1/CD3G/CD4/CD28/CCR7/CMKLR1/CR1/FCER1G/FCGR1A/FCGR2A/FCGR2B/FCGR3A/FCN1/FGR/FPR1/FPR2/FPR3/FYB1/GPR33/HCK/NCKAP1L/HLA-DPA1/HLA-DPB1/HLA-DQA1/HLA-DQA2/HLA-DQB1/HLA-DQB2/HLA-DRA/HLA-DRB1/HLA-DRB5/LCP2/MUC2/MUC5AC/MYH2/PAK3/PRKCB/PTPRC/LAT2/TESPA1/CLEC10A/LILRB4/HHLA2/CD300A/PTPN22/CD209/TRAT1/CLEC4A/MUC13/PRAM1/CLEC6A/FCRL3/MUCL1/NFAM1/CLEC4C/NCR3/CLEC4D/THEMIS/KLRC4-KLRK1	60
BP	GO:0032637	interleukin-8 production	20/1148	82/18670	8.10665e-08	2.93692e-06	2.24487e-06	CD2/CD14/CD33/CD74/CHI3L1/CRP/ELANE/FCN1/IL1B/IL10/PTPRC/TLR4/TNF/ADIPOQ/PTPN22/TLR7/TLR8/CD244/CLEC7A/IL17F	20
BP	GO:0032651	regulation of interleukin-1 beta production	21/1148	90/18670	8.81558e-08	3.17111e-06	2.42387e-06	AGER/AZU1/CASP1/CD33/CCR7/CX3CR1/ORM1/P2RX7/CCL3/CCL19/TLR4/TYROBP/TLR8/TREM2/CARD18/CLEC7A/NLRP3/HMGB4/SIRPA/PYHIN1/LILRA5	21
BP	GO:1905952	regulation of lipid localization	29/1148	157/18670	8.90741e-08	3.18158e-06	2.43187e-06	APOA4/APOB/APOC1/APOC2/APOC3/BMP6/CIDEA/CRH/CRP/FABP3/GALR1/IL1B/ITGB3/MSR1/NTSR1/P2RX7/SPP1/TAC1/TNF/PLA2G10/CYP4F2/TNFSF11/IRS2/ADIPOQ/GAL/RETN/ABCG8/APOA5/PCSK9	29
BP	GO:0045123	cellular extravasation	17/1148	61/18670	9.28663e-08	3.28455e-06	2.51058e-06	AGER/AZU1/CX3CR1/ELANE/ITGB2/PIK3CG/PTAFR/PTGER4/SELL/SELPLG/SPN/TNF/XG/CD177/JAML/SIRPA/CCR2	17
BP	GO:0031343	positive regulation of cell killing	18/1148	68/18670	9.32521e-08	3.28455e-06	2.51058e-06	CD1A/CD1B/CD1C/CD1E/CD5L/FCER2/IL12RB1/ITGAM/SH2D1A/P2RX7/PTPRC/TYROBP/CRTAM/IL21/CLEC7A/NCR3/RAET1G/KLRC4-KLRK1	18
BP	GO:0001774	microglial cell activation	15/1148	48/18670	9.90552e-08	3.44115e-06	2.63028e-06	AGER/AIF1/AZU1/C1QA/C5AR1/FPR2/ITGAM/ITGB2/PTPRC/CCL3/TNF/TYROBP/TLR7/TLR8/TREM2	15
BP	GO:0002269	leukocyte activation involved in inflammatory response	15/1148	48/18670	9.90552e-08	3.44115e-06	2.63028e-06	AGER/AIF1/AZU1/C1QA/C5AR1/FPR2/ITGAM/ITGB2/PTPRC/CCL3/TNF/TYROBP/TLR7/TLR8/TREM2	15
BP	GO:0001818	negative regulation of cytokine production	43/1148	296/18670	1.2979e-07	4.47819e-06	3.42295e-06	AGER/ABCD2/BTK/CD33/CIDEA/CMKLR1/CX3CR1/ELANE/F2/FCGR2B/NCKAP1L/IL10/IDO1/INHA/ORM1/FURIN/PTGER4/PTPRC/TLR4/TNF/TYROBP/SCGB1A1/CD84/ADIPOQ/NR1H4/GPNMB/LILRB1/VSIG4/LILRA4/PTPN22/CD274/TBX21/CLEC4A/TLR8/TREM2/CARD18/PDCD1LG2/HAVCR2/NLRP3/CD200R1/SIRPA/LILRA5/ACOD1	43
BP	GO:0045089	positive regulation of innate immune response	51/1148	381/18670	1.3215e-07	4.52881e-06	3.46165e-06	APOB/BTK/CD14/EREG/FCER1G/FCN1/FGA/FGB/FGG/FPR2/HCK/HPX/ITGAM/ITGB2/SH2D1A/MUC2/MUC5AC/PAK3/TLR4/MARCO/NR1H4/CLEC10A/CD300A/LILRA4/PTPN22/CD209/CLEC4A/TLR7/TLR8/CRTAM/MUC13/NLRC4/IL21/CLEC7A/COLEC12/TLR10/HAVCR2/CLEC6A/FCRL3/GBP5/MUCL1/PIK3AP1/HMGB4/CD300LF/PYHIN1/CLEC4C/NCR3/CLEC4D/RAET1G/ACOD1/KLRC4-KLRK1	51
BP	GO:0019882	antigen processing and presentation	36/1148	226/18670	1.36389e-07	4.64272e-06	3.54871e-06	CD1A/CD1B/CD1C/CD1E/CD74/CCR7/CTSV/CYBB/FCER1G/FCGR1A/FCGR1B/FCGR2B/HLA-DMB/HLA-DOA/HLA-DPA1/HLA-DPB1/HLA-DQA1/HLA-DQA2/HLA-DQB1/HLA-DQB2/HLA-DRA/HLA-DRB1/HLA-DRB5/NCF2/NCF4/RAB3B/CCL19/LILRB2/FGL2/CD209/CD207/CLEC4A/TREM2/MARCHF1/CAPZA3/NCF1	36
BP	GO:0015711	organic anion transport	60/1148	482/18670	1.4491e-07	4.8999e-06	3.7453e-06	APOA4/APOC1/APOC2/APOC3/AQP9/CA1/CA5A/CA6/CA12/CASR/CCK/AKR1C4/ABCC2/AKR1C1/FABP4/FABP3/FOLR2/G6PC/IL1B/NTSR1/OCA2/P2RX7/PLA2G4A/RHAG/SLC1A3/SLC7A2/SLC10A2/SLCO1A2/SNAP25/SYT4/SLC7A5/PLA2G10/CYP4F2/TNFSF11/IRS2/SLC7A7/NR1H4/SLCO1B1/SLC38A3/SLC7A9/HRH3/SLCO2B1/PLA2G2D/ABCG8/ATP8B4/SPX/RTBDN/SLC7A3/SLC25A21/APOA5/SLC38A8/SLC16A14/SLC5A12/SLC10A4/SLC37A2/SLC17A8/SLC13A5/LCN12/GLTPD2/SLC6A17	60
BP	GO:0002709	regulation of T cell mediated immunity	18/1148	70/18670	1.51036e-07	5.07321e-06	3.87777e-06	AGER/CD1A/CD1B/CD1C/CD1E/CLC/FCGR2B/IL1B/IL7R/IL12RB1/P2RX7/PTPRC/LILRB1/TBX21/SASH3/NLRP3/CLEC4G/CCR2	18
BP	GO:0050830	defense response to Gram-positive bacterium	22/1148	101/18670	1.61616e-07	5.39287e-06	4.12211e-06	C5AR1/CAMP/TNFSF8/CHGA/CRP/CTSG/DEFA5/DEFB1/FGR/LTA/LYZ/P2RX7/RNASE6/TNF/H2BC10/HAVCR2/NLRP3/GBP4/LYZL2/MPEG1/C10orf99/KLRC4-KLRK1	22
BP	GO:0051222	positive regulation of protein transport	54/1148	418/18670	1.84381e-07	6.11229e-06	4.672e-06	ADCY8/AGER/AIF1/ANXA13/BMP6/CASP1/CASR/CD2/CD14/CD33/CRH/CSF1R/FCN1/FGA/FGB/FGG/FGR/GIP/IL1B/IL10/INS/PDX1/ITGAM/ITGB2/ORM1/OSM/P2RX7/PAEP/PTGER4/CCL1/CCL3/CCL19/TLR4/TNF/ZIC1/IRS2/NR1H4/TENM1/CLEC5A/PTPN22/CD274/TLR8/CD244/TREM2/CRTAM/HAVCR2/CLEC6A/IL17F/NLRP3/HMGB4/SLC30A8/RFX6/CLEC9A/LILRA5	54
BP	GO:0032760	positive regulation of tumor necrosis factor production	20/1148	86/18670	1.88733e-07	6.21594e-06	4.75122e-06	AGER/AZU1/CD2/CD14/CYBB/FCER1G/ORM1/PTAFR/PTPRC/CCL3/CCL19/SPN/TLR4/TYROBP/SASH3/CLEC7A/HAVCR2/HMGB4/LILRA5/CCR2	20
BP	GO:0002285	lymphocyte activation involved in immune response	31/1148	181/18670	1.92831e-07	6.30993e-06	4.82307e-06	CD1C/CD28/CD80/CD86/CD40LG/CDH17/CCR6/GPR183/FCER1G/FCGR2B/HLA-DMB/IL10/IL12RB1/ITGAL/LCP1/CD180/PTGER4/PTPRC/CCL19/SPN/TLR4/EOMES/LILRB1/FGL2/TBX21/CD244/HAVCR2/NLRP3/NKX2-3/GAPT/CLEC4D	31
BP	GO:0002430	complement receptor mediated signaling pathway	8/1148	13/18670	1.94506e-07	6.32393e-06	4.83377e-06	C3AR1/C5AR1/CMKLR1/CR1/FPR1/FPR2/FPR3/GPR33	8
BP	GO:0045834	positive regulation of lipid metabolic process	27/1148	146/18670	2.39713e-07	7.74411e-06	5.9193e-06	ABCD2/APOA4/APOC1/APOC2/BMP6/CD74/CGA/CCR7/EPHA8/F2/FABP3/FGR/FPR2/HTR2C/IL1B/INS/KIT/CCL19/TNF/IRS2/ADIPOQ/NR1H4/PPARGC1A/FGF21/ANGPTL3/P2RY12/APOA5	27
BP	GO:0010876	lipid localization	52/1148	400/18670	2.5473e-07	8.15661e-06	6.2346e-06	APOF/APOA4/APOB/APOC1/APOC2/APOC3/AQP9/BMP6/CES1/AKR1C4/CIDEA/ABCC2/CRH/CRP/AKR1C1/FABP4/FABP3/GALR1/IL1B/ITGB3/MSR1/NTSR1/P2RX7/PLA2G4A/SLC10A2/SLCO1A2/SPP1/TAC1/TNF/PLA2G10/CYP4F2/TNFSF11/IRS2/SYT7/ADIPOQ/NR1H4/SLCO1B1/SLCO2B1/PLA2G2D/ANGPTL3/GAL/APOBR/RETN/GRAMD1B/ABCG8/ATP8B4/SPX/APOA5/SLC10A4/PCSK9/LCN12/GLTPD2	52
BP	GO:0002548	monocyte chemotaxis	17/1148	65/18670	2.55698e-07	8.15661e-06	6.2346e-06	AIF1/CALCA/CCR1/FPR2/CXCL10/PTPRO/CCL1/CCL3/CCL8/CCL13/CCL17/CCL18/CCL19/CCL23/TNFSF11/SLAMF8/CCR2	17
BP	GO:0061900	glial cell activation	16/1148	58/18670	2.58317e-07	8.18864e-06	6.25908e-06	AGER/AIF1/AZU1/C1QA/C5AR1/FPR2/IL1B/ITGAM/ITGB2/PTPRC/CCL3/TNF/TYROBP/TLR7/TLR8/TREM2	16
BP	GO:0046631	alpha-beta T cell activation	26/1148	138/18670	2.72671e-07	8.58998e-06	6.56585e-06	AGER/CD28/CD80/CD86/TNFSF8/DOCK2/GPR183/FUT7/NCKAP1L/IL12RB1/INS/PTGER4/PTPRC/CCL19/SPN/EOMES/LILRB1/CD300A/PLA2G2D/CD274/TBX21/CLEC4A/SASH3/NLRP3/NKX2-3/CCR2	26
BP	GO:0032755	positive regulation of interleukin-6 production	21/1148	96/18670	2.84922e-07	8.92053e-06	6.81851e-06	AGER/AIF1/CD74/EREG/FCER1G/IL1B/P2RX7/PAEP/PTAFR/TLR4/TNF/TYROBP/LILRB2/IL36B/IL37/TLR7/TLR8/CLEC7A/IL17F/HMGB4/LILRA5	21
BP	GO:0002573	myeloid leukocyte differentiation	33/1148	204/18670	3.12002e-07	9.70845e-06	7.42076e-06	C1QC/CD4/CD74/CCR1/CCR7/CSF1R/CSF2/GPR183/EVI2B/FCER1G/INHA/KIT/POU4F1/CCL3/CCL19/SPI1/TLR4/TNF/TYROBP/TNFSF11/ADIPOQ/CD101/UBD/LILRB1/LILRB4/LILRB3/TREM2/TESC/DCSTAMP/OSCAR/OCSTAMP/GAB3/NKX2-3	33
BP	GO:0007586	digestion	26/1148	139/18670	3.16099e-07	9.77595e-06	7.47236e-06	ALPI/APOA4/CCK/CHIT1/CRH/AKR1C1/AKR1C2/GUCA2B/MUC2/NEUROD1/PGC/PRSS2/SST/TAC1/TFF1/TFF3/TLR4/VIL1/CAPN9/PPARGC1A/GKN1/MUC13/ABCG8/APOA5/CLPSL2/TIFAB	26
BP	GO:0032653	regulation of interleukin-10 production	15/1148	52/18670	3.21739e-07	9.83047e-06	7.51403e-06	AGER/CD28/CD40LG/FCER1G/FCGR2B/IDO1/TLR4/TYROBP/LILRB1/CD274/TREM2/SASH3/CLEC7A/PDCD1LG2/LILRA5	15
BP	GO:0032731	positive regulation of interleukin-1 beta production	15/1148	52/18670	3.21739e-07	9.83047e-06	7.51403e-06	AGER/AZU1/CASP1/ORM1/P2RX7/CCL3/CCL19/TLR4/TYROBP/TLR8/CLEC7A/NLRP3/HMGB4/PYHIN1/LILRA5	15
BP	GO:0032732	positive regulation of interleukin-1 production	16/1148	59/18670	3.34353e-07	1.00943e-05	7.71567e-06	AGER/AZU1/CASP1/ORM1/P2RX7/CCL3/CCL19/TLR4/TYROBP/TLR8/CLEC7A/HAVCR2/NLRP3/HMGB4/PYHIN1/LILRA5	16
BP	GO:0042130	negative regulation of T cell proliferation	16/1148	59/18670	3.34353e-07	1.00943e-05	7.71567e-06	CD80/CD86/IL2RA/IL10/IDO1/SPN/SCGB1A1/LILRB2/GPNMB/LILRB1/VSIG4/PLA2G2D/CD274/PDCD1LG2/HAVCR2/CLEC4G	16
BP	GO:0043270	positive regulation of ion transport	40/1148	275/18670	3.41933e-07	1.0262e-05	7.8439e-06	CASR/CCK/CD4/CHRNB2/CCR1/CRH/NKX2-5/F2/FABP3/FGF12/IL1B/CXCL10/KCNC2/KCNJ11/CXCL9/NOS1/NTSR1/P2RX7/PTAFR/RAB3B/CCL3/CXCL11/SLC6A4/STAC/SYT4/PLA2G10/CYP4F2/TNFSF11/HAP1/SLC38A3/GAL/TRPV2/TREM2/TESC/P2RY12/WNK2/LILRA5/LRRC26/PIRT/CCR2	40
BP	GO:0019935	cyclic-nucleotide-mediated signaling	34/1148	215/18670	3.5969e-07	1.07315e-05	8.20272e-06	ADCY8/ADRA1A/ADRA2C/ADRB3/ADGRB1/CALCA/CALCB/CHGA/CRH/DEFB1/DRD5/ADGRE1/GALR1/GIP/GUCA2B/HTR2C/IAPP/CXCL10/KCNC2/CXCL9/MTNR1B/NOS1/NPPB/PDE3A/PTGER4/PTH/CXCL11/GPR65/LGR5/RUNDC3A/GAL/ADGRE3/RXFP2/ADGRG4	34
BP	GO:0050764	regulation of phagocytosis	21/1148	98/18670	4.11368e-07	1.22015e-05	9.32638e-06	AHSG/AZU1/DOCK2/FCER1G/FCGR2B/FGR/FPR2/HCK/NCKAP1L/IL1B/PTPRC/PTX3/TNF/SYT7/ADIPOQ/SIRPB1/CD300A/TREM2/CLEC7A/SIRPA/CD300LF	21
BP	GO:0150076	neuroinflammatory response	18/1148	75/18670	4.64405e-07	1.36945e-05	1.04676e-05	ADCY8/AGER/AIF1/AZU1/C1QA/C5AR1/FPR2/IL1B/ITGAM/ITGB2/PTPRC/CCL3/TNF/TYROBP/TLR7/TLR8/TREM2/CD200R1	18
BP	GO:0006869	lipid transport	48/1148	365/18670	5.22365e-07	1.53146e-05	1.17059e-05	APOF/APOA4/APOB/APOC1/APOC2/APOC3/AQP9/BMP6/CES1/AKR1C4/ABCC2/CRH/AKR1C1/FABP4/FABP3/GALR1/IL1B/ITGB3/MSR1/NTSR1/P2RX7/PLA2G4A/SLC10A2/SLCO1A2/SPP1/TAC1/PLA2G10/CYP4F2/TNFSF11/IRS2/SYT7/ADIPOQ/NR1H4/SLCO1B1/SLCO2B1/PLA2G2D/GAL/APOBR/RETN/GRAMD1B/ABCG8/ATP8B4/SPX/APOA5/SLC10A4/PCSK9/LCN12/GLTPD2	48
BP	GO:0030888	regulation of B cell proliferation	16/1148	61/18670	5.50017e-07	1.60327e-05	1.22548e-05	BTK/CD74/CHRNB2/GPR183/FCGR2B/NCKAP1L/IL10/PTPRC/TLR4/TYROBP/IRS2/TNFSF13B/CD300A/SASH3/IL21/FCRL3	16
BP	GO:0002920	regulation of humoral immune response	25/1148	134/18670	5.58113e-07	1.61757e-05	1.23641e-05	C1QA/C1QB/C1QC/C3AR1/C5AR1/C7/C8A/C8G/CD5L/CCR7/CR1/F2/FCER2/FCGR2B/HPX/IL1B/LTA/PGC/PTPRC/TNF/VTN/CXCL13/VSIG4/CFHR5/ACOD1	25
BP	GO:0050729	positive regulation of inflammatory response	27/1148	153/18670	6.34951e-07	1.82981e-05	1.39864e-05	BTK/CD28/CCR7/FABP4/FCER1G/IL1B/IDO1/LTA/OSM/PIK3CG/PTGER4/CCL1/CCL3/CCL18/TAC1/TLR4/TNF/TNFSF11/TLR7/TREM2/IL21/CLEC7A/TLR10/IL17F/GBP5/LILRA5/CCR2	27
BP	GO:0007188	adenylate cyclase-modulating G protein-coupled receptor signaling pathway	34/1148	221/18670	6.94076e-07	1.9889e-05	1.52024e-05	ADCY8/ADRA1A/ADRA2C/ADRB3/ADGRB1/CALCA/CALCB/CASR/CHGA/CRHR2/DRD5/ADGRE1/FPR1/FPR2/GALR1/GNAT1/GRM4/IAPP/CXCL10/CXCL9/NOS1/PTGER4/PTH/CXCL11/GPR65/LGR5/MARCO/GLP2R/HRH3/HRH4/P2RY12/ADGRE3/RXFP2/ADGRG4	34
BP	GO:0032613	interleukin-10 production	15/1148	55/18670	7.17628e-07	2.04484e-05	1.56299e-05	AGER/CD28/CD40LG/FCER1G/FCGR2B/IDO1/TLR4/TYROBP/LILRB1/CD274/TREM2/SASH3/CLEC7A/PDCD1LG2/LILRA5	15
BP	GO:0032368	regulation of lipid transport	24/1148	127/18670	7.33588e-07	2.07864e-05	1.58883e-05	APOA4/APOC1/APOC2/APOC3/BMP6/CRH/FABP3/GALR1/IL1B/ITGB3/NTSR1/P2RX7/SPP1/TAC1/PLA2G10/CYP4F2/TNFSF11/IRS2/ADIPOQ/GAL/RETN/ABCG8/APOA5/PCSK9	24
BP	GO:0002923	regulation of humoral immune response mediated by circulating immunoglobulin	7/1148	11/18670	8.65454e-07	2.42496e-05	1.85355e-05	CR1/FCER2/FCGR2B/HPX/LTA/PTPRC/TNF	7
BP	GO:1902563	regulation of neutrophil activation	7/1148	11/18670	8.65454e-07	2.42496e-05	1.85355e-05	FCGR2B/ITGAM/ITGB2/PTAFR/CD300A/CD177/PRAM1	7
BP	GO:0045410	positive regulation of interleukin-6 biosynthetic process	8/1148	15/18670	8.70157e-07	2.42496e-05	1.85355e-05	AGER/CD74/EREG/IL1B/PTAFR/TNF/TYROBP/CLEC7A	8
BP	GO:0001912	positive regulation of leukocyte mediated cytotoxicity	15/1148	56/18670	9.24856e-07	2.56332e-05	1.9593e-05	CD1A/CD1B/CD1C/CD1E/IL12RB1/ITGAM/SH2D1A/P2RX7/PTPRC/TYROBP/CRTAM/IL21/NCR3/RAET1G/KLRC4-KLRK1	15
BP	GO:1903038	negative regulation of leukocyte cell-cell adhesion	24/1148	129/18670	9.85535e-07	2.71232e-05	2.0732e-05	CD80/CD86/CD74/FCGR2B/FGL1/IL2RA/IL10/IDO1/SPN/SCGB1A1/LILRB2/GPNMB/LILRB1/FGL2/CD300A/VSIG4/PTPN22/PLA2G2D/CD274/TBX21/TNFAIP8L2/PDCD1LG2/HAVCR2/CLEC4G	24
BP	GO:1903706	regulation of hemopoiesis	57/1148	475/18670	9.89313e-07	2.71232e-05	2.0732e-05	AGER/BTK/C1QC/CD2/CD4/CD28/CD80/CD86/CD74/CCR1/CR1/CSF2/EVI2B/FCGR2B/NCKAP1L/HLA-DOA/HOXA9/IL2RA/IL7R/IL12RB1/INHA/OSM/POU4F1/PRKCB/PTPRC/CCL3/CCL19/SPI1/THPO/TLR4/TNF/TYROBP/H4C6/H4C13/TNFSF11/H3C7/ADIPOQ/CD101/TESPA1/LILRB2/LILRB1/FGL2/LILRB4/LILRB3/TBX21/TREM2/SASH3/TESC/SLAMF8/DCSTAMP/NLRP3/FCRL3/OCSTAMP/PIK3R6/NFAM1/HES5/CCR2	57
BP	GO:1903708	positive regulation of hemopoiesis	30/1148	185/18670	1.00697e-06	2.74588e-05	2.09885e-05	AGER/BTK/CD4/CD80/CD86/CD74/CCR1/EVI2B/NCKAP1L/IL2RA/IL7R/IL12RB1/POU4F1/PTPRC/CCL19/THPO/TNF/TYROBP/TNFSF11/CD101/TESPA1/LILRB2/LILRB4/TREM2/SASH3/TESC/DCSTAMP/NLRP3/OCSTAMP/PIK3R6	30
BP	GO:0042100	B cell proliferation	20/1148	95/18670	1.03989e-06	2.8205e-05	2.15589e-05	BTK/CD40LG/CD74/CHRNB2/GPR183/FCGR2B/NCKAP1L/IL7R/IL10/CD180/PTPRC/TLR4/TYROBP/IRS2/TNFSF13B/CD300A/SASH3/IL21/FCRL3/GAPT	20
BP	GO:0002690	positive regulation of leukocyte chemotaxis	19/1148	87/18670	1.06836e-06	2.8823e-05	2.20312e-05	AIF1/C3AR1/C5AR1/CD74/CCR1/CCR6/CCR7/CMKLR1/F7/VEGFD/FPR2/NCKAP1L/CXCL10/CCL1/CCL3/CCL19/THBS4/CXCL13/CCR2	19
BP	GO:0050730	regulation of peptidyl-tyrosine phosphorylation	37/1148	256/18670	1.09266e-06	2.93226e-05	2.24131e-05	ADRA1A/AREG/BMP6/CCK/CD4/CD80/CD74/CSF1R/CSF2/EPHA7/EREG/FCGR1A/GH2/HPX/HRG/ITGB2/ITGB3/KIT/OSM/PTPRC/SPINK1/THBS4/TNF/VTN/NEURL1/CRLF1/ADIPOQ/CD300A/ANGPT4/TREM2/CASS4/IL21/SAMSN1/IL22RA2/LILRA5/HES5/NCF1	37
BP	GO:0048247	lymphocyte chemotaxis	16/1148	64/18670	1.11242e-06	2.96958e-05	2.26983e-05	GPR183/CXCL10/PIK3CG/CCL1/CCL3/CCL8/CCL13/CCL17/CCL18/CCL19/CCL23/CXCL11/CXCL13/C10orf99/CCR2/KLRC4-KLRK1	16
BP	GO:0015849	organic acid transport	44/1148	333/18670	1.35744e-06	3.58589e-05	2.74092e-05	AQP9/CASR/CCK/AKR1C4/ABCC2/AKR1C1/FABP4/FABP3/FOLR2/IL1B/NTSR1/OCA2/P2RX7/PLA2G4A/SLC1A3/SLC7A2/SLC10A2/SLCO1A2/SNAP25/SYT4/SLC7A5/PLA2G10/CYP4F2/TNFSF11/IRS2/SLC7A7/NR1H4/SLCO1B1/SLC38A3/SLC7A9/HRH3/SLCO2B1/PLA2G2D/SPX/SLC7A3/SLC25A21/SLC38A8/SLC16A14/SLC5A12/SLC10A4/SLC17A8/SLC13A5/LCN12/SLC6A17	44
BP	GO:0046942	carboxylic acid transport	44/1148	333/18670	1.35744e-06	3.58589e-05	2.74092e-05	AQP9/CASR/CCK/AKR1C4/ABCC2/AKR1C1/FABP4/FABP3/FOLR2/IL1B/NTSR1/OCA2/P2RX7/PLA2G4A/SLC1A3/SLC7A2/SLC10A2/SLCO1A2/SNAP25/SYT4/SLC7A5/PLA2G10/CYP4F2/TNFSF11/IRS2/SLC7A7/NR1H4/SLCO1B1/SLC38A3/SLC7A9/HRH3/SLCO2B1/PLA2G2D/SPX/SLC7A3/SLC25A21/SLC38A8/SLC16A14/SLC5A12/SLC10A4/SLC17A8/SLC13A5/LCN12/SLC6A17	44
BP	GO:0051048	negative regulation of secretion	35/1148	238/18670	1.40999e-06	3.70542e-05	2.83228e-05	ADRA2C/CD74/CHGA/CIDEA/CRH/FCGR2B/IL1B/IL10/IL13RA2/INHA/INS/KCNJ11/MTNR1B/OSM/PTGER4/SYT4/TNF/CYP4F2/CD84/ADIPOQ/STXBP5L/NR1H4/LILRB1/HRH3/CD300A/PTPN22/TLR8/CARD18/P2RY12/SPX/NLRP3/CD200R1/LILRA5/TIFAB/CCR2	35
BP	GO:0030100	regulation of endocytosis	39/1148	281/18670	1.58767e-06	4.15087e-05	3.17276e-05	AHSG/APOC1/APOC2/APOC3/AZU1/CAV3/CD14/DOCK2/FCER1G/FCGR2B/FGR/FPR2/H1-1/HCK/NCKAP1L/IL1B/ITGB3/PTPRC/PTX3/CCL19/SYT4/TF/TNF/VTN/SYT7/ADIPOQ/SIRPB1/LILRB1/CD300A/CALY/TREM2/NECAB2/CD177/CLEC7A/APOA5/SIRPA/CD300LF/PCSK9/RSPO1	39
BP	GO:0030072	peptide hormone secretion	36/1148	250/18670	1.6609e-06	4.32004e-05	3.30207e-05	ADCY8/ADRA2C/CASR/CHGA/CPE/CRH/FGA/FGB/FGG/GIP/HNF4A/HTR2C/IL1B/INS/PDX1/KCNC2/KCNJ11/MTNR1B/NEUROD1/PTPRN/SNAP25/SSTR5/ABCC8/HNF1A/TFAP2B/TNF/VGF/TNFSF11/IRS2/BRSK2/SYT7/STXBP5L/NR1H4/GAL/SLC30A8/RFX6	36
BP	GO:0006909	phagocytosis	47/1148	369/18670	1.70514e-06	4.41249e-05	3.37274e-05	AHSG/AIF1/AZU1/ADGRB1/CD3G/CD14/CEACAM4/CRP/DOCK2/ELANE/FCER1G/FCGR1A/FCGR2A/FCGR2B/FCGR3A/FCN1/FGR/FPR2/HCK/NCKAP1L/IRF8/IL1B/ITGAL/ITGAM/ITGB2/ITGB3/MSR1/MYH2/NCF2/NCF4/P2RX7/PTPRC/PTX3/TLR4/TNF/TYROBP/MARCO/SYT7/ADIPOQ/SIRPB1/CD300A/TREM2/CLEC7A/COLEC12/PLD4/SIRPA/CD300LF	47
BP	GO:1905954	positive regulation of lipid localization	18/1148	82/18670	1.88639e-06	4.85674e-05	3.71231e-05	APOB/BMP6/CIDEA/CRH/FABP3/GALR1/IL1B/MSR1/NTSR1/P2RX7/SPP1/TAC1/PLA2G10/CYP4F2/TNFSF11/ADIPOQ/GAL/RETN	18
BP	GO:0045416	positive regulation of interleukin-8 biosynthetic process	7/1148	12/18670	1.96636e-06	5.03706e-05	3.85013e-05	CD74/ELANE/TLR4/TNF/TLR7/TLR8/CLEC7A	7
BP	GO:0015718	monocarboxylic acid transport	27/1148	162/18670	2.01231e-06	5.12886e-05	3.9203e-05	AQP9/CASR/AKR1C4/ABCC2/AKR1C1/FABP4/FABP3/IL1B/NTSR1/P2RX7/PLA2G4A/SLC10A2/SLCO1A2/PLA2G10/CYP4F2/TNFSF11/IRS2/NR1H4/SLCO1B1/SLC38A3/SLCO2B1/PLA2G2D/SPX/SLC16A14/SLC5A12/SLC10A4/LCN12	27
BP	GO:0042445	hormone metabolic process	34/1148	232/18670	2.14875e-06	5.44922e-05	4.16517e-05	ADH1B/BMP6/SERPINA6/CES1/CGA/CHAT/AKR1C4/CPA3/CPE/CRABP1/CRH/CTSG/CYP27A1/AKR1C1/AKR1C2/DIO1/PRLHR/HSD11B1/IL1B/FURIN/PCSK1/PCSK2/KLK6/RPE65/SLC5A5/SPP1/TNF/AKR1C3/PPARGC1A/GAL/UGT1A8/UGT1A7/UGT1A3/AKR1B10	34
BP	GO:0050731	positive regulation of peptidyl-tyrosine phosphorylation	30/1148	192/18670	2.22792e-06	5.62189e-05	4.29716e-05	ADRA1A/AREG/BMP6/CCK/CD4/CD80/CD74/CSF1R/CSF2/EREG/FCGR1A/GH2/HPX/ITGB3/KIT/OSM/PTPRC/THBS4/TNF/VTN/NEURL1/CRLF1/ADIPOQ/ANGPT4/TREM2/CASS4/IL21/LILRA5/HES5/NCF1	30
BP	GO:0015721	bile acid and bile salt transport	10/1148	27/18670	2.39106e-06	5.97411e-05	4.56638e-05	AQP9/AKR1C4/ABCC2/AKR1C1/SLC10A2/SLCO1A2/NR1H4/SLCO1B1/SLCO2B1/SLC10A4	10
BP	GO:0036336	dendritic cell migration	10/1148	27/18670	2.39106e-06	5.97411e-05	4.56638e-05	CCR1/CCR5/CCR6/CCR7/GPR183/PIK3CG/CCL19/SLAMF8/DOCK8/CCR2	10
BP	GO:0007200	phospholipase C-activating G protein-coupled receptor signaling pathway	20/1148	100/18670	2.42768e-06	6.03587e-05	4.61359e-05	ADRA1A/C3AR1/C5AR1/CALCA/CASR/CCKAR/CHGA/CMKLR1/CX3CR1/DRD5/F2/FPR1/FPR2/FPR3/GPR33/HTR2C/GPR65/P2RY10/P2RY12/GPR174	20
BP	GO:0001914	regulation of T cell mediated cytotoxicity	11/1148	33/18670	2.49498e-06	6.17296e-05	4.71837e-05	AGER/CD1A/CD1B/CD1C/CD1E/FCGR2B/IL7R/IL12RB1/P2RX7/PTPRC/LILRB1	11
BP	GO:0050702	interleukin-1 beta secretion	14/1148	53/18670	2.55337e-06	6.28675e-05	4.80535e-05	CASP1/CCR7/ORM1/P2RX7/CCL3/CCL19/TLR4/TLR8/NLRC4/CARD18/NLRP3/GBP5/HMGB4/LILRA5	14
BP	GO:0002218	activation of innate immune response	42/1148	319/18670	2.57428e-06	6.3076e-05	4.82129e-05	APOB/BTK/CD14/FCER1G/FCN1/FGA/FGB/FGG/HCK/ITGAM/ITGB2/MUC2/MUC5AC/PAK3/TLR4/MARCO/NR1H4/CLEC10A/CD300A/LILRA4/PTPN22/CD209/CLEC4A/TLR7/TLR8/MUC13/NLRC4/CLEC7A/COLEC12/TLR10/HAVCR2/CLEC6A/FCRL3/MUCL1/PIK3AP1/HMGB4/CD300LF/PYHIN1/CLEC4C/CLEC4D/ACOD1/KLRC4-KLRK1	42
BP	GO:1904951	positive regulation of establishment of protein localization	54/1148	456/18670	2.84226e-06	6.93074e-05	5.29759e-05	ADCY8/AGER/AIF1/ANXA13/BMP6/CASP1/CASR/CD2/CD14/CD33/CRH/CSF1R/FCN1/FGA/FGB/FGG/FGR/GIP/IL1B/IL10/INS/PDX1/ITGAM/ITGB2/ORM1/OSM/P2RX7/PAEP/PTGER4/CCL1/CCL3/CCL19/TLR4/TNF/ZIC1/IRS2/NR1H4/TENM1/CLEC5A/PTPN22/CD274/TLR8/CD244/TREM2/CRTAM/HAVCR2/CLEC6A/IL17F/NLRP3/HMGB4/SLC30A8/RFX6/CLEC9A/LILRA5	54
BP	GO:0032370	positive regulation of lipid transport	15/1148	61/18670	3.0028e-06	7.28717e-05	5.57003e-05	BMP6/CRH/FABP3/GALR1/IL1B/NTSR1/P2RX7/SPP1/TAC1/PLA2G10/CYP4F2/TNFSF11/ADIPOQ/GAL/RETN	15
BP	GO:0032655	regulation of interleukin-12 production	14/1148	54/18670	3.25346e-06	7.78374e-05	5.94959e-05	AGER/CD40LG/CCR7/CMKLR1/IRF8/IL10/IDO1/LTB/CCL19/TLR4/LILRB1/TLR8/CLEC7A/LILRA5	14
BP	GO:0032663	regulation of interleukin-2 production	14/1148	54/18670	3.25346e-06	7.78374e-05	5.94959e-05	CD4/CD28/CD80/CD86/IL1B/PTPRC/NR1H4/VSIG4/TBX21/SASH3/CLEC7A/HAVCR2/IL17F/CCR2	14
BP	GO:0050994	regulation of lipid catabolic process	14/1148	54/18670	3.25346e-06	7.78374e-05	5.94959e-05	ABCD2/APOA4/APOC1/APOC2/APOC3/CIDEA/IL1B/INS/PIK3CG/TNF/IRS2/FGF21/ANGPTL3/APOA5	14
BP	GO:0042533	tumor necrosis factor biosynthetic process	11/1148	34/18670	3.48404e-06	8.2575e-05	6.31171e-05	AGER/AZU1/CX3CR1/CYBB/IL10/SPN/TLR4/TYROBP/LILRB1/CLEC7A/CCR2	11
BP	GO:0042534	regulation of tumor necrosis factor biosynthetic process	11/1148	34/18670	3.48404e-06	8.2575e-05	6.31171e-05	AGER/AZU1/CX3CR1/CYBB/IL10/SPN/TLR4/TYROBP/LILRB1/CLEC7A/CCR2	11
BP	GO:0006836	neurotransmitter transport	37/1148	269/18670	3.61459e-06	8.52707e-05	6.51777e-05	ADRA1A/BTK/CHAT/CHRNA3/CHRNA5/CHRNB2/CHRNB3/CRH/CSF2/DDC/FCER1G/GABRA2/GRM4/HTR2C/ITGB3/NOS1/NTSR1/P2RX7/PRKCB/RAB3B/SLC1A3/SLC6A2/SLC6A4/SNAP25/SYT4/SYT5/TNFSF11/STX11/CHRNA6/SYT7/STXBP5L/CPLX2/LILRB1/HRH3/GABRQ/SLC17A8/SLC6A17	37
BP	GO:0032623	interleukin-2 production	15/1148	62/18670	3.73794e-06	8.77723e-05	6.70898e-05	CD4/CD28/CD80/CD86/FCER1G/IL1B/PTPRC/NR1H4/VSIG4/TBX21/SASH3/CLEC7A/HAVCR2/IL17F/CCR2	15
BP	GO:0050766	positive regulation of phagocytosis	16/1148	70/18670	3.98266e-06	9.30877e-05	7.11527e-05	AHSG/AZU1/DOCK2/FCER1G/FCGR2B/FPR2/NCKAP1L/IL1B/PTPRC/PTX3/TNF/SIRPB1/TREM2/CLEC7A/SIRPA/CD300LF	16
BP	GO:0045086	positive regulation of interleukin-2 biosynthetic process	7/1148	13/18670	4.03352e-06	9.38441e-05	7.17309e-05	CD4/CD28/CD80/CD86/IL1B/PTPRC/CLEC7A	7
BP	GO:0090276	regulation of peptide hormone secretion	31/1148	208/18670	4.18625e-06	9.69528e-05	7.4107e-05	ADCY8/ADRA2C/CASR/CHGA/CRH/FGA/FGB/FGG/GIP/HNF4A/HTR2C/IL1B/INS/PDX1/KCNC2/KCNJ11/MTNR1B/NEUROD1/SNAP25/SSTR5/ABCC8/TFAP2B/TNF/TNFSF11/IRS2/BRSK2/SYT7/STXBP5L/NR1H4/SLC30A8/RFX6	31
BP	GO:0002673	regulation of acute inflammatory response	26/1148	159/18670	4.44462e-06	0.000102469	7.83231e-05	BTK/C1QA/C1QB/C1QC/C3AR1/C5AR1/C7/C8A/C8G/CD5L/CCR7/CR1/F2/FCER1G/FCGR2B/IL1B/INS/OSM/PIK3CG/TAC1/TNF/VTN/TNFSF11/VSIG4/CFHR5/NLRP3	26
BP	GO:0045619	regulation of lymphocyte differentiation	27/1148	169/18670	4.60605e-06	0.00010571	8.08005e-05	BTK/CD2/CD28/CD80/CD86/CD74/CR1/NCKAP1L/HLA-DOA/IL2RA/IL7R/IL12RB1/INHA/PTPRC/CCL19/TESPA1/LILRB2/FGL2/LILRB4/TBX21/SASH3/SLAMF8/NLRP3/FCRL3/PIK3R6/NFAM1/CCR2	27
BP	GO:0010959	regulation of metal ion transport	48/1148	394/18670	4.63945e-06	0.000105997	8.10198e-05	CAMK2B/CASR/CAV3/CD4/CD33/CCR1/SLC31A2/CRH/NKX2-5/F2/FGF12/IL16/CXCL10/KCNC2/CXCL9/MTNR1B/NOS1/NTSR1/P2RX7/PIK3CG/PTH/SCN2B/CCL3/CXCL11/SLC8A1/SPINK1/STAC/TF/CD84/HAP1/LILRB2/LILRB1/KCNE4/GAL/BPIFA1/TRPV2/FXYD4/TREM2/TESC/SLC30A10/P2RY12/WNK2/NKAIN1/FCRL3/NKAIN2/PCSK9/LILRA5/LRRC26	48
BP	GO:0032615	interleukin-12 production	14/1148	56/18670	5.18418e-06	0.000117911	9.01267e-05	AGER/CD40LG/CCR7/CMKLR1/IRF8/IL10/IDO1/LTB/CCL19/TLR4/LILRB1/TLR8/CLEC7A/LILRA5	14
BP	GO:0002688	regulation of leukocyte chemotaxis	21/1148	114/18670	5.43272e-06	0.000123012	9.40259e-05	AIF1/C3AR1/C5AR1/CD74/CCR1/CCR6/CCR7/CMKLR1/F7/VEGFD/FPR2/NCKAP1L/CXCL10/CCL1/CCL3/CCL19/THBS4/CXCL13/SLAMF8/CCR2/KLRC4-KLRK1	21
BP	GO:0002704	negative regulation of leukocyte mediated immunity	13/1148	49/18670	5.513e-06	0.000123725	9.4571e-05	CR1/FCGR2B/IL7R/IL13RA2/PTPRC/CD84/LILRB1/CD300A/TBX21/HAVCR2/CLEC4G/CLEC12B/CCR2	13
BP	GO:0032757	positive regulation of interleukin-8 production	13/1148	49/18670	5.513e-06	0.000123725	9.4571e-05	CD2/CD14/CD74/ELANE/FCN1/IL1B/TLR4/TNF/ADIPOQ/TLR7/TLR8/CD244/CLEC7A	13
BP	GO:1903531	negative regulation of secretion by cell	31/1148	211/18670	5.65621e-06	0.00012638	9.66001e-05	ADRA2C/CHGA/CIDEA/CRH/FCGR2B/IL1B/IL10/IL13RA2/INHA/INS/KCNJ11/MTNR1B/OSM/PTGER4/SYT4/TNF/CD84/ADIPOQ/STXBP5L/NR1H4/LILRB1/HRH3/CD300A/PTPN22/TLR8/CARD18/P2RY12/NLRP3/CD200R1/LILRA5/CCR2	31
BP	GO:0022408	negative regulation of cell-cell adhesion	28/1148	181/18670	5.84669e-06	0.000130063	9.94153e-05	BMP6/CD80/CD86/CD74/FCGR2B/FGG/FGL1/IL2RA/IL10/IDO1/SPN/SCGB1A1/ADIPOQ/LILRB2/GPNMB/LILRB1/FGL2/CD300A/VSIG4/PTPN22/PLA2G2D/CD274/TBX21/TNFAIP8L2/PDCD1LG2/HAVCR2/B4GALNT2/CLEC4G	28
BP	GO:1903556	negative regulation of tumor necrosis factor superfamily cytokine production	16/1148	72/18670	5.88444e-06	0.000130331	9.96204e-05	CD33/CIDEA/IL10/ORM1/TLR4/ADIPOQ/NR1H4/GPNMB/LILRB1/LILRA4/PTPN22/CD274/CLEC4A/TREM2/HAVCR2/SIRPA	16
BP	GO:0002286	T cell activation involved in immune response	20/1148	106/18670	6.19365e-06	0.000136583	0.000104399	CD1C/CD80/CD86/GPR183/FCER1G/FCGR2B/HLA-DMB/IL12RB1/ITGAL/LCP1/PTGER4/CCL19/SPN/EOMES/LILRB1/FGL2/TBX21/HAVCR2/NLRP3/CLEC4D	20
BP	GO:0019884	antigen processing and presentation of exogenous antigen	28/1148	182/18670	6.51213e-06	0.000142985	0.000109292	CD1A/CD1B/CD1C/CD1E/CD74/CTSV/CYBB/FCER1G/FCGR1A/FCGR1B/FCGR2B/HLA-DMB/HLA-DOA/HLA-DPA1/HLA-DPB1/HLA-DQA1/HLA-DQA2/HLA-DQB1/HLA-DQB2/HLA-DRA/HLA-DRB1/HLA-DRB5/NCF2/NCF4/CD207/CLEC4A/CAPZA3/NCF1	28
BP	GO:0051896	regulation of protein kinase B signaling	34/1148	244/18670	6.66369e-06	0.000145682	0.000111354	AREG/CAV3/CD28/CD80/CD86/CHI3L1/CCR7/CX3CR1/AKR1C2/EREG/F7/IAPP/INS/KIT/MYOC/OSM/PIK3CG/RET/CCL3/CCL19/THPO/TNF/TNFSF11/AKR1C3/IRS2/FGF16/PIK3R5/ICOS/TRAT1/P2RY12/LIN28A/PIK3AP1/NRG4/KLB	34
BP	GO:0002758	innate immune response-activating signal transduction	39/1148	298/18670	6.71415e-06	0.000146155	0.000111716	APOB/BTK/CD14/FCER1G/FCN1/FGA/FGB/FGG/HCK/ITGAM/ITGB2/MUC2/MUC5AC/PAK3/TLR4/MARCO/NR1H4/CLEC10A/CD300A/LILRA4/PTPN22/CD209/CLEC4A/TLR7/TLR8/MUC13/CLEC7A/COLEC12/TLR10/HAVCR2/CLEC6A/FCRL3/MUCL1/PIK3AP1/CD300LF/CLEC4C/CLEC4D/ACOD1/KLRC4-KLRK1	39
BP	GO:0045807	positive regulation of endocytosis	25/1148	153/18670	6.838e-06	0.000148029	0.000113148	AHSG/AZU1/CAV3/CD14/DOCK2/FCER1G/FCGR2B/FPR2/H1-1/NCKAP1L/IL1B/PTPRC/PTX3/CCL19/TF/TNF/VTN/SIRPB1/CALY/TREM2/CLEC7A/APOA5/SIRPA/CD300LF/PCSK9	25
BP	GO:0002407	dendritic cell chemotaxis	9/1148	24/18670	6.8586e-06	0.000148029	0.000113148	CCR1/CCR5/CCR6/CCR7/GPR183/PIK3CG/CCL19/SLAMF8/CCR2	9
BP	GO:0015844	monoamine transport	18/1148	90/18670	7.65312e-06	0.000164477	0.00012572	ADRA2C/CHGA/CHRNB2/CRH/FCER1G/ITGB3/NOS1/RAB3B/SLC6A2/SLC6A4/SYT4/SYT5/CHRNA6/SYT7/LILRB1/HRH3/P2RY12/SLC29A4	18
BP	GO:0007162	negative regulation of cell adhesion	38/1148	289/18670	7.86368e-06	0.000168289	0.000128634	BMP6/CD80/CD86/CD74/DSCAM/FCGR2B/FGG/FGL1/HRG/TNC/IL2RA/IL10/IDO1/KNG1/MYOC/PTPRC/PTPRO/SPN/SCGB1A1/ADIPOQ/PLXNC1/LILRB2/GPNMB/LILRB1/FGL2/CD300A/VSIG4/PTPN22/PLA2G2D/ADAMDEC1/CD274/TBX21/TNFAIP8L2/PDCD1LG2/HAVCR2/B4GALNT2/DACT2/CLEC4G	38
BP	GO:0045076	regulation of interleukin-2 biosynthetic process	8/1148	19/18670	8.18601e-06	0.000173721	0.000132786	CD4/CD28/CD80/CD86/IL1B/PTPRC/CLEC7A/IL17F	8
BP	GO:0045414	regulation of interleukin-8 biosynthetic process	8/1148	19/18670	8.18601e-06	0.000173721	0.000132786	CD74/ELANE/TLR4/TNF/TLR7/TLR8/CLEC7A/IL17F	8
BP	GO:0032642	regulation of chemokine production	17/1148	82/18670	8.22208e-06	0.00017376	0.000132815	AGER/AIF1/AZU1/CD74/CSF1R/ELANE/IL1B/IL10/TLR4/TNF/ADIPOQ/NR1H4/TLR7/TREM2/CLEC7A/HAVCR2/SIRPA	17
BP	GO:0002761	regulation of myeloid leukocyte differentiation	21/1148	117/18670	8.29227e-06	0.000174516	0.000133393	C1QC/CD4/CD74/CCR1/EVI2B/INHA/POU4F1/CCL3/TLR4/TNF/TYROBP/TNFSF11/ADIPOQ/CD101/LILRB1/LILRB4/LILRB3/TREM2/TESC/DCSTAMP/OCSTAMP	21
BP	GO:2000833	positive regulation of steroid hormone secretion	6/1148	10/18670	9.04162e-06	0.0001895	0.000144847	BMP6/CRH/GALR1/TAC1/GAL/RETN	6
BP	GO:0043491	protein kinase B signaling	36/1148	269/18670	9.10212e-06	0.000189983	0.000145216	AREG/CAV3/CD28/CD80/CD86/CHI3L1/CCR7/CX3CR1/AKR1C2/EREG/F7/IAPP/IL1B/INS/KIT/MYOC/OSM/PAX2/PIK3CG/RET/CCL3/CCL19/THPO/TNF/TNFSF11/AKR1C3/IRS2/FGF16/PIK3R5/ICOS/TRAT1/P2RY12/LIN28A/PIK3AP1/NRG4/KLB	36
BP	GO:2000106	regulation of leukocyte apoptotic process	17/1148	83/18670	9.75471e-06	0.00020277	0.00015499	BTK/CD3G/CD74/CCR5/CCR7/FCER1G/IL7R/IL10/IDO1/P2RX7/CCL19/IRS2/LILRB1/CD274/LGALS14/DOCK8/PTCRA	17
BP	GO:0002507	tolerance induction	9/1148	25/18670	1.0133e-05	0.00020892	0.000159691	CLC/CCR4/IL2RA/IDO1/LILRB2/CD274/ICOS/HAVCR2/ACOD1	9
BP	GO:0050927	positive regulation of positive chemotaxis	9/1148	25/18670	1.0133e-05	0.00020892	0.000159691	AGER/AZU1/CASR/CCR4/F7/VEGFD/IL16/SCG2/ARTN	9
BP	GO:0019933	cAMP-mediated signaling	28/1148	187/18670	1.10017e-05	0.000225137	0.000172086	ADCY8/ADRA1A/ADRA2C/ADRB3/ADGRB1/CALCA/CALCB/CHGA/CRH/DEFB1/DRD5/ADGRE1/GALR1/GIP/IAPP/CXCL10/CXCL9/NOS1/PDE3A/PTGER4/PTH/CXCL11/GPR65/LGR5/GAL/ADGRE3/RXFP2/ADGRG4	28
BP	GO:0031348	negative regulation of defense response	33/1148	239/18670	1.10083e-05	0.000225137	0.000172086	AGER/ABCD2/CCK/CR1/ELANE/F2/FCGR2B/FPR2/IL2RA/IL10/INS/KRT1/PROC/PTGER4/PTPRC/ADIPOQ/NR1H4/LILRB1/FGL2/VSIG4/SAMHD1/MMP26/SLAMF8/TNFAIP8L2/HAVCR2/SIGLEC10/SIGLEC11/NLRP3/IL22RA2/CD200R1/SIRPA/CLEC12B/ACOD1	33
BP	GO:0006814	sodium ion transport	31/1148	218/18670	1.11016e-05	0.000226134	0.000172848	ATP6V1B1/CAV3/NKX2-5/FGF12/NOS1/P2RX7/SCN2B/SCN3A/SCN4A/SCN10A/SLC5A5/SLC8A1/SLC10A2/SLC12A3/SLC38A3/TRPM5/BPIFA1/FXYD4/TESC/SLC28A3/WNK2/NKAIN1/SLC5A11/SLC24A4/SLC38A8/NKAIN2/SLC5A12/SLC10A4/SLC17A8/PCSK9/SLC13A5	31
BP	GO:0045576	mast cell activation	14/1148	60/18670	1.22978e-05	0.000249497	0.000190706	BTK/CHGA/FCER1G/FGR/IL13RA2/KIT/LCP2/PIK3CG/LAT2/CD84/CPLX2/CD300A/CD300LF/MILR1	14
BP	GO:0002698	negative regulation of immune effector process	21/1148	120/18670	1.24488e-05	0.000251543	0.00019227	CR1/FCGR2B/IL2RA/IL7R/IL10/IL13RA2/INS/PTPRC/TNF/CD84/LILRB1/FGL2/CD300A/VSIG4/TBX21/SLAMF8/HAVCR2/FCRL3/CLEC4G/CLEC12B/CCR2	21
BP	GO:0003002	regionalization	43/1148	351/18670	1.24978e-05	0.000251543	0.00019227	ASCL1/C1QA/CDX2/NKX2-5/DLX1/DLX2/FOXD1/GBX2/HOXA9/HOXA11/HOXB9/HOXC6/HOXC8/HOXC9/HOXC10/HOXC11/HOXD8/HOXD11/HOXD13/ITGAM/NEUROD1/OTX1/OTX2/PAX2/PAX7/PITX2/ZIC3/ALX1/EOMES/LHX2/BASP1/DLL3/SIX2/VAX2/HES6/BARX1/DMRT3/GREM2/BHLHE41/FOXN4/RIPPLY2/HES5/TIFAB	43
BP	GO:0015837	amine transport	19/1148	102/18670	1.27209e-05	0.000253568	0.000193818	ADRA2C/AQP9/CCK/CHGA/CHRNA3/CHRNB2/CRH/DDC/NTSR1/P2RX7/RAB3B/SYT4/SYT5/CHRNA6/SYT7/SLC38A3/HRH3/RHCG/P2RY12	19
BP	GO:0002700	regulation of production of molecular mediator of immune response	23/1148	139/18670	1.27484e-05	0.000253568	0.000193818	BTK/CD28/CD40LG/CD74/CLC/FCER1G/FCGR2B/HPX/IL1B/IL10/IL13RA2/PGC/PTPRC/TLR4/TNF/LILRB1/TBX21/CD244/SASH3/NLRP3/FCRL3/RAET1G/CCR2	23
BP	GO:0007189	adenylate cyclase-activating G protein-coupled receptor signaling pathway	23/1148	139/18670	1.27484e-05	0.000253568	0.000193818	ADCY8/ADRA1A/ADRA2C/ADRB3/ADGRB1/CALCA/CALCB/CHGA/DRD5/ADGRE1/GALR1/IAPP/CXCL10/CXCL9/NOS1/PTGER4/PTH/CXCL11/GPR65/LGR5/ADGRE3/RXFP2/ADGRG4	23
BP	GO:0002577	regulation of antigen processing and presentation	8/1148	20/18670	1.29083e-05	0.000253762	0.000193966	CD74/CCR7/FCGR2B/HLA-DOA/CCL19/LILRB2/FGL2/TREM2	8
BP	GO:0042228	interleukin-8 biosynthetic process	8/1148	20/18670	1.29083e-05	0.000253762	0.000193966	CD74/ELANE/TLR4/TNF/TLR7/TLR8/CLEC7A/IL17F	8
BP	GO:0042535	positive regulation of tumor necrosis factor biosynthetic process	8/1148	20/18670	1.29083e-05	0.000253762	0.000193966	AGER/AZU1/CYBB/SPN/TLR4/TYROBP/CLEC7A/CCR2	8
BP	GO:0018108	peptidyl-tyrosine phosphorylation	44/1148	363/18670	1.30066e-05	0.000254707	0.000194689	ADRA1A/AREG/BMP6/BTK/CCK/CD4/CD80/CD74/CSF1R/CSF2/EPHA7/EPHA8/EREG/FCGR1A/FGR/GH2/HCK/HPX/HRG/ITGB2/ITGB3/KIT/MATK/OSM/PTPRC/RET/SLA/SPINK1/THBS4/TNF/VTN/NEURL1/CRLF1/ADIPOQ/CD300A/ANGPT4/TREM2/CASS4/IL21/SAMSN1/IL22RA2/LILRA5/HES5/NCF1	44
BP	GO:0002526	acute inflammatory response	31/1148	220/18670	1.33681e-05	0.000260782	0.000199331	AHSG/BTK/C1QA/C1QB/C1QC/C3AR1/C5AR1/C7/C8A/C8G/CD5L/CCR7/CR1/CRP/ELANE/F2/FCER1G/FCGR2B/IL1B/INS/ORM1/OSM/PIK3CG/TAC1/TNF/VTN/TNFSF11/CD163/VSIG4/CFHR5/NLRP3	31
BP	GO:0050926	regulation of positive chemotaxis	9/1148	26/18670	1.46541e-05	0.000284771	0.000217668	AGER/AZU1/CASR/CCR4/F7/VEGFD/IL16/SCG2/ARTN	9
BP	GO:0050777	negative regulation of immune response	24/1148	150/18670	1.49339e-05	0.000289102	0.000220979	AMBP/CR1/FCGR2B/IL2RA/IL7R/IL10/IL13RA2/INS/PTPRC/TNF/CD84/LILRB1/FGL2/CD300A/VSIG4/SAMHD1/TBX21/SLAMF8/SAMSN1/HAVCR2/CLEC4G/CLEC12B/CCR2/ACOD1	24
BP	GO:0050701	interleukin-1 secretion	14/1148	61/18670	1.50665e-05	0.00029052	0.000222062	CASP1/CCR7/ORM1/P2RX7/CCL3/CCL19/TLR4/TLR8/NLRC4/CARD18/NLRP3/GBP5/HMGB4/LILRA5	14
BP	GO:0043300	regulation of leukocyte degranulation	12/1148	46/18670	1.52362e-05	0.00029052	0.000222062	FCER1G/FCGR2B/FGR/IL13RA2/ITGAM/ITGB2/PTAFR/CD84/CD300A/CD177/PRAM1/CCR2	12
BP	GO:0050706	regulation of interleukin-1 beta secretion	12/1148	46/18670	1.52362e-05	0.00029052	0.000222062	CASP1/CCR7/ORM1/P2RX7/CCL3/CCL19/TLR4/TLR8/CARD18/NLRP3/HMGB4/LILRA5	12
BP	GO:0071675	regulation of mononuclear cell migration	12/1148	46/18670	1.52362e-05	0.00029052	0.000222062	AGER/AIF1/C3AR1/C5AR1/CCR1/CMKLR1/FPR2/CXCL10/CCL1/TNF/SLAMF8/CCR2	12
BP	GO:0001505	regulation of neurotransmitter levels	43/1148	354/18670	1.54281e-05	0.000293075	0.000224015	ADRA1A/AIF1/CHAT/CHRNA3/CHRNA5/CHRNB2/CHRNB3/CPS1/CX3CR1/DDC/GABRA2/GLDC/GRM4/IL1B/IL10/ITGB2/ITGB3/NOS1/NTSR1/P2RX7/PAH/PRKCB/PTX3/RAB3B/SLC1A3/SLC6A2/SLC6A4/SLC7A2/SNAP25/SYT4/SYT5/TLR4/TNF/STX11/CHRNA6/SYT7/STXBP5L/CPLX2/HRH3/CLEC7A/TPH2/SIRPA/KLRC4-KLRK1	43
[truncated: 1,126 more rows]

## Sheet: GSEA result
ID	Description	setSize	enrichmentScore	NES	pvalue	p.adjust	qvalues	rank	leading_edge	core_enrichment
[truncated: 773 more rows]
